# Supplementary material for: Ribosomal profiling of human endogenous retroviruses in healthy tissues
Source: BMC Genomics. 2024 Jan 2;25:5. doi: 10.1186/s12864-023-09909-x (PMC10759522; doi:10.1186/s12864-023-09909-x)
Supplement: Supplementary file 1 — Additional file 1: Supplemental Table 1. [file 12864_2023_9909_MOESM1_ESM.xlsx]

## Sheet: Sheet1
Supplemental Table 1. RPM abundances of HERV proviruses detected via hervQuant analysis.
						untreated human aortic endothelial cells	untreated human aortic endothelial cells	untreated human aortic endothelial cells	untreated human aortic endothelial cells	untreated human aortic endothelial cells	untreated human aortic endothelial cells	untreated human coronary artery endothelial cells	untreated human coronary artery endothelial cells	untreated human coronary artery endothelial cells	untreated human coronary artery endothelial cells	untreated human coronary artery endothelial cells	untreated human embryonic stem cells	untreated human embryonic stem cells	untreated human embryonic stem cells	untreated human embryonic stem cells	untreated human embryonic stem cells	untreated human embryonic stem cells	untreated normal human brain tissue	untreated normal human brain tissue	untreated normal human brain tissue	untreated normal human brain tissue	untreated normal human brain tissue	untreated normal human fat tissue	untreated normal human fat tissue	untreated normal human fat tissue	untreated normal human fat tissue	untreated normal human fat tissue	untreated normal human fat tissue	untreated normal human fibroblast	untreated normal human fibroblast	untreated normal human fibroblast	untreated normal human fibroblast	untreated normal human fibroblast	untreated normal human fibroblast	untreated normal human fibroblast	untreated normal human fibroblast	untreated normal human fibroblast	untreated normal human fibroblast	untreated normal human hepatocytes	untreated normal human hepatocytes	untreated normal human hepatocytes	untreated normal human hepatocytes	untreated normal human hepatocytes	untreated normal human umbilical vein endothelial cells
Notes	Moniker	Name	Superfamily	Length	EffectiveLength	SAMN20849891	SAMN20849892	SAMN20849893	SAMN20849894	SAMN20849895	SAMN20849896	SAMN20849897	SAMN20849898	SAMN20849899	SAMN20849900	SAMN20849901	SAMN20849938	SAMN20849939	SAMN20849940	SAMN20849941	SAMN20849942	SAMN20849943	SAMN20849933	SAMN20849934	SAMN20849935	SAMN20849936	SAMN20849937	SAMN20849903	SAMN20849904	SAMN20849944	SAMN20849945	SAMN20849946	SAMN20849947	SAMN20849873	SAMN20849874	SAMN20849880	SAMN20849885	SAMN20849887	SAMN20849889	SAMN20849905	SAMN20849907	SAMN20849909	SAMN20849911	SAMN20849925	SAMN20849926	SAMN20849927	SAMN20849928	SAMN20849929	SAMN20849930
	460	460_chr2:153015-160785	HERVW9	7772	7523	0	0	0	0.104147	0	0	0.0494318	0.272204	0	0	0	0.0393707	0	0.062793	0.0635191	0.114712	0	0	0.0338956	0.0502867	0.064816	0.0589336	0.0746732	0	0	0	0	0	0	0	0.419781	0	0	0	0	0	0	0.179722	0.0285781	0.112771	0	0.0425758	0	0.101132
	461	461_chr2:3861805-3868930	HERVHF	7127	6878	0	0	0	0	0	0	0	0	0	0	0	0	0.377634	0	0.254076	0.344136	0.445425	0	0	0	0	0	0.0746732	0	0	0	0	0.0548414	0.523504	0	0	0	0	0	1.2115	0	0	0.359444	0	0	0	0	0	0
	463	463_chr2:4105971-4111973	HSERVIII	6004	5755	0.24125	0	0	0.104147	0	0	0	0	0.0777263	0	0.453237	0	0.916794	0.0575418	0	0.229424	0.723652	0	0.0308613	0	0.129632	0.117867	1.64281	0.544002	1.95554	0.310254	1.28983	0.329049	0.523504	0	0	0	0	0	0	0	0	0	0	0.0375905	0.0980948	0	0.0675288	0.101132
	464	464_chr2:4531700-4538083	HSERVIII	6385	6136	0	0	0	0	0	0	0	0	0.0194316	0	0	0	0.0944085	0	0	0	0.153226	0	0	0	0	0	0	0	0	0	0	0	0	0	0	0	0	0	0	0	0	0	0.0285781	0.112771	0.0144178	0.0851516	0	0
	465	465_chr2:5140901-5148404	HERVHF	7505	7256	0	0	0	0	0	0	0	0	0	0	0	0.0882519	0	0	0.161947	0.268068	0.237576	0	0	0	0	0	0	0	0	0	0	0	0	0	0.20989	0	0	0	0	0	0	0	0	0	0	0	0	0
	466	466_chr2:6978473-6987014	HUERSP	8543	8294	0	0	0	0	0	0	0	0	0	0	0	0	0	0	0	0	0.14473	0	0	0	0	0	0.22402	0	0.139681	0.103418	0.297652	0.109683	2.35577	0	0.419781	0	0	0	6.05749	0	0	1.97694	0	0	0	0	0.337644	0
	467	467_chr2:8012835-8019022	HERVHF	6189	5940	0	0	0	0	0	0	0	0	0	0	0	1.60021	0.819697	1.721	1.71588	1.8414	1.31759	0	0	0	0.064816	0.0589336	0	0	0	0	0	0	0.261687	0	0	0	0	0	0	0	0	0	0	0	0	0	0	0
	468	468_chr2:9033672-9043325	HERVW9	9655	9406	0.24125	0	0	0	1.38982	0	0	0	0	0	0	0.0433311	1.22188	0.116513	0	0.97692	1.39246	0	0	0	0	0	1.11293	0.135428	1.25713	0.26485	0.309823	0.320578	0	0	0.324287	0	0	0	0	0	0.278659	0	0	0	0.100925	0	0	0.101132
	470	470_chr2:12710023-12714469	HERVHF	4448	4199	0	0	0	0	0	0	0	0	0	0	0	0.0351653	0.123753	0	0	0	0.217659	0	0	0	0	0	0	0	0	0	0	0	0.523504	0	0.20989	0	0	0	0	0	0	0	0	0	0	0	0	0
	471	471_chr2:12766418-12771150	HERVHF	4734	4485	0	0	0	0	0	0	0	0	0	0	0	0.124865	0.190213	0.163071	0	0	0	0	0	0	0	0.0589336	0	0	0	0	0.0992174	0	0	0	0	0	0	0	0	0	0	0	0	0	0	0	0	0
	472	472_chr2:13303883-13309849	HERVHF	5968	5719	0	0	0	0	0	0	0	0	0	0	0	0.112125	0.192293	0	0	0.587049	0.153555	0.219493	0.123445	0.251433	0.0972241	0.117867	0	0	0	0	0	0	0	0	0	0	0	0	0.605749	0	0	0	0	0	0	0	0	0
	475	475_chr2:13666081-13673365	HERVERI	7286	7037	0	0	0	0	0	0	0	0	0	0	0	0	0.0944085	0	0	0	0.14473	0	0	0	0	0	0	0	0	0	0	0	0	0	0	0	0	0	0	0	0	0	0	0	0	0	0	0
	478	478_chr2:14061868-14069317	MER50LIKE	7451	7202	0.24125	0	0	0.416586	1.30168	0.434112	0.43499	0.408306	0.404066	0.690552	0.23229	0.148565	2.95401	0.0779616	0	3.12023	1.88698	0	0	0	0.811675	0.5609	2.32392	0.821622	3.24616	0.781685	1.87297	0.665287	15.2499	1.08871	4.24875	0.249633	0.399698	0.486669	31.4263	0.59093	0	7.60954	0.180981	0.17612	0.302774	0.0851516	4.09365	0.202265
	483	483_chr2:16969580-16979466	HERVHF	9888	9639	0	0	0	0	0	0	0	0	0	0	0	0.148429	0.11541	0.115472	0	0	0	0.386845	0.524642	0.30172	0	0	0	0.0429954	0	0.413672	0	0.237981	0.261752	0	0.20989	0	0	0.393726	0.302874	0	0	0.484554	0.188884	0.373727	0.275441	0.31927	0.129972	0
	485	485_chr2:17522319-17530945	HERVW9	8628	8379	0	0	0	0	0	0	0.048874	0	0	0	0	5.02864	2.2658	3.62513	3.68411	1.93151	2.31569	0.188137	0.0925838	0.251433	0.842609	0.82507	0.0889142	0.190167	0.139681	0.435394	0.324796	0.281078	0.261752	0	0.419781	0	0	0	0.908623	0	0.278659	0.179722	0	0	0	0	0.0917454	0
	486	486_chr2:18262355-18269605	HERVIPADP	7252	7003	0	2.03096	0	0.186748	0	1.41086	0.053089	0	0	0	0	0.439915	10.0289	0.576672	0.164633	9.40952	7.68387	0.879046	0.868649	0.865856	0.453712	0.261965	2.85258	1.16873	3.26548	0.751512	4.6037	1.35983	0.324452	0	0.599384	0	0	2.36235	1.09405	0	0.557317	0.650123	0.162603	0	0	0	0.89893	0
	487	487_chr2:19194863-19214958	HSERVIII	20097	19848	0.482499	0	0	0.110541	0.231636	0	0.369701	0.272204	0.0779634	0.230083	0.566546	0.281311	4.28678	0.814498	0.318037	6.65164	6.21051	1.48937	1.31644	2.03083	0.845315	1.59789	1.68241	1.57196	1.51336	0.73683	2.84484	1.08838	2.15958	0.56688	0.820798	0.499267	0	0.393726	3.02874	0	0.457978	1.53369	1.33598	1.20448	1.02127	1.78087	1.47025	0
	490	490_chr2:20122508-20129562	HML	7056	6807	1.04887	0	0	0	3.47447	0.868224	0.266181	0.33036	0.3798	0.370896	1.20382	0.21038	3.82136	0.199515	0.165769	3.47834	4.15592	0.64924	0.521191	0.599834	0.28649	0.203044	2.51644	0.943822	2.61039	0.585678	2.45111	0.884197	0.959031	0.217742	0	0	0.892419	0.510497	0	0	0.278659	0	0.325265	0.118665	0.309111	0.198213	0.177554	0.202265
	491	491_chr2:20280900-20287039	HERVHF	6141	5892	0	0	0	0.104147	0	0.868224	0.0494318	0	0.0388632	0.230083	0	0	0.377634	0	0	0.344136	0.764153	0	0	0	0.032408	0.0589336	0.970752	0.167385	0.698406	0.413672	0.595304	0.109683	0.261752	0	0	0	0.178484	0	0	0	0	0.359444	0.0571563	0	0.0454441	0.0425758	0.16655	0.101132
	493	493_chr2:26520789-26529269	HERVERI	8482	8233	0.24125	0	0	0.104147	0	0	0.0684223	0.408306	0.0971579	0	0	0.843968	4.19659	1.26592	0.99662	4.12811	4.4478	0	0	0	0	0	0.298693	0.108313	0.419044	0.496552	0	0.219366	0.261752	0	0	0.249633	0.178484	1.18118	0.479317	0	0	0.229927	0.747607	0.714219	0.404962	0.340607	0.591846	0.37153
	496	496_chr2:31912698-31920319	HUERSP	7623	7374	0	0.595849	0	0	0	0	0	0	0.0582948	0	0	0.316488	0.593362	0.0575418	0.254076	0.46975	0.444254	0.407631	0.306209	0.15086	0	0	0.307813	0.0438264	0	0.226195	0.118391	0	0	0.217742	0.20989	0	0	0	0	0	0	0.179722	0	0	0	0	0	0
	500	500_chr2:33277063-33280439	HERVW9	3378	3129	1.63762e-08	0	0	0	0	0	0.0921041	0	0.0849557	0	0	0	0	0	0	0.215265	0.165094	0.0940686	0.0925838	0	0	0	0	0	0.385505	0.206836	0.127383	0	0	0.112979	0.362336	0.249633	0.4133	0	0	0	0.0212376	0	0.012978	0	0.0432535	0.0791625	0	0
	501	501_chr2:33882139-33890985	HERVW9	8848	8599	0	0	0	0	0	0	0.0494318	0	0	0	0	0.0511476	0.566451	0.124168	0	1.26183	0.578922	0	0	0	0	0	0.325896	0.0418463	0	0.103418	0	0.0572451	0	0	0	0	0	0	0.302874	0	0.557317	0.497072	0.0857344	0.075181	0	0	0.135058	0
	502	502_chr2:34139104-34144592	HML	5490	5241	0	0	0	0	0	0	0	0	0	0	0	0	0	0	0	0	0	0	0	0	0	0	0	0	0	0	0	0	3.14102	0	14.4824	0	0	0	24.1951	0	0	67.7507	0	0	0	0	16.3406	0
	504	504_chr2:34919706-34927896	HERVHF	8192	7943	0	0	0	0	0	0	0	0	0	0	0	0	0.0971048	0	0	0	0	0	0	0	0	0	0	0	0	0	0	0	0	0	0	0	0	0	0.302874	0	0	0	0	0	0	0	0	0
	505	505_chr2:35026065-35031792	HERVHF	5729	5480	0	0	0	0	0	0	0	0	0	0	0	0	0	0	0	0.114712	0	0	0	0	0	0	0	0	0	0	0	0	0	0	0	0	0	0	0	0	0	0	0	0	0	0	0	0
	506	506_chr2:35014886-35021981	HERVHF	7097	6848	0	0	0	0	0	0	0	0	0	0	0	0.0815371	0.0944085	0	0.0635191	0	0	0	0	0	0	0	0	0	0	0	0	0	0	0	0	0	0	0	0	0	0	0	0	0	0	0	0	0
	507	507_chr2:35659684-35668731	HERVHF	9049	8800	0	0	0	0	0	0	0	0	0	0	0	0	0	0	0	0	0.145772	0	0	0	0	0	0	0.0418463	0	0	0	0	0.261752	0	0	0	0	0	0	0	0	0	0	0	0	0	0	0
	508	508_chr2:36037362-36042968	HERVHF	5608	5359	0	0	0	0	0	0	0	0	0	0	0	0	0	0	0.0635191	0.114712	0	0	0	0	0	0	0	0	0	0	0	0	0	0	0	0	0	0	0	0	0	0	0	0	0	0	0	0
	509	509_chr2:36826243-36835658	HERVHF	9417	9168	0	0	0	0	0	0	0	0	0.0582948	0.230083	0	0.0352177	0.757111	0.115084	0.127038	0.57356	0.578922	0	0	0	0	0	0.298693	0.209231	0.139681	0	0.39687	0.219366	0	0.487687	0.419781	0	0.178484	0	0.605749	0	0	0	0.0571563	0	0	0.0851516	0.0675288	0.101132
	510	510_chr2:37352066-37364770	HERVHF	12706	12457	1.4475	0	0	0.550331	2.548	2.17056	0.948537	0.544408	0.674406	0.805292	1.2464	0.83057	4.60781	0.656258	0.463079	4.10379	3.8079	0.783905	0.987561	1.00573	0.455297	0.0681614	6.00707	3.17851	6.62458	3.07864	4.76859	2.75436	2.31877	2.39516	0.917578	0.249633	1.60635	0	9.2705	1.18139	0.835976	7.83594	0.943078	1.08276	0.247985	0.723789	2.59357	0.910192
	511	511_chr2:37609316-37613839	HERVHF	4525	4276	0	1.78755	0	0.104147	0	0	0.145378	0.136102	0.026276	0	0	0.0390877	0.856514	0.0575418	0.190557	1.24267	1.30257	0	0	0	0	0	1.02007	0.75697	1.11745	0.470473	0.67876	0.98363	0	0	0	0	0.356967	0	0	0	0.278659	0	0	0	0.158596	0	0.202587	0
	513	513_chr2:38307942-38313654	HERVHF	5714	5465	0	0	0	0	0	0	0	0	0	0	0	0.0351653	0	0.115375	0.127038	0.229424	0	0	0	0	0	0	0	0.0836926	0	0	0	0	0	0	0	0	0	0	0	0	0	0	0	0	0	0	0	0
	517	517_chr2:40899133-40906141	HERVW9	7010	6761	0	0	0	0	0	0	0	0	0	0	0	0.105496	0	0	0.0635191	0	0.434191	0	0.0339162	0	0	0	0	0	0	0	0	0	0	0	0.20989	0	0	0.393726	0	0	0	0	0.032944	0	0.0144169	0.0851516	0.202587	0
	519	519_chr2:41604973-41612853	HERVHF	7882	7633	0	0	0	0	0	0	0	0	0	0	0	0.0373663	0	0	0	0	0	0	0	0	0	0	0	0	0	0	0	0	0	0	0	0	0	0	0.302874	0	0	0	0	0	0	0	0.0675288	0
	521	521_chr2:41720460-41729640	HUERSP	9182	8933	0.903444	0.595781	1.13835	0.998128	0	0	0.389038	0.283359	0.597591	0.553676	2.95552	0.371406	5.32428	0.422489	0.391776	7.17757	6.30712	0.219493	0.201832	0.30172	0.314709	0.294668	3.57889	1.15163	5.18268	1.27212	3.14861	1.65175	0	0.864245	1.09154	0.662332	0.75462	0.787451	2.08519	0.628085	0.724359	0.929636	0.365803	0.454055	0.23158	0.330775	0.49999	0
	524	524_chr2:44243235-44251849	HERVHF	8616	8367	1.65595	0	0	0.786043	4.40109	0	0.382076	0.145926	0.307083	0.658523	0.70321	0.0361211	1.68254	0.0612998	0.190557	1.50152	1.26002	0	0.0308613	0	0.064816	0	1.20533	0.631059	1.91645	0.320004	1.92368	0.590094	0.261752	0.435483	0.20989	0.87835	0.713935	1.18118	0.302874	0.930944	0	0.542083	0.131768	0	0.273939	0.110922	0.286274	0.40453
	525	525_chr2:45261181-45267287	HERVHF	6108	5859	0	0	0	0	0	0	0	0	0	0	0	0.0563039	0	0	0	0	0	0	0	0	0	0	0	0	0	0	0	0	0	0	0	0	0	0	0	0	0	0	0	0	0	0	0	0
	526	526_chr2:47327335-47335597	HERVW9	8264	8015	0	0	0	0	0	0	0	0	0	0	0	0.229784	0	0	0.306326	0.344136	0	0	0	0	0	0	0	0.0676638	0	0	0	0.101058	0	0	0	0	0	0	0	0	0	0	0	0	0	0	0.21304	0
	528	528_chr2:47810125-47818785	HERVHF	8662	8413	0	0	0	0	0	0	0	0	0	0	0	0.0356003	0	0.123388	0.130596	0	0	0	0	0	0	0	0	0	0	0	0	0	0	0	0	0	0	0	0	0	0	0.179722	0	0	0.0144178	0	0	0
	530	530_chr2:48611680-48617794	HML	6116	5867	0	0.595849	0	0.271874	0.926545	1.08636	0.138018	0	0.104371	0.115042	0.339928	0.0703306	0.110324	0	0	0.462771	0.212803	0	0	0	0.0508534	0	0.278292	0.352022	0.377817	0.378513	0.389362	0.215266	0.261752	0.327264	0	0	0.298532	0.552629	0	0.742647	0.278659	0.230353	0.0571563	0.075181	0.0161798	0.0851516	0.151735	0
	534	534_chr2:52250241-52254812	HERVHF	4573	4324	0	0	0	0	0	0	0	0	0	0	0	0.246157	0.311312	0.20805	0.120647	0.114712	0	0	0	0	0	0	0	0	0	0	0	0	0	0	0	0	0	0	0	0	0	0	0	0	0	0	0	0
	535	535_chr2:52658077-52665007	HERVERI	6932	6683	0	0	0	0	0	0	0	0	0	0	0	0	0	0	0	0.302833	0	0	0	0	0	0	0	0	0	0	0	0	0	0	0	0	0	0	0	0	0	0	0	0	0	0	0	0
	536	536_chr2:53982456-53987292	HERVW9	4838	4589	0.327405	0	0	0.833172	0.971839	0.434112	0.173011	0.136102	0.309481	0.345125	0.226618	0.105496	0.775696	0.230167	0	2.05641	1.08296	0	0	0	0.032408	0	0.672059	0.209231	0.582373	0.413672	0.813617	0.168102	0.261752	0.217742	0	0.7489	1.18268	1.18118	1.31958	0.954016	0.557317	1.43778	0.494799	0.473535	0.245103	0.437377	0.60776	0.40453
	540	540_chr2:56946288-56951619	HML	5333	5084	0	0	0	0	0	0	0	0	0	0	0	0	0	0	0	0	0.272412	0	0	0	0	0	0	0.0836926	0	0	0	0	0	0	0	0	0	0	0	0	0	0.179718	0	0	0	0	0	0
	542	542_chr2:57209352-57212397	HML	3047	2798	0	0	0	0	0	0	0	0	0	0	0	0	0	0	0	0	0	0	0	0	0	0	0	0	0	0	0	0	0	0	0	0	0	0	0	0	0	0	0	0	0	0	0	0
	543	543_chr2:57454515-57462335	HERVHF	7822	7573	0	0	0	0	0	0	0	0	0	0	0	0	0	0	0	0.114712	0	0	0	0	0.0972241	0	0	0	0	0	0.0992174	0.0548414	0	0	0.20989	0	0	0	0	0	0	0.179722	0	0	0	0	0	0
	544	544_chr2:57420130-57427344	HERVHF	7216	6967	0	0	0	0	1.38982	0	0	0	0	0.115042	0	0.672287	1.30733	0	0.560093	1.19958	1.33764	0	0	0	0	0	0.0746732	0.0418463	0	0	0	0.0548414	0	0	0.20989	0.249633	0	0.393726	0	0	0	0	0.0571563	0.112771	0.0576713	0.0851516	0	0.101132
	546	546_chr2:58340567-58346265	HERVHF	5700	5451	0	0	0	0	0	0	0	0	0	0	0	0	0.0944085	0	0	0.114712	0	0.125425	0.216029	0.251433	0	0	0	0.0836926	0	0.103418	0	0	0	0	0	0	0	0	0	0	0	0	0.0173342	0	0	0	0	0
	547	547_chr2:58541345-58549524	HERVHF	8181	7932	0	0	0	0	0.231636	0	0	0	0.0194316	0.115042	0.226618	0.141157	1.04113	0.287709	0.127038	1.26637	0.868382	0	0	0	0	0.117867	0.298693	0.736369	0.558725	0.428031	0.496087	0.593735	0.261752	0.435483	0	0	0	0	0.605749	0	0	0.424468	0.0571563	0.0824754	0.0144178	0.0476138	0.0675288	0
	549	549_chr2:60644754-60652073	HERVHF	7321	7072	0	0	0	0	0	0	0.0567383	0	0.0194316	0.115042	0.453237	0.97742	0.790112	1.2803	1.31433	0.609327	0.443619	0	0	0	0	0	0.537358	0.0836926	0.279362	0	0.198435	0.109683	0	0.217742	0	0	0.178484	0	0	0	0	0	0.0285781	0	0	0	0.0675288	0.101132
	550	550_chr2:62315845-62327632	HEPSI	11789	11540	0.24125	0	0	0	0	0	0	0	0.0799268	0	0.226618	0.351653	0.660859	0.230167	0.0635191	0.57356	0.868382	0	0	0	0	0	0.298693	0.125539	0.279362	0.103418	0.198435	0.109683	0	0.217742	0.839562	0	0	0	0	0	0	0.359444	0	0	0	0	0.0701064	0.303397
	552	552_chr2:63549362-63556676	HERVW9	7316	7067	0	0	0	0	0	0	0.0988637	0.136102	0	0	0.226618	0.210992	0.188817	0.216332	0.213648	0.114712	0.289461	0	0	0	0	0.0589336	0.22402	0.33477	0.558725	0.413672	0.198435	0.257159	0.396442	0	0.20989	0	0.254764	0.393726	0.605749	0.295348	0	0	0	0	0.0288356	0.0851516	0.451304	0
	555	555_chr2:64215646-64223574	HML	7930	7681	0	0	0	0	0	0	0.0247159	0	0.0388632	0	0	0	0	0	0	0.114712	0.337352	0.188137	0.0617225	0.201147	0.0972241	0.0589336	0.149346	0.209231	0	0	0	0.0548414	0	0	0	0	0	0	1.81725	0	0	0.179722	0	0.0375905	0	0	0	0
	557	557_chr2:64300401-64307578	HERVHF	7179	6930	0	0	0	0	0	0	0.0741477	0.136102	0.0777263	0.115042	0.113309	0.18687	0.573548	0.301565	0.144049	0.377422	0.434191	0	0	0	0.135861	0.0589336	0.453358	0.292924	0.558725	0.310254	0.0992174	0.274207	0	0	0	0	0	0.393726	0.302874	0	0	0.179722	0	0	0.0432535	0	0.0675288	0.101132
	558	558_chr2:64479809-64485699	HERVHF	5892	5643	0	0	0	0	0	0	0	0	0	0	0	9.30963	18.6608	8.34695	8.42161	20.7445	21.1735	0	0	0	0	0	0	0	0	0.103418	0	0	0	0	0	0	0	0	0	0	0	0	0	0	0	0	0	0
	559	559_chr2:65113446-65126965	HERVERI	13521	13272	0	0	0	0	0	0	0.0870057	0	0	0.144763	0	0.115503	7.14177	0.179858	0.145825	8.41029	7.41497	0.805193	0.492441	0.348208	0.126944	0.0680465	2.13108	1.44502	0.479642	1.54421	1.01509	1.00744	0	0	0	0	0	0	0.605749	0	0	0.359444	0.0571563	0.0375905	0.0865069	0.0425758	0.270115	0.303397
	560	560_chr2:66471017-66476658	HERVHF	5643	5394	0	0	0	0	0	0	0	0	0	0	0	4.48467	0.301802	4.16788	5.17462	0	0.408776	0	0	0	0.25235	0.131623	0	0	0	0	0	0	0	0	0	0	0	0	0	0	0	0	0	0	0	0	0	0
	562	562_chr2:67558091-67566726	HERVHF	8637	8388	0	0	0	0	0	0.434112	0.0494318	0	0.0194316	0	0.339928	80.1636	38.3487	80.5119	81.9929	32.4387	32.9645	0	0	0	0.972241	0.884004	0.22402	0.125539	0.139681	0.103418	0.198435	0.219366	0	0	0.629671	0	0.178484	0	0	0	0	0	0.0857344	0.0375905	0	0.0851516	0.135058	0
	564	564_chr2:69670143-69676473	HERVHF	6332	6083	0	0	0	0	0	0	0	0	0	0	0	0.384832	0	0.137998	0.611801	0.230439	0.148414	0	0	0	0	0	2.70065e-05	0	0	0	0	0	0	0	0	0	0	0	0	0	0	0	0	0	0	0	0	0
	565	565_chr2:70016604-70026487	HUERSP	9885	9636	0.24125	0	0	0.208293	0	0	0.0247159	0	0	0	0	0.0703306	0.0944085	0.0575418	0.0635191	0.125423	0.14473	0.972042	0.586364	0.60344	0.64816	0.530402	0.556528	0.603536	0.371644	0.544402	0.297652	0.560468	2.61752	0	0.419781	0.249633	1.22491	0.393726	1.77743	0	0.557317	0.395381	0.371516	0.676629	1.38562	0.383182	1.35058	0.5671
	566	566_chr2:70847780-70852668	HERVHF	4890	4641	0	0	0	0	0	0	0	0	0	0	0	0.138914	0.210824	0	0.378329	0.240723	0	0.219493	0.462919	0.402293	0	0	0	0	0	0	0	0	0	0	0	0	0	0.00173684	0	0	0	0	0	0	0	0	0	0
	567	567_chr2:71273872-71277736	HERVERI	3866	3617	0	0	0	0	0	0	0	0	0	0	0	0	0	0	0	0	0	0	0	0	0	0	0	0	0	0	0	0	0	0	0	0	0	0	0	0	0	0	0	0	0	0	0	0
	568	568_chr2:71248036-71251602	HERVERI	3568	3319	0	0	0	0	0	0	0	0	0	0	0	0	0	0	0	0	0	0	0	0	0	0	0	0	0	0	0	0	0	0	0	0	0	0	0.302874	0	0	0.179722	0	0	0	0	0	0
	569	569_chr2:71384906-71392739	HERVHF	7835	7586	0	0.891926	0	0.277957	0.694909	0.868224	0.239559	0.544408	0.587366	0.448023	0.679855	0.0856202	1.06981	0.14256	0.152625	0.988034	0.906206	0.593717	0.61463	0.372483	0	0	0.306657	1.23233	0.318212	1.45055	0.916831	1.13899	0	0.25312	0	0.538204	0.178484	0	0.345471	0.295348	0	0.89861	0.139879	0.112323	0.149102	0.0696664	0.137726	0
	570	570_chr2:71615218-71622687	HML	7471	7222	0.723749	1.1917	2.2767	1.24976	0	0	0.148295	0.272204	0.349769	0.115042	0	0.910075	3.06442	1.49609	1.13276	3.09189	2.2439	1.66188	1.78995	2.11204	0.432949	0.377947	0.896079	1.21354	0.279362	0.827344	1.09139	1.24993	0.785256	0.217742	0.419781	0.249633	0.535451	0.787451	1.2115	0.295348	0	0.539166	0.171469	0.263133	0.100925	0.212879	0.472702	0.303397
	572	572_chr2:73854772-73867144	HEPSI	12374	12125	0.723749	0	0	0	2.77963	1.00118	0.0821765	0.272204	0.566773	0.627991	0.126505	0.347339	3.30336	0.667243	0.501295	5.02453	3.96856	0.183926	0	0	0.197352	0.219066	2.94528	0.946446	2.43302	1.99925	2.84938	1.63865	0.523504	0.217742	0.419781	0	0	0.393726	0.302874	0.295348	1.11463	0.266068	0.354958	0.392336	0.32477	0.0762891	0.38989	0.202265
	574	574_chr2:73914791-73927022	HEPSI	12233	11984	0	0	0	0	1.15818	1.73645	0.593182	0.272204	0.257925	0.732121	0.139688	0.362118	1.48818	0.157252	0.470693	2.60309	1.5627	0.714837	0.524642	0.60344	0.297824	0.388799	2.87229	1.54516	2.68365	0.875963	3.14152	1.5931	0.261752	0.435483	0	0.998533	0.933434	0.393726	1.81725	0.295348	0	1.22632	0.206404	0.216917	0.176881	0.336425	0.160522	0.303397
	576	576_chr2:75438109-75446681	HERVHF	8574	8325	0	0	0	0	0	0	0	0	0.0194316	0	0.113309	0.167659	0.286977	0.202683	0	0.809062	0.434191	0	0	0	0.0972241	0.235734	0.149346	0.298337	0	0.103418	0	0	0	0	0.419781	0	0	0	0.302874	0	0	0	0	0	0	0	0	0
	577	577_chr2:76099061-76106617	HERVW9	7558	7309	0	0	0	0	0	0	0	0	0	0	0	0.105496	1.11508	0.0655896	0.143035	0.831523	1.72977	0	0	0	0	0	0	0	0.279362	0	0	0	0	0.164706	0.20989	0	0	0	0	0	0	0	0	0	0	0	0	0.202265
	580	580_chr2:76800745-76806839	HERVHF	6096	5847	0	0	0	0	0	0	0	0	0	0	0	0.236679	0.475504	0	0	0.116103	0	0	0	0	0	0	0	0.125539	0	0	0	4.21456e-08	0	0	0	0	0	0	0	0	0	0	0	0	0	0	0	0
	582	582_chr2:77315208-77320316	HERVHF	5110	4861	0	0	0	0	0	0	0	0	0	0	0	0.733077	7.01173	0.9401	0.718813	8.4414	6.15045	0	0	0	0	0	0	0	0	0	0	0	0	0	0	0	0	0	0	0	0	0	0	0	0	0	0	0
	583	583_chr2:78058552-78063549	MER50LIKE	4999	4750	0	0	0	0	0	0	0	0	0	0	0	0	0	0	0	0	0	0	0	0	0	0	0	0	0	0	0	0	0.261752	0	0.20989	0	0	0	0.302874	0	0	0.179722	0	0	0	0	0.304931	0
	584	584_chr2:78192248-78198483	HERVHF	6237	5988	0	0	0	0	0	0	0	0	0	0	0	0.356643	0	0.133296	0.402367	0	0.14889	0	0	0	0	0	0	0	0	0	0	0	0	0	0	0	0	0	0	0	0	0	0	0	0	0	0	0
	585	585_chr2:78985469-78991376	HERVHF	5909	5660	0	0	0	0	0	0	0	0	0	0	0	0	0.0124453	0	0.177124	0	0	0.0313562	0	0	0	0	0	0	0	0	0	0	0	0	0	0	0	0	0	0	0	0.179722	0	0	0	0	0	0
	586	586_chr2:79278495-79284212	HERVHF	5719	5470	0	0	0	0	0	0	0	0	0	0	0	0	0	0	0	0.115539	0	0	0	0	0	0	0	0	2.61415e-05	0.102384	0	0	0	0	0	0	0	0	0	0	0	0.179722	0	0	0	0	0	0
	587	587_chr2:79319159-79326760	HERVHF	7603	7354	0	0	0	0.104147	0.694909	0	0.0247159	0	0.0391564	0	0	0	0	0	0	0.229424	0	0	0	0	0	0	0	0.0473608	0	0.147455	0	0.130908	3.66453	0	0.20989	0	0.178484	0	0.302874	0	0	0.444902	0	0	0	0	41.6423	0
	588	588_chr2:79438475-79444687	HERVHF	6214	5965	0	0	0	0	0	0	0	0	0	0	0	0	0.131856	0	0	0	0	0	0	0	0	0	0	0	0	0	0	0	0	0	0	0	0	0	0	0	0	0	0	0	0	0	0.0675288	0
	589	589_chr2:80401045-80409531	HSERVIII	8488	8239	0	1.78755	0	0.125343	0	0.434112	0.176818	0.136102	0.0582948	0.230083	0.358458	0.210992	1.96575	0.172625	0.13027	2.3408	2.49538	0.230878	0.0308613	0.15086	0.129632	0.294668	1.59333	0.69985	2.76157	0.206836	1.8114	0.745344	0.34696	0	0	0	0.567644	0.787451	0.413051	0.295348	0	0.835147	0.150119	0.112771	0.0339162	0.127727	0	0
	591	591_chr2:81102933-81107045	HERVHF	4114	3865	0	0	0	0	0	0	0	0	0	0	0	0	0.209425	0	0	0.46648	0.26567	0	0	0	0	0	0	0	0	0	0	0	0	0	0	0	0	0	0	0	0	0	0	0	0	0	0	0
	592	592_chr2:81263381-81271043	HERVW9	7664	7415	0	0	0	0	0	0	0	0	0	0	0	0	0	0	0	0	0	0	0	0	0	0	0	0	0	0	0	0	0	0	0	0	0	0	0.955439	0	0	0	0	0	0	0	0	0
	593	593_chr2:81877203-81885528	HERVIPADP	8327	8078	0	0	0	0	0	0	0	0	0	0	0	0	0	0	0	0	0	0	0	0	0	0	0	0	0	0	0	0	0	0	0	0	0	0	0.908623	0	0	0	0	0	0	0	0.135058	0
	594	594_chr2:82249965-82258191	HML	8228	7979	0	0	0	0	0	0	0	0	0	0	0	0	0	0	0	0	0	0	0	0	0	0	0	0	0	0	0	0	0.261752	0	0	0	0	0	1.81725	0	0	0	0	0	0	0	0	0
	596	596_chr2:84014269-84021604	HERVHF	7337	7088	0	0	0	0	0	0	0	0	0	0	0	0	0	0.0937183	0.140161	0	0	0	0	0	0	0	0	0	0	0	0	0	0	0	0	0	0	0	0	0	0	0	0	0	0	0	0.0675288	0
	597	597_chr2:84101057-84106618	HERVHF	5563	5314	0	0	0	0	0	0	0	0	0	0	0	0	0	0	0	0	0.14473	0	0	0	0	0	0	0	0	0	0	0	0	0	0	0	0	0	0.908623	0	0	0	0	0	0	0	0	0
	600	600_chr2:84695112-84703831	HML	8721	8472	0	0	0	0.150374	0	0	0	0	0	0	0	0.167404	0.0944085	0	0	0.118293	0	0	0	0	0.226856	0.117867	0.0821667	0.0469051	0	0	0.0992174	0.0589863	0	0	0	0	0	0	0.00302827	0	0	0	0	0	0.0144178	0	0.270115	0.101132
	606	606_chr2:89176379-89189672	HSERVIII	13295	13046	0	0	0	0.31244	0	0	0.131848	0	0.291474	0	0.143061	0.143733	2.13811	0.207985	0.190546	1.66515	1.07311	0.620728	0.348668	0.541029	0.16204	0.176801	28.2985	265.556	28.4383	260.613	27.8753	262.69	0.523504	0.217742	0.419781	0.249633	0	0	0.302874	0	0.278659	0.459026	0.142891	0.0375905	0.282201	0.127727	0.351575	0.202265
	607	607_chr2:89349686-89356653	HERVHF	6969	6720	0	0	0	0	0	0	0	0	0	0	0	0.175827	0.283225	0.0575418	0.190557	0	0	0	0	0	0	0	0	0.0418463	0	0	0	0	0	0	0.839562	0	0	0	0.302874	0	0	0.582476	0	0	0	0	0	0
	611	611_chr2:90181875-90189973	HERVHF	8100	7851	0	0	0	0	0	0	0	0	0	0	0	0	0	0	0	0	0	0	0	0	0	0	0	0	0	0.103418	0	0	0	0	0	0	0	0	0	0	0	0	0	0	0	0	0	0
	617	617_chr2:96883031-96886736	HERVW9	3707	3458	0.482499	0	0	0.120408	0	0	0.0741477	0	0.11659	0.230083	0.113309	0.0703306	2.64344	0.115084	0.190557	1.60597	1.2298	0.0313562	0.0308613	0.0502867	0.064816	0.117867	2.16636	1.20188	3.21267	1.0019	4.16386	0.981771	0.261752	0.217742	0	0.249633	0.356967	0.393726	0.605749	0	0.557317	1.39669	0.231167	0.329867	0.0432535	0.498605	0	0
	624	624_chr2:98437573-98445919	HERVW9	8348	8099	0.723749	0.595849	5.69175	9.26904	2.08473	2.60467	6.17898	5.98849	6.50958	7.13259	1.01978	9.00211	18.9761	7.99831	8.13044	16.1744	16.9335	0	0	0	0.032408	0	0.896079	1.21354	1.11745	1.34443	0.595304	1.91945	8.63782	6.09677	3.14836	5.49193	7.85328	9.05569	5.70779	4.13488	5.29452	8.44694	7.40174	8.72099	7.62703	8.13198	6.14512	6.27021
	626	626_chr2:99369304-99378468	HERVFRDLIKE	9166	8917	0.482499	1.78755	0	0.457845	0	0	0.163358	0	0.3692	0.575209	0.453237	0.199397	2.19884	0.0611675	0.142591	3.04794	1.26503	0	0	0	0.0972241	0	2.43182	1.40594	2.7352	0.696536	3.17605	1.39763	0.955808	0.217742	0.526678	0.869083	0.178484	0.393726	1.51437	0.590697	0	0.554994	0.342938	0.601448	0.216267	0.425758	0.775116	0.40453
	627	627_chr2:99887262-99894961	HML	7701	7452	0.24125	0	0	0	0	0	0	0	0	0	0.113309	0	0	0	0	0.243513	0.289461	0	0	0	0.032408	0	0.0746732	0.0446613	0.279362	0.223363	0	0.109683	0	0	0	0	0	0	0	0.295348	0	0.359444	0	0	0	0	0	0.101132
	629	629_chr2:100113230-100120798	HERVIPADP	7570	7321	0	0	1.13835	0	1.49221	0.434112	0.0247159	0	0.143638	0.320054	0.113309	0	1.92205	0.115084	0.190557	1.33497	1.95435	0.0313562	0.154306	0.352007	0.291672	0.235734	1.26882	1.00818	0.615671	0.834458	1.45221	0.897315	0	0	0	0	0	0	2.59134	0	0	1.07833	0	0	0.158596	0.0425758	0.337644	0
	631	631_chr2:100979405-100985519	HML	6116	5867	0.24125	0	0	0.104147	0	0	0.113424	0.136102	0.155453	0.230083	0	0.140661	0.755268	0.0575418	0.094012	0.57356	0.630977	0.0313562	0	0	0	0.0589336	2.25325	0.460309	1.33802	0.636029	1.50848	0.932304	0.523504	0.217742	0.20989	0.249633	0.356967	2.08049e-06	0.605749	0	0	0.539166	0.114313	0.413495	0.0576713	0.170303	0.337644	0.202265
	634	634_chr2:101854021-101861580	HML	7561	7312	0	0	0	0	0	0	0.0799678	0.136102	0.0388632	0	0	0	0.202715	0	0	0.114712	0.14473	0	0	0	0	0	0.149346	0.125539	0	0.103418	0.496087	0.164524	0	0	0	0	0.178484	0	0.329761	0	0	0.359444	0	0	0	0	0	0
	637	637_chr2:103523336-103530035	HSERVIII	6701	6452	0	0	0	0.31244	0	0	0	0	0.0582948	0.115042	0	0	0.0944085	0	0	0	0	0	0	0	0.0972241	0	0	0	0	0	0	0	0	0	0	0	0	0	0.302874	0	0	0	0	0	0	0	0	0
	639	639_chr2:105203964-105210447	HSERVIII	6485	6236	0	0	0	0	0	0	0	0	0	0.115042	0	0	0.000232277	0.115084	0.254076	0	0	0	0	0.0699814	0	0	4.13721e-05	0	0	0	0	0	0	0	0	0	0	0	0.302874	0	0	0.179713	0	0	0	0	0	0
	642	642_chr2:106595563-106602502	HERVERI	6941	6692	0	0	0	0	0	0	0	0	0	0	0	0	0	0	0	0	0	0	0	0	0	0	0.149346	0	0	0	0.297652	0	0.377672	0	0.244953	0	0	0	0	0	0	0.179722	0	0	0	0	0.080098	0
	643	643_chr2:106608102-106611701	HML	3601	3352	0	0	0	0	0	0	0	0	0	0	0	0	0	0	0	0	0	0	0	0	0	0	0	0	0	0	0	0	0	0	0	0	0	0	0.302874	0	0	0.179722	0	0	0	0	0	0
	644	644_chr2:106828021-106831483	HERVW9	3464	3215	0.24125	0	0	0	0	0	0.361646	0.0600387	0.0677958	0	0.113309	0.105496	0.0944085	0	0.18328	0	0.289461	0	0	0	0.154635	0.264827	0.660136	0.293279	0.489651	0.356158	0.321451	0.23748	0.227153	0	0.605626	0	0.410102	0	0.706591	0	0.278659	0	0.195352	0.0420284	0.151612	0.0909603	0.0728326	0.505662
	645	645_chr2:108558255-108564813	HML	6560	6311	0	0	0	0	0	0	0	0	0.0388632	0	0	0	0	0	0	0	0	0	0	0	0	0	0.149346	0.0885384	0	0	0.0992174	0.0647721	0	0	0	0	0	0	0.302874	0	0	0	0	0	0.0144178	0	0.135058	0
	646	646_chr2:109140341-109147925	HERVERI	7586	7337	0.24125	0	0	0	0	0	0	0.136102	0	0	0	0	0	0	0	0	0	0	0	0	0	0	0.0746732	0	0.139681	0	0.0992174	0	0	0	0	0	0	0	0	0	0	0	0	0	0.0720891	0.0425758	0.270115	0
	649	649_chr2:112797562-112799990	HERVW9	2430	2181	0	0	0	0	0	0	0	0	0	0	0	0	0	0	0	0	0	0	0	0	0	0	0	0	0	0	0	0	0	0	0	0	0	0	0	0	0	0	0	0	0	0	0	0
	653	653_chr2:115068831-115073583	HSERVIII	4754	4505	0	0	0	0	0	0	0	0	0	0	0	0	0	0	0	0	0	0	0	0	0	0	0	0.0836926	0	0	0	0	0	0	0.20989	0	0	0	0	0	0	0	0	0	0	0	0	0
	654	654_chr2:115873629-115882017	MER50LIKE	8390	8141	0	0	1.13835	0.104147	0.231636	0	0.12358	0.136102	0.0197952	0.230083	0	0.316488	0.188817	0.115084	0.127038	0.57356	0.289461	0.344918	0.339474	0.251433	0	0	0.7014	0.251078	0.419044	0.310254	1.02212	0.225819	0.277512	0	0	0	0.178484	0	0	0	0.278659	0.359444	0.228625	0.112771	0.115343	0.0425758	0.135058	0.303397
	655	655_chr2:116940916-116947292	HERVHF	6378	6129	0	0	0	0	0	0	0	0	0	0	0	0	0.547138	0	0	0.131187	0.440846	0	0	0	0.194448	0	0	0.0434837	0	0	0	0.0548414	0	0	0	0	0	0	0	0	0	0.179722	0	0	0	0	0.0675288	0
	657	657_chr2:117037970-117048323	HERVW9	10355	10106	0	0	0	0	0	0	0	0	0	0	0	0	0.472042	0	0	0.458848	0.723652	0	0	0	0	0	0	0.0446136	0	0.135983	0	0.164524	0	0	0	0	0	0	0.605749	0	0	0.359444	0	0	0	0	0	0
	658	658_chr2:117010010-117015064	HML	5056	4807	0	0	0	0	0	0	0	0	0	0	0	0.0369904	0	0	0.127038	0	0.14473	0	0	0	0	0	0	0	0	0	0	0	0	0	0	0	0	0	0.302874	0	0	0.718888	0	0	0	0	0	0
	660	660_chr2:117888205-117892654	HERVHF	4451	4202	0	0	0	0	0	0	0	0	0	0	0	0	0	0	0	0	0	0	0	0	0	0	0	0	0	0	0	0	0.261752	0	0.20989	0	0	0	0	0	0	0	0	0	0	0	0	0
	662	662_chr2:118036553-118042082	HERVHF	5531	5282	0	0	0	0	0	0	0	0	0	0	0	0.573884	1.17004	0.853011	0.433466	0.537333	0.62492	0	0	0	0	0	0	0	0	0	0	0	0	0	0	0	0	0	0	0	0	0.179722	0	0.0375905	0	0	0	0
	667	667_chr2:124253845-124257943	HSERVIII	4100	3851	0	0	0	0	0	0	0	0	0	0	0.226618	0	0	0	0	0	0.289461	0	0	0	0	0.117867	0	0	0	0	0	0	0	0	0	0	0	0	0.302874	0.295348	0	0	0.0857344	0	0	0	0.202587	0
	668	668_chr2:124416097-124419689	HERVHF	3594	3345	0	0	0	0	0	0	0	0	0.0194316	0	0	0	0	0.115084	0.0635191	0	0	0	0	0	0	0	0	0	0	0	0	0	0	0	0.20989	0	0	0	0	0	0	0.89861	0	0	0	0	0	0
	669	669_chr2:124444415-124447391	MLLV*	2978	2729	0	0	0	0	0	0	0	0	0	0	0	0	0	0	0	0	0	0	0	0	0.148937	0.136191	0	0	0	0	0	0	0	0	0	0	0	0	0	0	0	0.179722	0	0	0	0	0	0
	673	673_chr2:128127451-128135429	HML	7980	7731	0.482499	0.595849	0	0	0	0	0.148295	0.408306	0.0582948	0.115042	0	0.246157	1.11851	0.172625	0.254076	1.44568	2.02623	0.25085	0.432058	0.0502867	0.226856	0.471469	1.05312	0.526937	1.11745	0.930762	0.742529	0.658097	0.261752	0	0.419781	0.998533	0.892419	0	1.41301	0.295348	0.557317	1.07833	0.0857344	0.0375905	0.245103	0.127727	0.337644	0.101132
	674	674_chr2:128374000-128376484	HML	2486	2237	0	0.402843	0	0.104147	0	0.434112	0.0367545	0	0.0582948	0	0	0.259624	0.0997879	0.118759	0	0.243456	0.161073	0	0.0617225	0	0	1.61089e-08	0.15269	0	0.342475	0.103418	0.546733	0.190832	0.388592	0.542662	0	0	0	0	0.302874	0.295348	0.557317	0	0.0483991	0.262489	0	0.177547	0	0.101132
	676	676_chr2:128794155-128802029	HERVIPADP	7876	7627	0.24125	0	0	0.31244	0.463272	0.434112	0.264596	0.198992	0.167337	0.115042	0	0.281323	1.24641	0.172625	0.190557	0.819999	1.19124	0.125425	0.339474	0.402293	0.744185	0.690324	3.22305	0.896732	3.21267	0.886144	2.48044	0.963405	0	0.217742	0	0	0.713935	0	0.302874	0	0.278659	0.482052	0.158497	0.204053	0.377136	0.212879	0.76681	0.202265
	679	679_chr2:130719470-130727258	HML	7790	7541	0.964999	1.1917	0	0	0.231636	0.434112	0.0869417	0.408306	0.217795	0.136513	0.793165	0.489132	6.28044	0.517876	0.621072	5.05814	6.78839	0.219493	0.123445	0.30172	0.0817881	0.165892	4.22163	1.27699	5.07357	1.55127	3.48016	1.14828	0.523504	0.435483	0.839562	0.7489	0.299949	0.591061	2.0643	0.355735	0	1.14515	0.628719	1.05253	0.383921	0.766365	0.540231	0.546967
	686	686_chr2:132897360-132905566	HERVIPADP	8208	7959	0	0	0	0	0	0	0	0	0.0407859	0	0	0	0.0944085	0	0	0.142722	0	0	0	0	0	0	0	0	0.159921	0.103418	0	0.0548414	0	0	0	0	0	0	0.302874	0	0	0	0	0	0	0	0	0
	690	690_chr2:135561456-135569125	HERVW9	7671	7422	0	0	0	0	0	0	0	0	0	0	0	0.116869	0.755268	0.0575418	0.222175	0.344136	0.578922	0	0	0	0.129632	0.176801	0	0	0	0	0	0	0	0	0	0	0.286261	0	0	0	0.278659	0	0	0	0.0576713	0	0.202587	0
	691	691_chr2:136829390-136836895	HML	7507	7258	0	0	0	0	0	0	0	0	0	0	0	0	0	0	0	0	0	0	0	0	0	0	0	0	0	0	0	0	0	0	0	0	0	0	0	0	0	0	0	0	0	0	0	0
	693	693_chr2:138441082-138446025	HERVHF	4945	4696	0	0	0	0	0	0	0	0	0	0	0	0.0351653	0	0	0	0	0	0	0	0	0	0	0	0	0	0	0	0	0	0	0	0	0.178484	0	0	0	0	0.179722	0	0	0	0	0.0675288	0
	695	695_chr2:141183942-141189974	HERVHF	6034	5785	0	0	0	0	0	0	0	0	0	0	0	0.210992	0	0	0.152277	0	0	0	0	0	0	0	0	0	0	0	0	0	0	0	0	0	0	0	0	0	0	0	0	0	0	0	0	0
	697	697_chr2:143246319-143252897	HERVHF	6580	6331	0	0	0	0	0	0	0	0	0	0	0	0	0.119599	0.065555	0	0.229424	0.367462	0	0	0	0	0	0	0	0	0	0	0	6.46177e-05	0	0	0	0	0	0.605749	0	0	0	0	0	0	0	0	0
	698	698_chr2:143657813-143665484	HERVW9	7673	7424	0	0	0	0	0	0	0	0	0.0388632	0	0	0.0351653	0	0	0	0.114712	0	0	0.0308613	0	0.154896	0	0	0.125539	0.139681	0	0.0992174	0.0548414	0	0	0	0	0	0	1.2115	0	0	0.179722	0.0571563	0.112771	0	0.212879	0.135058	0
	699	699_chr2:143686613-143694860	HERVHF	8249	8000	0	0	0	0	0	0	0	0	0	0	0	0	0.0944085	0	0	0	0.14473	0	0	0	0	0	0	0.0836926	0	0	0	0	0	0	0	0	0	0	0	0	0	0	0	0	0	0	0.0675288	0
	700	700_chr2:147302391-147307360	HSERVIII	4971	4722	0	0	0	0	0	0	0	0	0.0388632	0.115042	0	0	0	0	0	0	0	0	0	0	0	0	0	0	0	0	0	0	0	0	0	0	0	0	0	0	0	0	0	0	0	0	0	0
	701	701_chr2:147532235-147538833	HSERVIII	6600	6351	0	0	0	0	0	0	0	0	0.0236564	0	0	0	0	0	0	0.344136	0	0	0	0	0.0861875	0.302082	0.0743337	0.250667	0	0.206783	0	0.175939	0	0	0.20989	0	0	0	0	0	0	0	0	0	0	0	0	0
	702	702_chr2:148068972-148076659	HERVW9	7689	7440	0	0	0	0	0	0	0	0	0	0	0	0	0	0	0	0	0	0	0	0	0	0	0	0	0	0	0	0	1.83226	0	0	0	0	0	1.51437	0	0	8.80638	0	0	0	0	0.0675288	0
	704	704_chr2:149011214-149017451	HSERVIII	6239	5990	0	0	0	0	0	0	0.148295	0	0	0	0	0	0	0	0	0	0	0	0	0	0	0	0	0.0418463	0	0	0	0	0	0	0	0	0	0	0	0	0	0.179722	0	0	0	0	0	0
	705	705_chr2:150175058-150179806	HML	4750	4501	0.24125	0	0	0.754229	1.62145	0.434112	0.618968	0.321929	0.446044	0.170507	0.749487	0.326446	1.09186	0.0597203	0.190557	0.379658	1.31798	2.34409	2.43798	2.05548	1.52634	0.597197	1.32776	2.33873	1.51222	1.98966	0.859069	2.26725	0.607338	2.01774	1.63863	2.2065	2.64613	1.99156	2.75945	2.08341	1.84444	3.10405	1.76051	2.25067	2.87112	2.02795	3.28564	2.40961
	707	707_chr2:150968139-150973854	HERVHF	5717	5468	0	0	0	0	0	0	0	0	0	0	0	0	0	0	0.0635191	0	0	0	0	0	0	0	0	0	0	0	0	0	0	0	0	0	0	0	0.302874	0	0	0	0	0	0	0	0.0675288	0
	708	708_chr2:151686450-151692964	HSERVIII	6516	6267	0	0	0	0	0	0	0	0	0.0582948	0	0	0	0.0944085	0	0	0	0.14473	0	0	0	0	0	0	0.0836926	0	0.206836	0	0	0.261752	0	0	0	0	0	0.605749	0	0	0	0	0	0.0432535	0	0	0
	710	710_chr2:151811942-151819719	HERVHF	7779	7530	0	0	0	0	0	0	0	0	0	0	0	0.163061	0	0	0	0.154948	0	0	0	0	0.064816	0.0589336	0.243166	0.101975	0	0	0.0992174	0	0	0	0.20989	0	0	0.393726	0	0	0	0	0	0	0	0	0	0
	711	711_chr2:152165759-152170333	HERVHF	4576	4327	0	0	0	0	0	0	0	0	0	0	0	0.0703306	0	0.0575418	0	0.229424	0	0	0	0	0	0	0	0.0418463	0	0.103418	0	0	0.523504	0	0	0	0	0	0	0	0	0	0	0	0	0	0	0
	713	713_chr2:153032391-153036992	HML	4603	4354	0	0.595849	0	0	0	0.434112	0.0257013	0	0.0809955	0.460167	0.585365	0.0435315	0.0944085	0.173736	6.23061e-05	0.344136	0	0.156781	0.123445	0.352007	0.032408	0	0.772719	0.321899	0.588773	0.103418	0.775009	0.344912	0.261752	0.435483	0	0	0	0	0	0.295348	0	0	0	0	0	0	0.0675288	0
	714	714_chr2:153130079-153136276	HML	6199	5950	0	0	0	0	0	0	0	0	0	0	0	0	0	0	0	0	0	0	0	0	0	0	0	0	0	0	0	0	0	0	0	0	0	0	0	0	0	0	0	0	0	0	0	0
	715	715_chr2:153557913-153565556	HERVIPADP	7645	7396	0	0	0	0	0	0	0	0	0	0	0	0	0	0.0575418	0	0	0	0	0	0	0	0	0	0.209231	0	0	0	0	0	0	0	0	0	0	1.2115	0	0	0	0	0	0	0	0	0
	717	717_chr2:153818333-153828568	HERVFRDLIKE	10237	9988	0	1.1917	0	0	0	0.868224	0.198208	0.136102	0.187342	0.115042	0.226618	0.138873	0.443272	0.236189	0	0.502609	0.740918	0.344918	0.216029	0.30172	0.032408	0	1.13222	0.40307	0.816991	0.313864	1.2673	0.441744	0.261752	0.217742	0.275223	0.249633	0	0	0.605749	0.295348	0	0.994974	0.0285781	0	0	0	0	0.101132
	720	720_chr2:155440632-155444102	HERVHF	3472	3223	0	0	0	0	0	0	0	0	0	0	0	0	0	0.0577587	0.0639948	0	0	0	0	0	0	0	0	0	0	0	0	0	0	0	0	0	0	0	0	0	0	0	0	0	0	0	0	0
	721	721_chr2:155723861-155731089	HERVHF	7230	6981	0	0	0	0	0	0	0	0	0	0	0	0.0405477	0	0.0586092	0.133108	0	0	0	0	0	0	0	0	0	0	0	0	0	0	0	0	0	0	0	0	0	0	0	0	0	0	0	0	0
	722	722_chr2:156260558-156267929	HERVFRDLIKE	7373	7124	0	1.1917	0	0	1.38982	0	0.12233	0.417745	0.0201898	0.117154	0.113309	0.0608539	1.04804	0.0575418	0.127038	1.03398	0.887918	0	0	0	0	0	0.97854	0.474457	1.47637	0.265382	1.43463	0.798727	0	0.435483	0	0.499267	0	0	0	0	0	0.359444	0.0327174	0	0.162111	0.0456915	0.405173	0
	723	723_chr2:156777110-156784693	HSERVIII	7585	7336	0	0	0	0.520733	0	0	0	0	0	0	0	0	0.577585	0	0	0.347394	0.152929	0	0	0	0.0337215	0.0589336	0.746732	0.3767	0.60486	0.351281	0.633693	0.164524	0.523504	0.435483	0.419781	0	0	0	0	0	0	0.539166	0	0	0.173014	0	0.787407	0
	724	724_chr2:157570803-157582422	HERVHF	11621	11372	0.482499	0	1.13835	0.104147	2.04864	0	0.164731	0.345416	0.605502	0.575209	0.679855	0.897401	7.32736	0.864485	0.614259	7.02007	5.92203	0.358088	0.35167	0.553153	0.507357	0.589336	3.4199	1.77822	2.68195	1.00261	4.12554	1.68245	0.261752	1.30645	0.419781	0.249633	0.892419	1.5749	0.605749	0	0.557317	1.44246	0.142891	0.225543	0.389281	0.255455	0.59519	0.482065
	726	726_chr2:159703523-159705757	HERVERI	2236	1987	0	0	0	0	0	0	0	0	0	0	0	0	0	0	0	0	0	0	0	0	0	0	0	0	0	0	0	0	0	0	0	0	0	0	0	0	0	0	0	0	0	0	0	0
	727	727_chr2:159738625-159746363	HERVERI	7740	7491	0	0	0	0	0	0	0.0494318	0	0.0388632	0	0.226618	0.0362164	1.05912	0.115084	0	1.65301	1.85592	0	0	0	0.32408	0.176801	1.60525	0.750128	1.11745	0.236205	1.91002	0.565174	0.261752	0.217742	0	0.249633	0.178484	0.787451	0.908623	0	0.278659	1.07833	0.0393901	0.12041	0.115343	0	0.472702	0
	728	728_chr2:159721812-159736229	HERVERI	14419	14170	0.723749	0	0	0.109984	0.558246	0	0	0	0.0471008	0	0.113309	0.0418509	0.739106	0	0	0.495175	0.340299	0.0420308	0	0	0	0.209318	0.915845	0.530356	1.43739	0.611093	2.07298	0.203582	0	0.217742	0.419781	0.370788	0.178484	0	0.637451	0	0	0.416964	0	0	0	0	0.720533	0.225807
	732	732_chr2:160937371-160946066	HUERSP	8697	8448	0	0	0	0.104147	0.463272	0	0.104324	0	0.0208454	0	0	0.147549	0.400753	0	0.226557	1.11545	0.800534	0	0	0	0	0	0.22402	0.323921	0.139681	0.698095	0.299467	0.279643	0.523504	0.217742	0	0	0.178484	0.393726	0.908623	0.295348	0	1.09425	0	0.0375905	0	0.0425758	0.135058	0
	734	734_chr2:163923164-163933539	HERVW9	10377	10128	0	0	0	0	0	0	0	0	0	0	0	0	0	0	0	0	0	0	0	0	0	0	0	0.0836926	0	0.103418	0	0.109683	0.261752	0.217742	0.20989	0	0	0	1.36943	0	0	0.179722	0	0	0	0	0.202587	0.202265
	735	735_chr2:165027694-165032955	HSERVIII	5263	5014	0	0	0	0	0	0	0	0	0	0	0	0	0	0	0	0	0.14473	0.0940686	0.154306	0.201147	0	0	0	0	0	0	0	0	1.45798	0	1.25934	0	0	0	6.0166	0	0	3.16083	0	0	0	0	1.11274	0
	736	736_chr2:165152336-165158077	HERVHF	5743	5494	0	0	0	0	0	0	0	0	0.0581024	0	0	0.0560753	0.287648	0.166288	0.104092	0.122299	0.305681	0	0	0	0.032408	0	0	0	0	0	0	0	0	0	0	0	0	0	0	0	0	0	0	0	0	0	0	0
	737	737_chr2:165315650-165320454	HERVHF	4806	4557	0	0	0	0	0	0	0	0	0	0	0	0.980845	0	0.836001	0.439634	0.172941	0.461502	0	0	0	0	0	0	0	0	0.103418	0	0	0	0	0	0	0	0	0	0	0	0	0	0	0	0	0	0
	738	738_chr2:166564315-166572669	HERVHF	8356	8107	0	0	0	0	0	0	0	0	0	0	0	0.0704157	0.0944085	0	0.254964	0.241422	0	0	0	0	0	0	0	0	0	0	0	0	0	0	0	0	0	0	0	0	0	0	0	0	0	0	0	0
	740	740_chr2:167465610-167471571	HML	5963	5714	0	0	0	0	0	0	0.0247159	0.272204	0	0	0	0.0384979	0.100228	0.0637218	0.0699821	0.366371	0.153268	0	0	0	0	0	0.0746732	0	0	0.206836	0.0992174	0.0548414	0	0	0.20989	0	0	0	0	0	0	0	0	0.0375905	0.0144178	0	0.250889	0
	744	744_chr2:169985950-169994059	HERVHF	8111	7862	0	0.595849	0	0	0	0	0.0494318	0	0.0777263	0.115042	0	0.0703306	1.1329	0.345251	0.127038	1.03241	0.578922	0.815261	0.802393	1.10631	0.745385	0.707203	1.15649	9.41541	0.838087	8.0666	0.305633	9.58864	1.30876	0.217742	0	0	0	0.393726	4.24024	0	0.278659	0.89861	0.0571563	0.0375905	0.0720891	0	1.35058	0
	745	745_chr2:170968760-170973435	HML	4677	4428	0	0	0	0	0	0	0	0	0	0	0	0	0	0	0	0	0	0	0	0	0	0	0	0	0	0	0	0	0	0	0	0	0	0	0	0	0	0	0	0	0	0	0.0675288	0
	747	747_chr2:171830243-171839896	HERVHF	9655	9406	0.723749	1.78755	0	0.520733	0.231636	1.30234	0.17982	0	0.291474	0.345125	1.07879	0.308421	1.95743	0.347382	0.877694	1.63116	1.80377	0.533056	0.0925838	0.0502867	0.0972241	0.353601	2.92947	1.62366	2.93378	1.10179	1.27078	0.900227	0.785256	0	0.29732	2.2467	2.1418	0.393726	0.384148	1.18139	1.11463	0.179722	0.40897	0.406199	0.788658	0.42072	0.712328	0.40453
	748	748_chr2:173377301-173384466	HML	7167	6918	0	0	0	0	0	0	0	0	0	0	0	0	0	0	0	0	0	0	0	0	0	0	0	0.0418463	0	0.103418	0	0.0548414	0	0	0.629671	0	0	0	0.351492	0	0	0.179722	0	0	0	0	0	0
	749	749_chr2:173406819-173413486	HERVHF	6669	6420	0	0	0	0.416586	0	0.434112	0.0741477	0.272204	0.252611	0.230083	0.113309	0.247019	1.45212	0.208133	0.157957	1.11303	1.4473	0.225863	0.231416	0.119883	0.539743	0.294668	2.04156	0.789367	1.53649	0.827344	2.61711	0.710767	0.785256	0.435483	0.629671	1.24817	0.356967	0.393726	0.908623	0.590697	0	0.718888	0.0363205	0.150362	0.212849	0.0851516	0.429998	0.202265
	750	750_chr2:175066980-175081143	HUERSP	14165	13916	0.294795	2.97924	0	1.01717	0.231636	0	0.577495	0.648365	0.614998	0.614863	0.769089	0.8007	7.71928	1.07664	1.0163	7.452	5.66955	0.689837	0.864116	0.704013	0.931517	0.685692	5.6938	3.38832	4.26202	3.16138	4.16531	2.95858	3.30213	1.14585	1.84939	0.7489	0.243746	1.96863	4.88349	0	0.557317	5.09467	1.3504	1.37957	1.44044	1.33802	3.72536	0.497045
	753	753_chr2:179916319-179922053	HERVHF	5736	5487	0	0	0	0	0	0	0	0	0	0	0	0.0412085	0	0.111708	0	0	0	0	0	0	0	0	0	0	0	0	0	0	0	0	0	0	0	0	0	0	0	0.359444	0	0	0	0	0	0
	755	755_chr2:181096398-181104484	HERVW9	8088	7839	0	0	0	0	0	0	0	0	0	0	0.113309	0	0.877565	0.143056	0.201895	0.827425	0.735378	0.255522	0.273102	0.468978	0	0	0.149346	0.376617	0.139681	0.413672	0.0992174	0.282142	0	0	0	0.249633	0	0	0.605749	0	0	0.179722	0	0.0379044	0	0	0.0857954	0
	759	759_chr2:183908515-183914379	HERVHF	5866	5617	0	0	0	0	1.15818	0	0.182514	0.188369	0.104453	0.345125	0.157971	0.313581	0.929621	0	0.0953167	0.167483	0.864078	0	0	0	0	0	0.855778	0.354777	0.798278	0.281022	0.485343	0.198462	0.261752	0.217742	0	0	0.178484	0.393726	0.605749	1.18139	0	0	0.0571563	0.075181	0.0865069	0	0.0675288	0.303397
	763	763_chr2:184750300-184758381	HERVW9	8083	7834	0	0	0	0	0	0	0	0	0	0	0.113309	0.0703306	0	0.0575418	0.0635191	0.114712	0	0	0	0	0.103062	0.380315	0.672059	0.148217	0.297595	0.41594	0	0.122492	0	0	0	0	0	0	0.302874	0	0	0	0.0593273	0.14051	0.0568094	0.159856	0	2.34574e-09
	765	765_chr2:187296113-187302881	HSERVIII	6770	6521	0	0	0	0	0	0	0	0	0	0	0	0	0.0944085	0	0	0	0.14473	0	0	0	0	0	0.298693	0.251078	0.279362	0	0.198435	0	0	0	0	0	0	0	0.302874	0	0	0	0	0	0	0	0	0
	766	766_chr2:188034022-188044748	HUERSP	10728	10479	0	0	0	0.104147	0.463272	1.30234	0.0988637	0	0.395536	0.460167	0.226618	0.105496	0.472042	0.230167	0.190557	0.802984	0.14473	0	0.0308613	0	0.16204	0.294668	1.01397	0.428778	1.25713	0.424513	1.8566	0.480414	0.261752	0.435483	0.20989	0.249633	0.356967	0	0.605749	0	0	0.718888	0.171469	0.200369	0.118473	0.325364	0.393646	0.202265
	767	767_chr2:188065092-188070584	HSERVIII	5494	5245	0	1.1917	0	0	1.38982	0	0	0	0	0	0	0.0351653	0.472042	0	0.127038	0	0.14473	0	0	0	0	0	0.0880368	0	0.226837	0	0	0	0	0	0	0	0	0	0	0	0	0.179722	0	0	0	0	0.0698572	0
	768	768_chr2:188375336-188381590	HERVERI	6256	6007	0	0	0	0	0	0	0.0494318	0	0.0194316	0	0	0.193497	0	0.287709	0.190557	0.114712	0	0	0	0.0502867	0	0	0	0.0418463	0	0	0	0	0.261752	0	0	0	0	0	0	0	0	0	0.142891	0.075181	0.302774	0.170303	0.399822	0.101132
	769	769_chr2:188422891-188430836	HERVHF	7947	7698	0	0	0	0	0	0	0	0	0	0	0	2.2543	1.32172	2.52081	2.21291	0.229424	1.4473	0	0	0	0.0972241	0.294668	0	0	0	0	0	0	0	0	0	0	0	0	0	0	0	0	0	0	0	0	0	0
	770	770_chr2:188534934-188540996	HERVHF	6064	5815	0	0	0	0	0	0	0	0	0	0	0	0.475066	1.39027	0.284767	0.399495	1.84028	2.09882	0	0	0	0	0	0	0	0	0	0	0	0	0	0	0	0	0	0	0	0	0	0	0	0	0	0.202587	0
	772	772_chr2:188898221-188903883	HERVHF	5664	5415	0	0	0	0	0	0	0	0	0	0	0	8.85375	21.8594	9.41815	11.174	22.9738	20.6802	0	0	0	0	0	0	0	0	0	0.198435	0	0	0	0	0	0	0	0	0	0	0	0	0	0	0	0	0
	774	774_chr2:189033414-189039418	HERVHF	6006	5757	0	0	0	0	0	0	0	0	0	0	0	0	0	0	0.0234276	0	0	0	0	0	0	0	0	0	0	0	0	0	0	0	0	0	0	0	0	0	0	0	0	0	0	0	0	0
	775	775_chr2:189768954-189774084	HSERVIII	5132	4883	0	0	0	0	0	0	0	0	0	0.115042	0	0	0	0	0	0.00113512	0	0	0	0	0	0	0	0	0	0	0	0.164524	0	0	0	0	0	0.393726	0.302874	0	0	0	0	0	0	0	0	0
	776	776_chr2:192995077-193000832	HERVHF	5757	5508	0	0	0	0	0	0	0	0	0	0	0	0	0	0	0	0	0.155843	0	0	0	0	0	0	0	0	0	0	0	0	0	0	0	0	0	0	0	0	0	0	0	0	0	0	0
	777	777_chr2:193370649-193382697	HERVHF	12050	11801	2.17125	1.1917	2.2767	1.5622	2.08473	2.17056	0.423796	0.544408	1.40354	1.71357	0	0.0890031	0.557585	0.115084	0.0635191	0.532874	1.20939	0	0	0	0	0	0	0.0418463	0	0.206836	0.0992174	0	0.261752	0	0	0	0	0	0	0	0	0.359444	0	0	0	0	0.0675288	0.809059
	778	778_chr2:193783162-193789526	HERVHF	6366	6117	0	0	0	0	0	0	0	0	0	0	0	0.0713276	0	0.00844834	0	0.141148	0.157862	0	0	0	0	0	0	0	0	0	0	0	0	0	0	0	0	0	0	0	0	0	0	0	0	0	0	0
	780	780_chr2:194994780-195001280	HERVHF	6502	6253	0	0	0	0	0	0	0	0	0	0	0	0	0.0944085	0	0.149021	0.118127	0.14473	0	0	0	0	0	0	0	0	0	0	0	0	0	0	0	0	0	0	0	0	0	0	0	0.0288356	0	0.0675288	0
	781	781_chr2:194951923-194961409	MER50LIKE	9488	9239	0	0.595849	0	0	0.231636	0	0.0494318	0	0.0686617	0	0.113309	0.035627	0.0944085	0	0	0.114712	0.578922	0	0	0	0	0	0.149346	0.209231	0.279362	0.262897	0.198435	0.335169	0	0	0	0	0	0	0.302874	0	0	0.359444	0	0.075181	0.0144178	0	0.15991	0
	782	782_chr2:195019560-195027882	HERVIPADP	8324	8075	0	0	0	0	0	0	0	0	0	0	0	0	0	0	0	0	0	0	0	0	0	0	0	0	0	0	0	0	0.261752	0	0	0	0	0	0.605749	0	0	0.179722	0	0	0	0	0	0
	786	786_chr2:196988487-196997757	HUERSP	9272	9023	0.764602	0	0	0.435841	2.08473	1.30234	0.0741477	0.136102	0.136021	0.230083	0	0.140661	2.55858	0.115084	0.127038	2.02649	1.88149	0.219493	0.123445	0.30172	0.032408	0.117867	2.77168	1.44951	2.36246	1.42054	2.282	2.0479	0.523504	0.217742	0	0.249633	0	0	1.51437	0.295348	0.278659	0.539166	0.155863	0.322214	0.190229	0.468334	0.49659	0.343092
	787	787_chr2:198443157-198452410	HERVHF	9255	9006	0	0	0	0	0	0	0.197727	0	0.0702061	0	0	0.587785	0.715606	0.663491	0.680099	0.952027	0.749945	0	0	0	0.064816	0.117867	0	0.125539	0	0.413672	0	0.164524	0	0	0.419781	0	0	0	0	0	0.278659	0	0	0	0.0288356	0	0.0675288	0
	788	788_chr2:200044302-200050745	HERVHF	6445	6196	0	0	0	0	0	0	0	0	0	0	0	0	0.0947625	0	0.0637122	0.170904	0	0	0	0	0	0	0	0	0	0	0	0	0.261752	0	0	0	0	0	0.302874	0	0	0.179722	0	0	0	0	0	0
	789	789_chr2:200111698-200119957	HERVHF	8261	8012	0	0	0	0.31244	0	0	0	0	0	0	0	0.0460528	0.377634	0	0	0.114712	0	0.0940686	0.0308613	0.201147	0	0	1.48185	0.324907	1.58122	0.49503	0.371571	0.413303	0	0.217742	0.20989	0	0	0	0	0	0	0.207798	0.0571563	0.112771	0	0.170303	0.31685	6.39544e-05
	790	790_chr2:203363355-203368910	HERVW9	5557	5308	0	0	0	0	0	0	0	0	0	0	0	0	0.497128	0	0	0.363742	0	0	0	0	0	0	0	0	0	0	0	0	0.35519	0	1.25934	0	0	0	1.70988	0	0	1.97694	0	0	0	0	0	0
	791	791_chr2:204824737-204832293	HERVHF	7558	7309	0	0	0	0	0	0	0	0	0	0	0	0	0.110853	0	0	0	0.173459	0	0	0	0	0	0	0.125539	0	0.206836	0	0.0548414	0	0	0	0	0	0	0	0	0	0	0	0	0	0	0	0
	792	792_chr2:207118566-207132330	Uncertain	13766	13517	0.723749	1.1917	1.13835	1.09002	3.24291	0.868224	1.25649	1.36102	1.20889	0.805292	1.19605	0.957657	6.80919	1.51954	1.28981	6.33295	5.98402	0.702106	0.462919	0.502867	0.76912	0.450759	9.75949	5.0411	9.24134	4.56149	10.0246	4.43122	1.30876	1.30645	1.62847	6.24083	3.52866	3.14981	6.62477	0.590697	5.0654	3.05528	2.13269	2.17349	1.36969	1.99865	0.877875	0.809059
	794	794_chr2:207669189-207677351	HERVHF	8164	7915	0.275145	0.595849	0	0.31244	0	0	0.271875	0.408306	0.174884	0.285904	0	2.19705	1.42015	2.28344	1.91304	0.695252	1.53753	0	0	0	0.0972241	0.0589336	2.49328	0.738064	1.44172	0.860482	2.282	0.687498	0.261752	0	0	0.249633	0	0	0.302874	0.295348	0	0.89861	0.0285781	0	0.100925	0.0851516	0.202587	0.218857
	795	795_chr2:207881942-207889452	HERVHF	7512	7263	0	0	0	0	0	0	0	0	0	0	0	0	0.131906	0	0.0635191	0	0.14473	0	0	0	0.16204	0.235734	0	0.0418463	0	0.103418	0	0.0548414	0	0	0	0	0	0	0	0	0	0	0	0	0	0	0	0
	796	796_chr2:209078353-209086664	HERVHF	8313	8064	0.482499	0	0	0.208293	0	0	0.197727	0.272204	0.174884	0.345125	0.113309	0.189341	0.589519	0	0.161963	0.458848	0.578922	0.25085	0.185168	0.30172	0.550936	0.648269	0.746732	0.627694	1.39681	0.751365	0.694522	0.658097	0.261752	0	0.20989	0.7489	0.356967	0	0	0	0.278659	0.179722	0.114313	0.187952	0.0432535	0.127727	0.202587	0.303397
	797	797_chr2:209250813-209258651	HUERSP	7840	7591	0	0	0	0	0	0	0.0247159	0.136102	0.136021	0	0.129486	0.457149	1.29413	0.287709	0.127038	1.69784	1.58467	0.454649	0.24689	0.201147	0.172691	0.176801	0.678821	0.314789	0.165837	0.460076	0.547481	0.29916	0	0.217742	0.419781	0.499267	0	0	1.32727	0	0	1.36612	0.0285781	0	0.0720891	0	0.202587	0.101132
	800	800_chr2:209758492-209770193	HERVHF	11703	11454	0	0	0	0	0	0	0	0	0	0	0	1.40565	19.2474	1.45976	1.23633	21.4636	16.4376	0.0378256	0.125705	0	0	0.388616	0.226932	0.575842	0.630717	1.01294	1.33829	0.454169	0	0	0	0.350515	0	0	0	0	0.278659	0	0.0285781	0.0375905	0	0.071994	0	0.171902
	801	801_chr2:209942744-209949368	HERVHF	6626	6377	0	0	0.0112749	0	0	0	0	0	0	0	0	0.0501908	0	0	0	0	0	0	0	0	0	0	0	0	0	0	0	0	0	0	0	0	0	0	0	0	0	0.179722	0	0	0	0	0	0
	803	803_chr2:210164296-210170391	HERVHF	6097	5848	0	0	0	0	0	0	0	0	0	0	0	4.006	3.92496	4.09536	5.18307	6.13461	4.68792	0	0	0	0	0	0	0	0	0	0	0	0	0	0	0	0	0	0	0	0	0	0	0	0	0	0	0
	805	805_chr2:212124717-212131149	HERVHF	6434	6185	0.24125	0	0	0	0	0	0	0	0.0388632	0.115042	0	0.0703306	0.488789	0	0	0.344136	0.302045	0	0	0	0	0	0.448039	0.293361	0	0.360051	0.297652	0.134524	0.261752	0.217742	0	0.249633	0	0	0.302874	0	0	0	0.0571563	0.0375905	0	0.0425758	0.135058	0
	806	806_chr2:213303975-213309877	HSERVIII	5904	5655	0	0	0	0	0	0	0	0	0.0194316	0	0	0	0.126775	0	0	0	0.14473	0.344918	0.555503	0.553153	0	0	0	0	0	0	0	0	0	0	0	0	0	0	0.605749	0	0	0.359444	0	0	0	0	0	0
	812	812_chr2:215954662-215961669	HERVHF	7009	6760	0	0	0	0	0	0	0	0	0	0	0	0.161422	0	0.137978	0.0737088	0.223232	0	0	0	0	0	0	0	0	0	0	0	0	0	0	0.20989	0	0	0	0	0	0	0	0	0	0	0	0	0
	813	813_chr2:216787026-216795629	HERVHF	8605	8356	0	0	0	0	0	0	0	0	0.0388632	0	0	1.67634	0.345828	1.88331	1.62141	0.861214	0.476337	0	0	0	0	0	0	0.356327	0	0	0	0.14564	0	0	0	0	0	0	0	0	0	0.179722	0	0	0.0432535	0	0	0
	814	814_chr2:218973401-218986772	HERVW9	13373	13124	0	0	0	0	0	0	0	0	0	0	0	0	0	0	0	0	0	0	0	0	0	0	0	0	0	0	0	0	0.935447	0	6.71649	0	0	0	1.51437	0	0	12.94	0	0	0	0	1.8108	0
	815	815_chr2:218978201-218979469	HML	1270	1021	0	0	0	0	0	0	0	0	0	0	0	0	0	0	0	0	0	0	0	0	0	0	0	0	0	0	0	0	0	0	0	0	0	0	0	0	0	0	0	0	0	0	0	0
	817	817_chr2:219033893-219044613	HERVHF	10722	10473	0.723749	0.595849	0	1.75786	2.39771	1.77456	0.622411	0.408306	1.17093	1.44534	1.2464	0.644454	2.02138	0.661995	0.81098	3.82556	3.29825	0.282206	0.154306	0.201147	0.032408	0.294668	3.56002	0.829908	3.36074	1.10073	4.35922	1.36966	0.883957	0.78767	0.20989	1.64204	0.356967	0.393726	0	0	0.835976	2.09101	0.381181	0.437222	1.2586	0.274068	0.955695	0.303397
	824	824_chr2:223298468-223305888	HSERVIII	7422	7173	0	0	0	0.416586	1.15818	0	0.247159	0	0.0777263	0.345125	0.793165	0.59781	4.24838	0.287709	0.444633	2.63838	3.03934	0.147479	0.115915	0.15394	0.0972241	0.117867	3.65899	1.46462	3.63171	1.82262	3.17496	1.15167	0.785256	0.217742	0	1.4978	0.356967	1.18118	1.2115	0.295348	1.11463	1.25805	1.02881	1.5788	1.06347	0.979244	1.87985	0
	826	826_chr2:224053484-224060108	HERVHF	6626	6377	0	0	0	0	0	0	0	0	0	0	0	0.0994159	0.188817	0	0.127038	0.344136	0.14473	0	0	0	0	0	0	0	0	0	0	0	0	0	0	0	0	0	0	0	0	0	0	0	0	0	0.135058	0
	827	827_chr2:224160642-224167659	HSERVIII	7019	6770	0	0	0	0	1.15818	0	0	0	0	0	0	0	0.496792	0	0	0.129301	0.14473	0	0	0	0	0	0	0	0	0	0	0	0.261752	0	0.20989	0.499267	0	0	0	0	0	0	0	0	0.0144178	0	0.0675288	0
	829	829_chr2:224952070-224958232	HERVHF	6164	5915	0	0	0	0	0	0	0	0	0	0	0	0.0352114	0.283737	0.0726344	0	0.114712	0.14473	0	0	0	0	0	0	0	0	0	0	0	0	0	0	0	0	0	0	0	0	0.359444	0	0	0	0	0	0
	830	830_chr2:225088644-225095057	HERVHF	6415	6166	0	0	0	0	0	0	0	0	0	0	0	0.116715	0.520536	0	0.157872	0.233862	0.14473	0	0	0	0.032408	0	0	0	0	0	0	0	0	0	0.419781	0	0	0	1.7492	0	0	0	0	0	0	0	0.202587	0
	831	831_chr2:225161343-225168985	HERVHF	7644	7395	0	0	1.13835	0.208293	0.463272	0	0.181172	0.272204	0.168278	0	0	0.191233	3.54831	0.193014	0.277124	2.93177	2.8277	0	0.0308613	0	0.388896	0.353601	1.50068	0.757413	1.01273	1.07837	1.38896	0.795914	0	0	0.20989	0	0	1.5749	1.17648	0	0	0.378955	0.0571563	0.0375905	0.228385	0.0851516	0.135058	0.303397
	833	833_chr2:229164609-229173898	HUERSP	9291	9042	0	0	0	0	0	0	0	0	0	0	0	0	0	0	0	0	0	0	0	0	0	0	0	0	0	0	0.0992174	0	0	0	0	0	0	0	0	0	0	0.673086	0	0	0	0	0	0
	836	836_chr2:231955780-231966114	HML	10336	10087	0.24125	0	0	0	0	0	0	0	0.0194316	0	0.113309	0	0.0944085	0	0	0.114712	0	0	0	0	0.16204	0.176801	0	0.0863494	0.419044	0.103418	0	0.123206	0.523504	0	0.255949	0	0	0	0.908623	0	0	0	0	0.0392087	0.0144178	0	0.0675288	0
	837	837_chr2:232265588-232273390	HERVERI	7804	7555	0	0	0	0	0	0	0	0	0	0	0	0	0.377634	0	0	0.229424	0.14473	0	0	0	0	0	0	0.141905	0	0.103418	0	0.120685	0	0	0	0	0	0	0.302874	0	0	0	0.155244	0.0893323	0.0729483	0.125089	0.14989	0
	838	838_chr2:234122261-234126475	HERVHF	4216	3967	0.273659	0.595849	0	0	0	0	0.0247159	0	0.102204	0	0	0.255241	0.861503	0.0963635	0.253742	0.983187	0.315983	0	0	0	0	0	0.226895	0.422919	0.0339938	0.422441	1.15807	0.186444	0	0	0	0	0	0	0.302874	0	0.278659	0	0.142293	0.0482515	0.0144178	0.127465	0.202587	0.202265
	843	843_chr2:238515429-238524151	HERVHF	8724	8475	0	0	2.2767	0	0	0	0.0741477	0	0.0194316	0	0	0.0468254	0.107864	0	0.0635191	0	0.61968	0	0	0	0	0	1.1201	0.125539	0.312119	0.103418	0.561244	0	0.261752	0.217742	0.20989	0	0.535451	0.393726	0.302874	0	0	0	0	0	0	0	0.202587	0
	844	844_chr2:239113360-239120318	HERVHF	6960	6711	0.246248	0	0	0	0.694909	0	0.0988637	0.272204	0.0777263	0.115042	0.113309	0.0703306	0.472042	0	0	0.229424	0.289461	0.282206	0.123445	0.251433	0.226856	0.235734	1.19477	0.126051	0.558725	0.311102	0.444829	0	0.261752	0.653225	0.20989	0	0.535451	0	0.908623	0	0	0.179722	0.0285781	0.0375905	0	0.0851516	0.0675288	0.303397
	845	845_chr2:240969231-240985371	HSERVIII	16142	15893	0	0	0	0	0	0.868224	0	0	0	0	0	0.0351653	1.88342	0	0.0635191	2.9129	2.12914	0.863318	0.538841	0.661954	0.264088	0.343962	0.153974	0.219846	0.141873	3.03544e-09	0.40532	0.252598	1.04701	0.217742	0.419781	0	0	0.393726	0.908623	0.295348	0	1.07833	0	0	0	0	0.796219	0
	846	846_chr2:241797522-241807089	MER50LIKE	9569	9320	1.10641	4.17094	0.856583	0.602312	0.926545	3.33319	0.251341	0.136102	0.29467	0.115042	0.804394	0.52748	3.8058	0.326983	0.340303	2.8771	4.13505	0.382659	0.393173	0.515172	0.291672	0.235734	1.85645	0.816605	1.61442	0.681172	1.19846	1.51413	0.261752	0	0.419781	1.05106	0	0	0.302874	0	0.29994	0.359444	0.284314	0.355882	0.360619	0.365543	0.433522	0.303397
	848	848_chr3:482246-488531	HSERVIII	6287	6038	0	0	0	0	0	0	0	0	3.2044e-08	0	0	0	0.188534	0	0	0	0	0	0	0	0	0	0.0746319	0	0	0	0	0.0548414	0	0	0	0.7489	0	0	0	0	0	0.179722	0.0285781	0	0	0	0.0675288	0
	849	849_chr3:889702-894961	HERVERI	5261	5012	0	0	0	0	0	0	0	0	0.0388632	0	0	0	0	0	0	0.114693	0.14473	0	0	0	0	0	0	0.0418463	0	0	0	0.164524	0	0	0	0	0	0	0.302874	0	0	0	0	0	0	0	0	0
	850	850_chr3:929717-938473	HERVHF	8758	8509	0	0	0	0	0	0	0	0	0	0	0	0	0.138488	0.0575418	0.132346	0.327404	0.187934	0	0	0	0	0	0	0	0	0	0	0	0	0	0	0	0	0	0	0	0	0	0	0	0	0	0.0675288	0
	851	851_chr3:1022494-1030409	HSERVIII	7917	7668	0	0	0	0.31244	0	0	0	0	0	0	0	0	0	0	0	0	0	0.0313562	0	0	0.129632	0.235734	0	0	0	0	0	0.0548414	0	0.217742	0.629671	0.249633	0	0	0	0	0	0	0	0	0	0	0.0675288	0
	852	852_chr3:1274519-1286698	HERVHF	12181	11932	0.24125	0	0	0	0	0	0.0247159	0.272204	0.138134	0.208889	0.113309	0.328674	7.39838	0.661109	0.751202	8.53451	5.94777	0.583266	0.473526	0.493327	1.17406	0.777086	3.2673	1.97078	2.22614	1.51517	1.68704	1.92913	0.785256	0.24192	0.839562	0.668129	1.24939	0.787451	1.97328	1.41259	0.835976	1.79722	0.0869338	0.150362	0.14907	0.127727	0.337644	0.314995
	856	856_chr3:4168975-4178991	HSERVIII	10018	9769	0.482499	0	0	0	0	0	0.183486	0.136102	0.0971579	0.230083	0.113309	0.19637	2.20214	0.115084	0	1.17541	1.3762	0	0	0	0.913248	0.884004	0.158466	0.47226	0.698406	0.51709	0.2332	0.603793	0	0	0	0	0	1.18118	0	0.0028992	0	0	0.245999	0.115419	0.149178	0.050549	0	0.155525
	857	857_chr3:5182508-5191503	HERVIPADP	8997	8748	0	0	0	0	0	0	0.0741477	0.136102	0	0	0	0.0351653	0.188817	0	0	0	0	0	0	0	0	0	0	0.0836926	0	0.162877	0.0992174	0.174432	0	0	0.20989	0	0	0	0	0	0	0	0.0571563	0.075181	0	0.0851516	0.0962597	0
	858	858_chr3:5732690-5741467	HERVIPADP	8779	8530	0	0	0	0	0	0	0.0380971	0.136102	0	0	0.113309	0	0.0944085	0	0.0635191	0.114712	0.632245	0.0456111	0	0.0502867	0.0746263	0.235734	0.522713	0.0418463	0.734889	0	0.39687	0	0	0	0	0	0	0	0	0	0	0	0	0	0	0	0	0
	859	859_chr3:6050257-6058846	HSERVIII	8591	8342	0	0	0	0	0	0	0	0	0	0	0	0	0.0944085	0.0575418	0.0635191	0	0.14473	0	0	0	0	0	0	0.0927991	0	0	0	0	0	0	0	0	0	0	0	0	0	0.221669	0	0	0	0	0.135058	0
	860	860_chr3:6439013-6446003	HERVHF	6992	6743	0	0	0	0.208293	0.231636	0	0.0494318	0	0	0.273073	0.113309	0.160179	0.525206	0.193884	0.0844448	0.688272	0.434191	0.0627124	0	0.0502867	0	0	0.337722	0	0.440397	0	0.929887	0.0548414	0	0	0	0.249633	0.178484	0	0	0.295348	0	0	0.0571563	0	0.100925	0.127727	0.0675288	0
	862	862_chr3:8218711-8224725	HERVHF	6016	5767	0	0	0	0	0	0	0	0	0	0	0	0	0	0	0	0	0	0	0	0	0	0	0	0	0	0	0	0	0	0	0	0	0	0	0	0	0	0	0	0	0	0	0	0
	863	863_chr3:8715554-8719287	HERVERI	3735	3486	0	0	0	0	0	0	0	0	0	0	0	0	0	0	0	0	0	0	0	0	0	0	0	0	0	0	0	0	0	0	0	0	0	0	0	0	0	0	0	0	0	0	0	0
	864	864_chr3:9883434-9896394	HML	12962	12713	1.4475	0	0	0.833172	0.921243	1.30234	0.815393	0.905207	1.39798	1.72563	0.906474	1.55404	5.36881	1.66871	1.52446	3.61765	6.07542	1.12882	1.22348	0.90516	1.70752	1.45027	4.81368	2.00334	3.74122	1.24102	4.81859	1.58012	1.23963	2.83064	0.839562	2.67295	2.30189	2.65998	4.12303	1.61659	0.835976	1.97694	1.27819	1.35326	1.3306	1.2056	1.51151	1.01132
	865	865_chr3:11288944-11296524	HERVIPADP	7582	7333	0.723749	0	0	0.833172	0.694909	0.868224	0.692958	0.272204	0.40176	0.115042	0	0.307602	1.86403	0.349469	0.0801172	1.72109	1.563	0.595768	0.74067	0.351997	0	0	2.15265	1.29206	2.2891	1.0232	3.38716	1.39473	1.57051	0	1.72608	0.693416	1.02132	0.393726	1.2115	0.295348	0.835976	0.855341	0.671849	0.541216	0.665959	0.667508	1.19496	0.416644
	867	867_chr3:14004499-14014884	HERVIPADP	10387	10138	0	0	0	0	0	0	0.0988637	0.136102	0	0	0	0	2.09249	0	0.0635191	0.641838	0.928295	0	0	0	0.658998	0.473334	0	0.225606	0.397005	0.109404	0.320545	0.0626026	0.261752	0	0	0	0.178484	0	0.302874	0	0	0	0	0	0	0	0	0
	868	868_chr3:14080589-14088893	HERVIPADP	8306	8057	0	0	0	0	0	0	0	0	0	0	0	0	0.0944085	0	0.0635191	0.458848	0.289461	0	0	0	0	0	0.86379	0.292924	1.81586	0.206836	0.430883	0.548414	0.523504	0	0	0	0	0	0	0	0	0	0	0	0	0	0.0675288	0
	869	869_chr3:14266711-14271683	HML	4974	4725	0	0	0	0	0	0	0	0	0	0	0	0	0.0944085	0	0.0635191	0.114712	0	0	0	0	0	0	0	0	0	0	0.0992174	0	0	0	0	0	0	0	0.302874	0	0	0.179722	0	0	0	0	0	0
	871	871_chr3:15145398-15161502	Uncertain	16106	15857	6.03124	4.64577	1.13835	1.5647	3.93782	2.46477	2.47668	3.10115	2.49659	3.04691	3.39282	2.57594	19.6052	2.50928	2.1942	19.7127	18.2612	1.7873	1.85168	1.55889	0.962411	0.378051	19.6998	7.1296	17.2072	9.01646	19.0291	7.59685	4.93023	3.7749	7.86063	2.30548	4.84722	4.29413	7.3782	4.63437	6.17251	8.86907	4.43501	4.29855	3.31587	3.96084	4.28635	1.18603
	872	872_chr3:16057103-16065692	HERVIPADP	8591	8342	0	0	0	0	0	0	0	0	0	0	0	0	0	0	0	0	0	0	0	0	0	0	0	0	0	0	0	0	0	0	0	0	0	0	0.605749	0	0	0.359444	0	0	0	0	0	0
	874	874_chr3:16785543-16794841	HERVHF	9300	9051	0	0	0	0.208293	0	1.73645	0.324293	0.303269	0.0591657	0.154207	0	0.157969	0.188817	0.133771	0.142575	0.229424	0	0	0	0	0.16204	0	0.397992	0.533787	0.299243	0.620508	0.201779	0.46013	1.04701	0.435483	0.629671	0.499267	0	0	0.605749	0.73845	0	0.355963	0	0	0.183114	0.0485241	2.20983	0
	875	875_chr3:16805337-16814038	HERVFRDLIKE	8703	8454	0	0	0	0	0.463272	0	0	0	0.0458601	0	0	0.0351653	0.755268	0.115084	0.0635191	1.81189	1.64582	0	0	0	0.16204	0.176801	0.794351	0.610755	0.535789	0.219734	0.95815	0.472159	0.342228	0	0.419781	0.499267	0.178484	0	0	0	0	0.179722	0.285781	0.375905	0.190018	0.298031	0.558985	0.101132
	876	876_chr3:17815789-17823590	HERVW9	7803	7554	0	0	0	0	0	0	0.0247159	0	0	0	0.113309	0.175827	0.566451	0.115084	0.190557	0.688272	0.95979	0.0484576	0	0	0.15223	0.235734	0	0.0418463	0	0.103418	0	0.0548414	0.261752	0	0.20989	0	0	0	0.302874	0	0.278659	0	0	0	0.0156653	0.0851516	0.202587	0
	877	877_chr3:19523472-19531942	HERVERI	8472	8223	0.24125	0	0	0	0	0	0	0	0	0	0	0.0526597	0	0	0	0.114712	0	0	0	0	0	0	0	0.0836926	0	0.103418	0	0	0.261752	0	0	0	0	0.393726	0	0	0	0	0.514406	0.451086	0.0720891	0.383182	0.472702	0
	879	879_chr3:19904552-19914970	HERVW9	10420	10171	0	0	1.13835	0	0.926545	0	0.290565	0.136102	0.0810239	0	0.113309	0.478906	1.02486	0.240206	0.850031	0.854893	1.93819	0.188137	0.462919	0.30172	0.122208	0.0662378	0.367216	0.585848	0.389711	1.24102	0.70399	0.76778	0.261752	0	1.04945	0.499267	0.178484	0	0.302874	0	0	0.600597	0.173519	0.0397602	0.0662144	0.086856	0.292945	0
	882	882_chr3:20310921-20323320	HERVW9	12401	12152	0.70394	0	0	0.520733	2.63593	1.73645	0.58419	0.887609	0.496551	0.69025	1.01978	0.505607	3.59429	0.537536	0.482228	3.51149	4.20047	0.689837	0.74067	0.704013	0.442185	0.0589336	3.78734	1.34429	3.48127	2.0859	3.71331	1.06357	0.523504	0.870967	0.629671	0.249633	0.892419	1.5749	2.47045	0.590697	0.557317	2.11013	0.248921	0.193549	0.469521	0.172287	0.472702	1.01132
	884	884_chr3:20405455-20412938	HERVERI	7485	7236	0	0	0	0	0	0	0	0	0	0	0	0	0	0	0	0	0	0	0	0	0.064816	0.176801	0	0	0	0	0	0	0	0	0	0	0	0	0.302874	0	0	0.179722	0	0	0	0	0	0
	886	886_chr3:20657820-20660522	HML	2704	2455	0	0	0	0	0	0	0	0	0	0	0	0	0	0	0	0	0	0	0	0	0	0	0	0	0	0	0	0	0	0	0	0	0	0	0	0	0	0	0	0	0	0	0	0
	889	889_chr3:21009036-21014754	HERVHF	5720	5471	0	0	0	0	0	0	0	0	0	0	0	6.46314e-05	0	0.235121	0.121444	0	0	0	0	0	0	0	0	0	0	0	0	0	0	0	0	0	0	0	0	0	0	0	0	0	0	0	0	0
	890	890_chr3:21230503-21235709	HERVHF	5208	4959	0	0	0	0	0	0	0	0	0	0	0	0.0611964	0.2208	0.115084	0	0.134702	0.172299	0	0	0	0	0	0	0.0418463	0	0	0	0	0	0	0	0	0	0	0.302874	0	0	0.179722	0	0	0	0	0	0
	894	894_chr3:26199089-26207048	HERVHF	7961	7712	0	0	0	0	0	0	0	0	0	0	0	0.043893	0	0	0.0635191	0.114712	0.163623	0	0	0	0	0	0	0.0418463	0	0	0	0.0548414	0	0	0	0	0	0	0	0	0	0	0	0	0	0	0	0
	897	897_chr3:26315137-26322351	HEPSI	7216	6967	0.964999	0	0	0.31244	0	0	0.173011	0.136102	0.0588408	0.115042	0.211894	0.175827	1.03849	0.0575418	0.127038	0.917696	0.289461	0	0	0	0	0	1.19615	0.893803	1.5677	0.723926	1.27619	0.712938	0.523504	0	0.629671	0.499267	0.356967	0	0.908623	0	0	1.21863	0.142891	0.375905	0.0824852	0.298031	0.363286	0
	900	900_chr3:27043037-27046745	HERVW9	3710	3461	0.723749	0	0	0.104147	0	0.434112	0.0247159	0.136102	0.0468144	0	0	0	0.397689	0	0	0.243675	0.546797	0.0313562	0.0617225	0.201147	0	0	0.738226	0.282726	0.195966	0.261889	0.76255	0.120804	0	0	0	0	0.178484	0	0.302874	0	0	0.406188	0.0285781	0	0.0963945	0	0.202587	0.202265
	901	901_chr3:27079181-27086008	HERVFRDLIKE	6829	6580	0	0	0	0	0.231636	0	0.0912776	0	0.0194316	0	0	0	0.188817	0.115084	0	0.344136	0.723652	0	0	0	0.259264	0	0.816447	0.145783	1.9315	0.413672	0.892957	0.294048	0	0.435483	0	0	0	0	0	0	0	0	0	0	0.0576713	0	0	0
	902	902_chr3:27641875-27644641	HERVHF	2768	2519	0	0	0	0	0	0	0	0	0	0	0	0.0351653	0	0	0	0	0	0	0	0	0	0	0	0	0	0	0	0	0	0	0	0	0	0	0	0	0	0	0	0	0	0	0	0
	906	906_chr3:32108959-32117996	HERVHF	9039	8790	0	0	0	0	0	0	0.0247159	0	0.0194316	0	0	0.0351653	0.445621	0	0	0.120745	1.04872	0	0.0617225	0	0.064816	0.235734	0.705912	0.0836926	0.419044	0.114503	1.14945	0.0548414	0	0	0	0	0	0.393726	0	0	0	0	0.0285781	0.0375905	0	0	0	0
	909	909_chr3:32500096-32509206	HERVHF	9112	8863	0.24125	0	0	0.416586	2.548	0.868224	0.051131	0	0.0798902	0	0.59455	0	0.984048	0.213791	0.178892	0.998509	1.42755	0	0.0308613	0	0.032408	0.0589336	0.74348	0.413436	0.613467	0.51709	1.41707	0.589063	0	0	0.20989	0	0.178484	1.04096	0	0	0	0	0.0857344	0.187952	0.0640437	0.298031	0.135058	0.202265
	911	911_chr3:33009064-33014742	HERVERI	5680	5431	0	0	0	0	0	0	0	0	0	0	0	0	0	0	0	0	0	0	0	0	0	0	0	0	0	0	0	0	0	0	0	0	0	0	0	0	0	0.000230429	0	0	0.0720891	0	0	0
	912	912_chr3:33489855-33494995	HERVW9	5142	4893	0	0	0	0	0	0	0	0	0	0	0	0.0703306	0.283225	0	0.0635191	0.150082	0	0	0	0	0	0	0	0	0	0.103418	0	0	0	0	0	0	0	0	0	0	0	0	0	0	0	0	0	0
	914	914_chr3:34560329-34565910	HERVW9	5583	5334	0	0	0	0	0	0	0.0247159	0	0.0194316	0	0	0	0	0	0	0	0	0.0313562	0	0	0	0	0	0	0	0.103418	0.198435	0	0	0	0	0	0	0	0	0	0	0.179722	0	0	0	0	0	0
	915	915_chr3:34722358-34726578	HERVERI	4222	3973	0	0	0	0	0	0	0	0	0	0	0	0	0	0	0	0	0	0	0	0	0	0	0	0	0	0	0	0	0	0	0	0	0	0	0.0808745	0	0	0	0	0	0	0	0	0
	916	916_chr3:34840606-34849105	HEPSI	8501	8252	0	0	0	0	0	0	0	0.136102	0.0197814	0	0	0	0	0	0	0.114712	0.14473	0	0	0.0502867	0	0	0.0781963	0.167385	0.279362	0.103418	0.10136	0.109683	0.275457	0	0.20989	0.249633	0	0	0	0	0	0.359444	0	0	0.0288356	0.0425758	0.245263	0
	917	917_chr3:35915895-35921517	HERVHF	5624	5375	0	0	0	0	0	0	0	0	0	0	0	0.25423	0.246838	0.202663	0.132527	0.338233	0	0	0	0	0	0	0	0	0	0	0	0	0	0	0	0	0	0	2.72587	0.295348	0	0.539166	0	0	0	0	0	0
	918	918_chr3:36172472-36176968	HUERSP	4498	4249	0	0.595849	0	0.208293	0.694909	1.34082	0.290783	0	0	0	1.02983	0	0	0	0	0	0.4414	1.26736	1.36807	1.38894	0.756066	1.15631	0	0.0418463	0	0	0	0	0	0	0	0	0	0	0.605749	0	0	0	0.115579	0.114437	1.59385e-10	0.0444628	0.414152	0
	920	920_chr3:36376859-36384219	HERVW9	7362	7113	0	0	0	0	0	0	0	0	0.0388632	0.115042	0	0.0703306	0.283225	0.0575418	0.0635191	0.344136	0.289461	0	0	0	0	0	0.597386	0.220286	0.149323	0.103418	0.316719	0.11302	0	0.217742	0.20989	0	0	0	0.302874	0.295348	0	0	0.0857344	0	0	0	0.178757	0.202265
	921	921_chr3:37246879-37251911	HERVHF	5034	4785	0	0.595849	0	0	1.62134	0	0.0494318	0	0.0194316	0	0.453237	0	0.675673	0	0.0635191	0.48589	0.633567	0	0	0	0.032408	0.117867	0.970752	0.172438	0.631817	0	1.43542	0.219366	0.785256	0	0.839562	0.349367	0.286588	0.393726	1.51437	0.295348	0	3.01552	0	0.0375905	0.302774	0.0425758	4.59196	0
	923	923_chr3:38112914-38119147	HERVHF	6235	5986	0	0	0	0	0	0	0	0	0	0	0	0.0351653	0	0.0575418	0	0	0	0	0	0	0	0	0	0	0	0	0	0	0	0	0	0	0	0	0	0	0	0	0	0	0	0	0	0
	924	924_chr3:38331982-38335716	HERVW9	3736	3487	0	0	0	0	0	0	0	0	0	0	0	0	0	0	0	0	0	0	0	0	0	0	0	0	0	0	0	0	0	0	0	0	0	0	0	0	0	0.179722	0	0	0	0	0	0
	925	925_chr3:38463716-38466899	HML	3185	2936	0	0	0	0	0	0	0	0	0.11659	0.230083	0.272239	0.0020994	1.25941	0	0.0635191	0.688272	0.30278	0	0	0	0.0972241	0.294668	0.405113	0.460309	0.286402	0.206836	0.705859	0.438731	0.523504	0	0.20989	0.957853	0.356967	0	0.502714	0.590697	0	0.539166	0.600141	0.187952	0.879487	0.383182	2.43104	0
	926	926_chr3:38482692-38486244	HERVW9	3554	3305	0	0	0	0	0	0	0	0	0	0	0	0	0	0	0	0	0	0	0	0	0	0	0	0	0	0	0	0	0	0	0	0	0	0	0	0	0	0	0	0	0	0	0	0
	927	927_chr3:39385206-39394984	HERVERI	9780	9531	0	0.595849	0	0.220931	0	0.434112	0.126998	0	0.125926	0	0.113309	0.186554	0.192414	0.0575418	0.0818684	0.990001	0.741878	0.0313562	0	0.0502867	0.167964	0.118624	1.34837	0.912048	1.05849	0.482195	1.40712	0.240033	0	0.32678	0.419781	0	0	0	0.404504	0	0	0.54344	0.0317949	0.151975	0.0341017	0	0.202587	0
	928	928_chr3:39616594-39625113	HERVHF	8521	8272	0	0	0	0	0	0	0	0	0	0	0	0	0	0	0	0	0	0	0	0	0	0	0	0	0	0	0	0	0	0	0.20989	0	0	0	0.605749	0	0	0	0	0	0	0	0	0
	930	930_chr3:40602362-40611763	HERVHF	9403	9154	0	0	0	0	0	0	0.223101	0	0.0602993	0.115042	0.226618	0.253355	0.0977203	0.124292	0	0	0.290614	0	0	0	0	0	0.448039	0.0850701	0.432616	0.219756	0.578716	0.0607095	0.523504	0.217742	0.419781	0.249633	0.178484	0	0	0	0	0	0.0589221	0.0375905	0	0.0425758	0	0.101132
	933	933_chr3:44382356-44391885	HERVHF	9531	9282	0	0	0	0	0	0	0.0247159	0	0.0512261	0	0	0.256598	0.0946266	0.0577748	0.135509	0.377672	0.642839	0	0	0.0502867	0	0	0.746732	0.302644	0.698406	0.206836	0.595304	0.34656	0	0	0	0.249633	0	0	0.302874	0.295348	0.835976	0	0.0285781	0.075181	0.0576713	0.0425758	0.135058	0.101132
	934	934_chr3:44371220-44382370	MER50LIKE	11152	10903	0.723749	0	1.13835	1.24976	3.70618	0.868224	0.885062	1.22492	0.859735	1.15042	1.2464	0.802902	4.34279	0.607819	0.381114	3.55607	3.76299	0.564412	0.987561	0.60344	1.49077	0.82507	3.69376	1.88308	4.74916	1.44785	3.35319	1.75493	0.785256	0.653225	0.662433	0.7489	0.958811	1.18118	1.52962	0.886045	0.278659	2.62813	0.285781	0.187952	0.706473	0.340607	0.773968	1.11246
	935	935_chr3:44583974-44592255	HERVW9	8283	8034	0	0	0	0	0	0	0	0	0	0	0	0	0	0	0	0	0	0	0	0	0	0	0	0	0	0	0	0	0	0	0.20989	0	0	0	0	0	0	0	0	0	0	0	0.202587	0
	936	936_chr3:44897453-44903300	HERVHF	5849	5600	0.723749	0	1.13835	1.30324	1.38982	0.868224	0.938157	0.272204	0.578941	0.920334	0.793165	0.738472	1.95406	0.287709	0.444633	2.10688	1.74691	0.282206	0.370335	0.402293	0.453712	0.530402	4.34665	1.21354	4.41489	2.08184	4.66218	1.00511	1.58462	0.870967	1.38507	0.249633	1.05241	0.787451	1.94677	0.886045	0.278659	1.17534	0.714453	0.488676	0.503561	1.10697	0.742817	0.327509
	937	937_chr3:46087749-46095834	HML	8087	7838	1.32709	0.595849	0	0.645762	0	1.30234	0.43804	0.68051	0.347823	0.616174	0.566546	0.589075	5.93853	0.863127	0.265304	6.62043	6.71	0.282385	0.233794	0.294987	0.194448	0.117867	6.08823	2.62001	6.07281	1.48236	6.91499	1.7941	0.788769	0	0.839562	0.7489	0.356967	0.456742	2.69355	0.886045	0.278659	1.52483	0.889737	0.93701	0.585818	0.596062	0.41634	0.303397
	938	938_chr3:46042891-46049398	HERVFRDLIKE	6509	6260	1.20625	0	0	0.624879	0.463272	0	0.173011	0.272204	0.124341	0.115042	0	0.457149	0.566451	0.575418	0.762229	0.375864	0.578922	0	0	0	0.306134	0.412535	0.448039	0.299179	0.884794	0.103418	0.694522	0.219366	0.523504	0	0.20989	0.499267	0	0	1.2869	0	0	0.359444	0.0285781	0	0.12976	0	0.202587	0
	939	939_chr3:46152863-46160145	HERVIPADP	7284	7035	0	0	0	0	0	0	0	0	0	0	0	0	0	0	0	0	0	0	0	0	0	0	0	0.125539	0.139681	0.103418	0	0	0	0	0	0	0	0	0	0	0	0.179722	0	0	0	0	0.270115	0
	940	940_chr3:46285866-46293556	HERVHF	7692	7443	0	0	0	0.104147	0.231636	0	0	0	0	0	0	0.0913978	0.0944085	0.0575418	0	0.114712	0	0	0	0	0	0	0.149346	0	0.139681	0	0.297652	0	0.261752	0	0	0	0	0	0	0	0	0.179722	0	0	0	0	0.0675288	0
	941	941_chr3:46371159-46374348	HERVHF	3191	2942	0	0	0	0	0	0	0	0	0	0	0	0.000596115	0.0099635	0.000615657	0	0.424001	0	0	0	0	0	0	0	0	0	0	0	0	0.261752	0	0	0	0	0	0	0	0	0	0	0	0	0	0	0
	942	942_chr3:46428897-46434893	HERVHF	5998	5749	0	0	1.13835	0	0	0	0.148295	0.136102	0.303319	0.230083	0	0	1.04677	0.0573375	0.0932104	0.268394	0.362422	0.0313562	0	0	0	0	0.194061	0.218151	0	0.206836	0.496087	0.178734	0	0	0	0	0	0	0	0	0	0	0.200047	0	0.175923	0.0425758	0.0675288	0
	943	943_chr3:46468168-46475055	HML	6889	6640	0	0	0	0	0	0.434112	0.148295	0	0.213747	0.115042	0	0	0.188817	0	0	0.114712	0.14473	0.237318	0.365104	0.220123	0.41832	0.14442	0.298693	0.251078	0.300665	0.162088	0	0.228332	0	0.217742	0	0.709291	0.178484	0	0.302874	0	0.278659	0.179722	0.0285781	0	0.0865069	0	0.383563	0.101132
	944	944_chr3:46459047-46465393	HSERVIII	6348	6099	0	0	0	0	0	0	0	0	0.0194316	0	0	0	0	0	0	0	0	0	0	0	0.259264	0.235734	0	0	0	0	0	0.164524	0	0	0.20989	0	0.178484	1.35338	0	0	0	0	0.0857344	0	0.0144178	0	0	0
	946	946_chr3:48369739-48374588	HERVW9	4851	4602	0	0	0	0	0	0.434112	0.173011	0.136102	0.11659	0.115042	0.226618	0	0.944085	0	0	0.57356	0.887456	0.0313562	0	0.0502867	0.237633	0.409699	0.578265	0.552902	1.65388	0.329412	1.05497	0.712938	0.523504	0.217742	1.04945	0	0.713935	0.393726	3.93737	0.295348	0.835976	1.73269	0.0285781	0.112771	0.0865069	0.127727	1.21552	0.101132
	947	947_chr3:48314255-48320349	HERVIPADP	6096	5847	1.4475	0	0	0	0	0.434112	0.0741477	0	0.0420016	0	0.113309	0.267781	1.03849	0.115889	0.0639923	2.40895	2.74988	0.0627124	0	0	0	0	0.908348	0.459631	0.318505	0.864194	0.595304	0.722821	0.523504	0	0	0	0	0	0	0.295348	0	0.539166	0.148498	0.150362	0.0288356	0.0851516	0	0
	948	948_chr3:48760371-48767438	HERVHF	7069	6820	0.24125	1.1917	0	0.104147	0	0.469939	0.0524454	0.136102	0.0224225	0	0.339928	0.14091	1.89925	0.416514	0.254076	1.02586	0.962331	0	0.0308613	0	0.0664925	0.127741	1.48878	0.437875	1.79612	0.45162	1.59958	0.603738	0.261752	0.435483	0	0	0	0	0	0.295348	0	0	0.143096	0.188637	0.0913448	0.0851516	0.0801547	0
	949	949_chr3:49265774-49272134	HML	6362	6113	0	0	0	0	0	0	0	0	0	0	0	0	0.188817	0	0	0.229424	0.14473	0	0	0	0	0	0	0.125539	0	0	0.297652	0.109683	0.261752	0.217742	0.20989	0	0	0	0	0	0.278659	0.359444	0.0857344	0.0375905	0.173014	0.0851516	0.122111	0.101132
	950	950_chr3:49258501-49266552	HERVW9	8053	7804	0	0.595849	0	0	0	0	0.105889	0.136102	0.0819414	0	0.226618	0.313434	3.88094	0.498969	0.254076	5.37401	4.08336	0	0	0	0.315733	0.405362	2.17566	1.46462	2.90394	0.827344	1.11919	0.6711	0.261752	0	0	0	0.178484	2.36235	0.659449	1.18139	0	0.359444	0.154654	0.0616469	0.289788	0.300188	0.576868	0
	957	957_chr3:51775999-51784548	HERVW9	8551	8302	0	0	0	0	0	0	0.109406	0	0.0805025	0.124913	0.339928	0.0351653	0.299692	0	0.0684748	0.344136	0.521074	0	0	0	0	0	0.995678	0.421166	0.738412	0.252524	1.45315	0.543969	0.140103	0	0.419781	0.812804	0	0	0.858825	0.295348	0.278659	0.24347	0.0297538	0	0.0882917	0	0	0.101132
	958	958_chr3:51883819-51891077	HERVW9	7260	7011	0	0	0	0	0	0	0	0	0	0	0	0	0.188817	0	0	0.229424	0.14473	0	0	0	0	0	0	0.0418463	0	0	0	0.0548414	0	0	0	0	0	0	0.605749	0	0	0	0	0	0	0	0	0
	960	960_chr3:54104336-54110523	HERVIPADP	6189	5940	0	0	1.13835	0	3.01127	0	0.06849	0.240522	0.190904	0	0.591148	0.0787049	1.74742	0.132168	0.138008	0.968479	1.57921	0	0	0	0.177692	0.294668	1.10891	0.779525	1.49891	0.785028	2.29741	0.539566	0.261752	0	0.960398	0.625666	0.389741	0	0.680205	0	0	0.298961	1.96285e-05	0.0319587	0.336784	0.000238405	0.303572	0.101132
	962	962_chr3:54668509-54674231	HERVHF	5724	5475	0	0	0	0	0	0	0	0	0	0	0	15.4926	32.3541	16.0775	16.5532	40.5915	37.7481	0	0	0	0.129632	0.0589336	0	0.0418463	0	0	0.0992174	0	0	0	0	0	0	0	0	0	0	0	0	0	0	0	0	0
	965	965_chr3:57338080-57344324	HERVHF	6246	5997	0	0	0	0	0	0	0	0	0	0	0	0.0744344	0	0	0	0	0.14473	0	0	0	0	0	0	0	0	0	0	0	0	0	0	0	0	0	0	0	0	0	0	0	0	0	0	0
	967	967_chr3:58570741-58581463	HERVHF	10724	10475	1.68875	1.78755	0	0.416586	4.40109	1.73645	0.494318	0.816612	0.893853	0.920334	0.679855	0.914298	8.59117	0.920668	0.952786	9.48684	9.84167	1.37967	0.956699	1.76003	0.875017	1.17867	6.27255	2.24077	6.42534	2.58545	5.35774	2.11677	0.261752	0.653225	0.20989	1.74743	1.42787	0.787451	5.75462	0.590697	1.39329	1.25805	1.68611	1.54121	1.4562	1.405	1.97879	0.505662
	971	971_chr3:67088286-67094608	HERVHF	6324	6075	0	0	0	0	0	0	0	0	0	0	0	0.0703306	0	0.0781268	0	0	0	0	0	0	0	0	0	0	0	0	1.84115e-07	0	0	0	0	0.249633	0	0	0	0	0	0.179722	0	0	0	0	0	0
	973	973_chr3:67883803-67888867	HSERVIII	5066	4817	0.24125	0	0	0	0	0	0.0494318	0.136102	0	0.230083	0.453237	0.0703306	0.283225	0	0.127038	0.114712	0	0.564412	0.524642	0.60344	0.227185	0	0.242468	0.0418463	0.558725	0	0.297652	0.0840028	32.4572	0.217742	7.13627	0	0	0	71.1755	0.295348	0	28.7555	0	0	0.12976	0.0851516	2.09339	0.101132
	975	975_chr3:70483048-70489570	HERVHF	6524	6275	0	0	0	0	0	0	0	0	0	0	0	0.0505793	0	0	0	0	0	0	0	0	0	0	0	0	0	0	0	0	0	0	0.20989	0	0	0	0	0	0	0	0	0	0	0	0	0
	976	976_chr3:70586274-70590090	HUERSP	3818	3569	0	0	0	0	0	0	0	0	0	0	0	0	0	0	0	0	0	0	0	0	0	0	0	0	0	0	0	0	0	0	0	0	0	0	0	0	0	0	0	0	0	0	0	0
	977	977_chr3:72072268-72078068	HERVHF	5802	5553	0	0	0	0	0	0	0	0	0	0	0	0.0352191	0.478177	0.0587991	0.0195849	0.229424	0.578922	0	0	0	0	0	0	0	0	0	0	0	0	0	0.20989	0	0	0	0	0	0	0	0	0	0	0	0	0
	978	978_chr3:73201972-73208896	HERVW9	6926	6677	0	0	0	0	0	0	0	0	0	0	0	0	0	0	0	0.114712	0	0	0	0	0	0	0	0.0885605	0	0.206836	0	0	0	0	0	0	0	0	0	0	0	0	0	0	0	0	0	0
	980	980_chr3:74874357-74880399	HERVERI	6044	5795	0	0	0	0	0	0	0.0247159	0	0	0	0	0	0	0	0	0	0	0	0	0	0	0	0.149346	0	0.221364	0	0.139413	0	0	0	0	0	0	0	0	0	0	0	0	0	0	0	0	0
	981	981_chr3:74922621-74926729	HERVW9	4110	3861	0	0	0	0	0	0	0	0	0	0	0	0	0	0	0	0	0	0	0	0	0	0	0	0	0	0	0	0	0	0	0	0	0	0	0	0	0	0.179722	0	0	0	0	0	0
	982	982_chr3:75185422-75193811	HERVERI	8391	8142	0	0	0	0	0	0	0	0	0	0	0	0	0.0944085	0	0	0.156015	0.14473	0	0	0	0	0	0	0	0	0	0	0	0.523504	0	0	0	0	0	1.07808	0	0	0.179722	0	0	0	0	0	0
	983	983_chr3:75409207-75414870	HERVERI	5665	5416	0	0	0	0	0	0	0	0	0	0	0	0	0	0	0	0	0	0	0	0	0	0	0	0	0	0	0	0	0	0	0	0	0	0	0	0	0	0	0	0	0	0	0	0
	985	985_chr3:75600429-75609137	HML	8710	8461	0	0	0	0	0	0	0	0	0	0	0	0	0	0	0	0.212193	0	0	0	0	0	0	0	0.0418463	0	0	0	0.0548414	0	0	0	0	0	0	0	0	0	0.359444	0	0	0	0	0	0
	987	987_chr3:75651388-75656765	HERVERI	5379	5130	0	0	0	0	0	0	0	0	0	0	0	0	0	0	0	0	0	0	0	0	0	0	0	0	0	0	0	0	0	0	0	0	0	0	0	0	0	0	0	0	0	0	0	0
	988	988_chr3:75853974-75857779	HML	3807	3558	0	0	0	0	0	0	0.0988637	0.136102	0.185085	0.230083	0.339928	0.0703306	1.01089	0.115084	0.127038	1.26717	2.17096	0	0	0	0	0	2.04623	0.550835	2.88172	0.428688	2.03295	0.541306	0.261752	0.217742	0.419781	0.253093	0.178484	0	0.302874	0	0	0.359444	0.600141	0.75181	0.403699	0.851516	0.270115	0.101132
	989	989_chr3:76578619-76587767	HERVHF	9150	8901	0	0	0	0	0	0	0	0	0	0	0	0	0	0.0575418	0	0	0	0	0	0	0	0	0	0	0	0.103418	0	0	0	0	0	0	0	0	0	0	0	0.179722	0	0	0	0	0.337644	0
	990	990_chr3:77968647-77972514	HUERSP	3869	3620	0	0	0	0	0	0	0	0	0	0	0	0	0.0944085	0	0	0.114712	0.14473	0	0	0	0	0	0	0	0	0	0	0	0.523504	0	0.839562	0	0	0	9.08623	0	0	3.95389	0	0	0	0	3.37644	0
	991	991_chr3:78373092-78381703	HERVHF	8613	8364	0	1.78755	1.13835	0.416586	0	0	0.39125	0.285909	0.408063	0.230083	0.679855	0.649714	2.23211	0.345251	0.508545	3.50104	2.89461	0.156781	0.308613	0.201147	0.475345	0.768971	4.05706	1.25539	4.20745	2.06836	4.91953	1.26135	0.523504	1.08871	0.629671	1.4978	0.356967	0.393726	0.908623	0.590697	1.11463	1.25805	0.371516	0.601448	0.360446	0.170303	0.337644	0.40453
	992	992_chr3:78630359-78638069	HERVHF	7712	7463	0.482499	0.934482	0	0	0.231636	0	0.353393	0.408306	0.49506	0.510292	2.56599e-05	0.320522	2.76353	0.150561	0.254076	2.64069	3.24979	0.125425	0.216029	0.100573	0.0589016	0.0888459	1.27396	2.16257	1.93785	1.40237	0.783545	1.87878	0	0.217742	0	0	0.178484	0	2.36461	0.590697	0	0	0.127108	0.12475	0.224392	0.0660181	0.239482	0.303397
	994	994_chr3:79101102-79109610	HML	8510	8261	0	0	0	0	0	0	0	0	0.0194316	0	0	0.105496	0	0	0.0635191	0	0	0.219493	0.24689	0.251433	0	0	0	0.0418463	0	0.103418	0	0.0619505	0	0	0	0	0	0	0.3881	0	0	0	0	0.112771	0	0.0425758	0	0
	995	995_chr3:79822132-79829923	HERVERI	7793	7544	0	0	0	0	0	0	0	0	0	0	0	0	0	0	0	0	0	0	0	0	0	0	0	0	0	0	0	0.0548414	0.261752	0	0	0	0	0	0	0	0	0.359444	0	0	0	0	0	0
	996	996_chr3:80356652-80364547	HERVW9	7897	7648	0	0	0	0	0	0	0.0247159	0.136102	0	0	0	0	0.283225	0	0	0.114712	0.434191	0	0	0	0.131135	0.0773527	0.149346	0.0836926	0	0	0.0992174	0	0	0	0.20989	0	0	0	0.605749	0	0	0.359444	0	0	0	0	0.337644	0.101132
	997	997_chr3:80435655-80439094	HERVHF	3441	3192	0	0	0	0	0	0	0	0	0	0	0	0	0	0	0	0	0	0	0	0	0	0	0	0	0	0	0	0	0	0	0	0	0	0	0	0	0	0	0	0	0.0288356	0	8.23069e-08	0
	999	999_chr3:82689630-82700961	HUERSP	11333	11084	0	0	0	0	1.38982	0	0	0	0	0	0	0.0867018	0.290671	0	0.127038	0.114712	0	1.58677	1.26531	1.5086	0.064816	0.176801	0.22402	0.0836926	0.139681	0	0.0992174	0.11865	0.261752	0	1.25934	0	0	0	11.5092	0.590697	0.278659	4.39573	0.0571563	0.0375905	0	0.127727	2.16092	0.101132
	1002	1002_chr3:83319277-83332797	HSERVIII	13522	13273	0.24125	0	1.13835	0.104147	1.62145	0	0.060248	0	0.194316	0.230083	0	0.655074	0.283225	0.920668	0.604616	0.59216	0.36349	0.388268	0.524642	0.704013	0.547436	0.353601	0.548234	0.34099	0.306537	0.150628	0.345924	0.380876	1.19142	0.653225	0.419781	0.249633	0.535451	1.18118	1.2115	0.886045	0	0.542647	0.114313	0.403192	0.320122	0.212879	0.665231	0.202265
	1004	1004_chr3:84235663-84243990	HERVHF	8329	8080	0	0	0	0	0	0	0	0	0	0	0	0.117314	0.197089	0.0858402	0.142993	0.115022	0	0	0	0	0	0	0	0	0	0	0	0	0	0	0.20989	0	0	0	0	0	0	0	0	0	0	0	0.202587	0
	1007	1007_chr3:86586074-86592748	HERVHF	6676	6427	0	0	0	0	0	0	0	0	0	0	0	0.159958	0.188817	0.0578939	0.0637268	0.114988	0.14473	0	0	0	0	0	0	0	0	0	0	0	0	0	0	0	0	0	0	0	0	0	0	0	0	0	0	0
	1008	1008_chr3:86740321-86746155	HERVW9	5836	5587	0	0	0	0	0	0	0	0	0	0	0	0.0703306	0.0944085	0	0	0	0	0	0	0	0	0	0.522713	0	0.558725	0	0	0	0.261752	0	0	0	0	0	0.302874	0	0	0.179722	0	0	0	0	0.135058	0
	1011	1011_chr3:87656755-87665439	HERVIPADP	8686	8437	0	0	0	0	0	0	0.0247159	0.136102	0.0616267	0.230083	0.226618	0.0703306	0.285353	0	0	0.408783	0.334424	0	0	0	0.032408	0	1.67892	0.512249	2.11887	0.413672	1.20223	0.164524	0.261752	0	0	0.249633	0.356967	0.393726	0	0	0	0	0.0285781	0	0.115343	0.0446646	0.270115	0
	1012	1012_chr3:87616309-87627728	HERVHF	11421	11172	0	0	0	0	0	0.507946	0.0783677	0	0.488553	1.05793	0.686323	0.314543	1.91017	0.20766	0.13734	2.01348	1.78923	0.0627124	0.462919	0.30172	0.064816	0	2.19297	0.78212	1.80511	1.05711	3.19375	1.44145	0.785256	1.17292	2.20374	0.623939	0.399259	0	0.903541	0.295348	0.459915	0.756555	0.145939	0.112771	0.0576713	0.127727	0.270115	0
	1013	1013_chr3:87782825-87790440	HERVERI	7617	7368	0	0	0	0	0	0.434112	0	0	0.0194316	0	0.226618	0	0	0.0575418	0	0.344136	0.289461	0.25085	0.336419	0.0502867	0	0	0	0.0418462	0.419044	0	0	0	1.30876	0	0.237405	0	0	0	0.605749	0	0	0.89861	0	0	0.0144178	0	0.337644	0
	1014	1014_chr3:87976887-87993081	HERVW9	16196	15947	0.723749	0	0	0.624879	1.62145	0	0.278951	0.68051	0.276731	0.630279	0.543362	0.222181	13.3217	0.345251	0.326407	13.9383	13.2035	1.02763	1.06972	0.758046	1.46362	1.53943	5.95405	2.74788	4.4458	2.65436	6.934	2.58284	0	0.699552	0.492479	1.16174	0.561694	1.5749	0.605749	0.295348	0.278659	1.28922	0.256763	0.295097	0.138476	0.529362	0.0936659	0.240803
	1017	1017_chr3:90132249-90135838	HERVHF	3591	3342	0	0	0	0	0	0	0	0	0	0	0	0.0472147	0	0	0.144281	0	0	0	0	0	0	0	0	0	0	0	0	0	0	0	0	0	0	0	0.302874	0	0	0	0	0	0	0	0	0
	1023	1023_chr3:93656890-93674598	HERVHF	17710	17461	1.63343	0	0	0.416586	0	0	0.314994	0	0.0462882	0	0.566546	0.475913	7.46951	0.369172	0.436707	7.99508	7.46535	1.06926	1.10724	0.84201	0.757849	0.959609	1.7628	1.55154	2.37288	2.00516	1.82733	1.54753	0.265207	0	0.769376	0	0.356967	0	0.33355	0	0	0.586983	0.266186	0.203583	0.016276	0.630365	0	0.246702
	1024	1024_chr3:94011225-94020003	HEPSI	8780	8531	0	0	0	0	0	0	0.0494318	0.136102	0.0388632	0	0	0	0.0944085	0.0575418	0.127038	0.234458	0	0	0	0	0	0	0.22402	0.133226	0.558725	0.103418	0.297652	0.0595172	0.785256	0	0.419781	0	0.178484	0	3.63449	0	0	1.97694	0	0	0.0288356	0	0.0817112	0
	1025	1025_chr3:94366751-94373634	HML	6885	6636	0	0	0	0	0	0	0	0	0	0	0	0.193755	3.8405	0.153753	0	3.26274	2.13047	0.125425	0.123445	0.100573	4.73724e-05	0	0.0746732	0.506386	0	0.343302	0.308565	0.32182	0	0	0	0	0.178484	0.393726	0.41276	0	0	0.367981	0	0	0	0	0.10471	0
	1027	1027_chr3:95306440-95314289	HERVW9	7851	7602	0	0	0	0	0	0	0.0494318	0.136102	0.0194316	0	0	0	0	0	0.0722663	0.122164	0.310667	0	0	0	0.0972241	0.117867	0	0.0836926	0	0.114006	0.104346	0	0	0	0	0	0.178484	0	0	0	0	0.539166	0.200047	0.323499	0.202791	0.261648	0.209092	0
	1031	1031_chr3:96016589-96026155	HERVW9	9568	9319	0	0	0	0	0	0	0	0.136102	0.0220595	0	0	0	0.094806	0	0	0.115234	0.289461	0	0	0	0	0	0.22402	0.0836926	0.139681	0	0.198435	0	0.261752	0	0	0.249633	0	0	0	0	0	0	0.0285781	0	0	0	0.103221	0
	1032	1032_chr3:96387540-96389912	HERVW9	2374	2125	0	0	0	0	0	0	0	0	0	0	0	0	0	0	0	0	0	0	0	0	0	0	0	0	0	0	0	0	0	0	0	0	0	0	0	0	0	0	0	0	0	0	0	0
	1033	1033_chr3:96988177-96996219	HERVHF	8044	7795	0	0	0	0.104147	0	0	0.0247159	0	0.0388632	0.115042	0.226618	0.0520408	0.362363	0	0.163389	0.430644	0.695282	0	0	0	0.522826	0.304956	1.2523	0.612471	0.617573	0.226538	0.947794	0.310891	0	0	0	0	0	0.393726	0	0	0	0	0	0	0	0	0	0
	1035	1035_chr3:97910117-97917591	HERVHF	7476	7227	0	0	0	0	0	0	0	0	0	0	0	0.20261	0.363178	0.0880913	0.218521	0.134732	0	0	0	0	0	0	0	0	0	0	0	0	0	0	0	0	0	0	0	0	0	0.359444	0	0	0	0	0	0
	1036	1036_chr3:97961200-97968147	HERVHF	6949	6700	0	0	0	0	0	0	0	0.136102	0	0	0	0	0	0	0	0	0	0	0	0	0.16204	0.294668	0	0	0	0	0	0	0.261752	0	0.20989	0	0	0	0	0	0	0.179722	0	0	0	0	0.0675288	0
	1041	1041_chr3:100161269-100170423	HEPSI	9156	8907	0.723749	0	0	0.121282	0	0	0.195605	0.136102	0.276416	0.230083	0.226618	1.41583	5.49004	1.5683	2.18615	4.44855	5.26532	1.50585	1.64115	1.5853	0.382642	0.733882	1.56384	1.53362	1.54321	1.40365	1.56737	0.755737	0.37457	0	0	0	0.178484	0.787451	0.302874	0.295348	0	0.359444	0	0	0.405994	0	0.680772	0.22476
	1043	1043_chr3:101350889-101360897	MLLV*	10010	9761	0	0	0	0	0	0	0	0	0	0	0	0	0.202747	0	0	0	0	0.219493	0.185168	0.251433	0.069732	0.0650886	0	0	0	0	0	0.164524	0	0	0	0	0	0	0.605749	0	0	0	0	0	0.0288356	0	0	0.101132
	1045	1045_chr3:101410958-101420097	HML	9141	8892	0	0	0	0.208293	0	0	0.173011	0.272204	0.330337	0.345125	0	0.672941	3.5865	0.430854	0.354608	3.57833	4.61641	0.344918	0.308613	0.201147	0.615752	0.530402	0.800534	0.567938	0.838087	0.413672	1.04636	0.410395	0.523504	0	0	0.499267	0.713935	0	0.302874	0.295348	0.278659	1.07833	0.0627396	0.0827472	0.305155	0.140556	0.387	0.101132
	1046	1046_chr3:102454529-102461050	HSERVIII	6523	6274	0	0	0	0	0	0	0	0	0	0	0	0	0	0	0	0	0	0	0	0	0	0	0	0	0	0	0	0	0	0	0.20989	0	0	0	0.302874	0	0	0	0	0	0.0432535	0	0.659095	0
	1047	1047_chr3:102767103-102776388	HERVERI	9287	9038	0	0.595849	0	0.104147	0	0	0.0259055	0	0.124528	0.230083	0	0.186586	0.663724	0.12273	0.127038	1.14712	0.723652	0.0430104	0	0	0	0.0589336	1.32685	0.602992	0.891987	0.930762	1.33946	0.730214	0.325397	0	0.237632	0.499267	0	0.393726	0.302874	0.295348	0	0.418672	0.05842	0.075181	0.173014	0.0851516	0.360456	0.101132
	1048	1048_chr3:102927819-102934665	HML	6848	6599	0	0	0	0	0	0	0	0	0	0	0	0	0	0	0	0	0	0	0	0	0	0	0	0	0	0	0	0	0	0	0	0	0	0	0	0	0	0	0	0	0	0	0	0
	1049	1049_chr3:103313350-103319695	HSERVIII	6347	6098	0	0	0	0	0	0	0	0	0	0	0	0	0	0	0	0	0	0	0.0308613	0	0	0	0	0	0	0	0	0	0.261752	0	0	0	0	0	0.420132	0	0	0.539166	0	0	0	0	0.945404	0
	1051	1051_chr3:104002327-104005155	HML	2830	2581	0	0	0	0	0	0	0	0	0	0	0	0	0	0	0	0	0	0	0	0	0	0	0	0	0	0	0	0	1.57051	0	1.67912	0	0	0	1.54923	0	0	1.79722	0	0	0	0	0	0
	1054	1054_chr3:104158777-104164639	HERVHF	5864	5615	0	0	0	0	0	0	0	0	0	0	0	0	0	0.0582121	0	0	0	0	0	0	0	0	0	0	0	0	0	0	0	0	0	0	0	0	0	0	0	0	0	0	0	0	0	0
	1056	1056_chr3:106641599-106647234	HERVHF	5637	5388	0	0	0	0	0	0	0	0	0	0	0	0.0356661	0.110505	0.13626	0	0.127836	0.360733	0	0	0	0	0	0	0	0	0	0	0	0	0	0	0	0	0	0	0	0	0	0	0	0.0432535	0	0.135058	0
	1058	1058_chr3:107283062-107291634	HERVHF	8574	8325	0.723749	0.999078	0	0.553619	3.86091	1.38935	0.456362	0.45033	0.599202	0.230083	0.372838	0.469963	5.10124	0.627861	0.512897	4.2296	3.6984	0.0627124	0.123445	0	0.388896	0.412535	5.43243	2.19084	6.32735	2.04334	5.14625	2.06779	0.523504	0.586866	1.04945	1.33828	0.552584	0.424066	0.302874	0.793669	0.361011	1.25805	0.400094	0.584363	0.385742	0.170303	0.445397	0.910421
	1060	5118_chrY:16467467-16472199	HERVIPADP	5454	5205	0	0	0	0	0	0	0.0741477	0.272204	0.252611	0.230083	0.113309	0.175827	0	0.230167	0.0635191	0	0	0	0	0	0	0	0	0	0	0	0	0	0	0.217742	3.56814	0.249633	1.24939	0	1.2115	0	3.06525	1.06422	0	0	0.0720891	0	0.135058	0.751874
	1061	1061_chr3:111242241-111249760	HML	7521	7272	0	0	0	0	0	0	0	0	0	0	0	0	0	0.0219132	0	0.114712	0.14473	0	0	0	0	0	0.149346	0.0269164	0	0	0.198435	0.00699809	0	0	0	0	0	0	0	0	0.278659	0	0	0	0	0	0.0926867	0
	1063	1063_chr3:112020702-112027367	HERVERI	6667	6418	0	0	0	0	0	0	0	0	0.0194316	0.115042	0	0.316488	0.911097	0.345251	0.381114	0.660983	0.723652	0	0	0	0	0	0.298693	0.0590719	0.139681	0	0.198435	0.0548414	0	0	0.20989	0	0	0	0.302874	0	0.835976	0	0	0	0	0	0.0675288	0.101132
	1064	1064_chr3:112131867-112142228	HERVHF	10363	10114	0	0	0	0	1.38982	0	0.197727	0.408306	0.0777263	0	0.453237	0.244688	3.41364	0.869134	0.777226	4.15712	3.6558	0	0.0308613	0	0.291672	0.229053	0.597386	0.251078	0.716865	0.533376	0.595304	0.564949	0.261752	0	0.227553	0	0	0	0	0.886045	0	0.89861	0.0285781	0	0.0451728	0	0	0
MAT2AP1	1066	1066_chr3:112409146-112420424	HSERVIII	11280	11031	12.545	5.95849	2.2767	12.1851	11.8134	9.55047	7.36534	5.85239	15.0595	14.7253	4.53237	33.1948	14.7472	34.7538	34.0459	13.3182	12.8719	3.76275	3.30216	3.31892	2.49214	3.13808	14.0905	61.2186	11.0176	64.2189	14.2108	65.2514	26.9605	14.8064	11.544	20.9692	16.4205	30.7106	21.807	24.8093	20.8994	14.7372	24.2628	22.2912	22.7081	23.7573	21.7966	10.5178
	1067	1067_chr3:112743309-112752255	HML	8948	8699	0	0	0	0	0	0	0	0	0	0	0	0	0.0944085	0	0	0	0	0	0	0	0	0	0	0	0	0.206836	0	0.0548414	0	0	0	0	0	0	0	0	0	0	0	0	0	0	0	0
	1068	1068_chr3:113065480-113073502	HERVW9	8024	7775	0.24125	0	0	0	0	0	0	0	0	0	0	0	0	0	0	0	0	0	0	0	0	0	0.0746732	0	0.279362	0	0.198435	0.102753	0	0	0	0	0	0	0.302874	0	0	0	0	0	0	0	0.202587	0
	1069	1069_chr3:113240604-113248531	HEPSI	7929	7680	0.482499	0	0	0	0.694909	0	0.184504	0.136102	0.0971579	0	0	0.0703306	0.283225	0	0	0.495604	0.434191	0.0627124	0.0617225	0	0	0.209725	0.716175	0.21356	1.0637	0	1.06445	0.283821	0.523504	0	0.20989	0.617368	0	0	0.605749	0	0	0	0.0857344	0.112771	0.0576713	0.127727	0.463973	0
	1073	1073_chr3:115460955-115476834	HERVW9	15881	15632	0.24125	0	1.13835	0	0.231636	0	0.26777	0.272204	0.102827	0.115042	0.339928	0.289611	18.6841	0.223419	0.645627	14.2909	13.1279	1.03564	0.87671	0.832611	1.78008	1.00429	2.99143	2.2638	2.21321	3.10448	2.12751	2.67324	0.333674	0	0.629671	0.499267	0.178484	0	0.908623	0.67698	0.835976	0.895789	0.297084	0.245413	0.288356	0.191882	0.337644	0.67466
	1074	1074_chr3:115508810-115518013	HERVHF	9205	8956	0.24125	0	0	0.104147	0	0	0.0494318	0	0.0582948	0	0	0.146783	1.90615	0.153677	0.379225	1.99036	2.02531	0	0	0	0	0	0.165884	0.740018	0.201447	0.328033	0.0992174	0.901099	0	0	0.20989	0	0	0	0	0	0	0	0	0	0	0	0.0675288	0.101132
	1075	1075_chr3:115824209-115830079	HERVHF	5872	5623	0	0	0	0	0	0	0	0	0	0	0	0	0	0	0	0	0	0	0	0	0	0	0	0	0	0	0	0	0	0	0	0	0	0	0	0	0	0	0	0	0	0	0	0
	1077	1077_chr3:118561309-118570997	HERVW9	9690	9441	0	0	0	0.208293	0	0	0	0	0	0	0	0	0.127503	0	0	0.114712	0.14473	0.25085	0.559793	0.31944	0.10737	0	0	0.0436386	0	0	0.0992174	0	0.407721	0.217742	0.20989	0	0	0	0.302874	0	0	1.50159	0	0	0	0	0.202587	0
	1079	1079_chr3:119402674-119414726	HERVERI	12054	11805	1.20625	1.78755	0	0.729026	0	0	0.389021	0.454552	0.308632	0.115042	0.906474	0.378657	3.43128	0.345251	0.143824	2.7195	2.05219	0.627124	0.49378	0.704013	0.597435	0.664971	5.30193	1.45325	4.78186	1.89766	6.44115	2.30586	2.87927	3.6195	4.37477	3.24523	2.85574	2.28701	2.72587	1.77209	2.11705	1.86259	0.951958	0.72497	0.779982	0.489477	1.21552	0.809059
	1080	1080_chr3:119696917-119709156	HERVW9	12241	11992	0	0	0	0.416586	0	0.433576	0.060139	0.272204	0.0999456	0	0	1.07401	7.03909	0.51607	0.775619	6.51616	7.64338	0.617767	0.70826	0.501564	0.408221	0.186499	0.772928	1.52877	0.777487	1.48934	0.930635	1.52178	0.261752	0	0	0	0.051719	0.787451	0.367611	0.295348	0	0	0.319584	0.116287	0.100925	0.255455	0.527497	0.227257
	1081	1081_chr3:119757249-119764583	HERVIPADP	7336	7087	0.24125	0	0	0.104147	0	0	1.13693	0.68051	0.330337	0.230083	0.679855	0.692489	0.377634	0.463129	0.638945	0.229424	0.14473	1.2856	2.28373	2.06175	0.907425	1.29654	0.225968	0.617873	0.279362	0.103418	0.39687	0.38389	0.378954	1.08871	0.419781	1.24817	0.356967	0	1.81725	1.47674	0.278659	0.718888	0.737424	0.563857	0.475788	0.681213	0.405173	1.92152
	1083	1083_chr3:120208361-120215452	HERVIPADP	7093	6844	0	0	0	0	0	0	0	0	0	0	0	0	0	0	0.0635191	0.114712	0.289461	0	0	0	0	0	0	0	0	0	0	0	0	0	0	0	0	0	0.302874	0	0	0	0	0	0	0	0	0
	1084	1084_chr3:120335693-120342443	HERVIPADP	6752	6503	0.24125	0	0	0.208293	0.231636	0.434112	0.148295	0.136102	0.134018	0.115042	0.679855	0.381554	0.849676	0.375105	0.341925	1.79785	1.30257	0.438987	0.648087	0.7543	0.965004	1.2376	0.597386	0.381909	1.10561	0.103418	1.28983	0.438731	1.04701	0.217742	1.00083	0.249633	0.178484	0.393726	1.98217	0.295348	0	0.984442	0.24203	0.12712	0.483246	0.697034	6.64901	0
	1086	1086_chr3:120787970-120798354	HERVERI	10386	10137	0	0	0	0	0	0	0	0	0	0	0	0	0.151099	0	0.127038	0.169215	0.436915	0	0	0	0	0	0	0.125539	0	0	0.0992174	0	0	0	0	0	0	0	0.605749	0	0	0	0	0	0	0	0	0
	1090	1090_chr3:121115113-121117505	HML	2394	2145	0	0	0	0	0	0	0	0	0	0	0	0	0	0	0	0	0	0	0	0	0	0	0	0	0	0	0	0	0	0	0	0	0	0	0	0	0	0	0	0	0	0	0	0
	1091	1091_chr3:121321939-121334788	HERVW9	12851	12602	1.06265	1.35973	0	0.453322	0.959889	1.11252	0.765254	0.805811	0.745891	0.679827	0.535412	0.881021	6.8814	0.997964	1.28624	5.94358	5.87116	0.594467	0.831983	1.06205	0.793387	0.353601	5.66435	3.27432	6.62572	3.29151	7.18827	2.88683	0.880649	1.14093	0.484133	1.38311	3.09933	0.683398	3.69337	0.785984	2.21209	3.61434	2.77711	2.44655	1.27475	2.28239	2.52282	0.822563
	1094	1094_chr3:124471415-124477030	HERVHF	5617	5368	0	0	0	0	0	0	0	0	0	0	0	0	0	0	0.112396	0	0	0	0	0	0	0	0	0	0	0	0	0	0	0	0	0	0	0	0	0	0	0	0	0	0	0	0	0
	1096	1096_chr3:125414207-125417755	HERVERI	3550	3301	0	0	0	0	0	0	0	0	0	0	0	0	0	0	0	0	0	0	0	0	0	0	0	0	0	0	0	0	0	0	0	0	0	0	0	0	0	0	0	0	0	0	0	0
	1097	1097_chr3:125459065-125464433	HERVERI	5370	5121	0	0	0	0	0	0	0	0	0	0	0	0	0	0	0	0	0	0	0	0	0	0	0	0	0	0	0	0	0	0	0	0	0	0	0	0	0	0.179722	0	0	0	0	0.0675288	0
	1098	1098_chr3:125436139-125441809	HERVERI	5672	5423	0	0	0	0	0	0	0	0	0	0	0	0	0	0	0	0	0	0	0	0	0	0	0	0	0	0	0	0	0	0	0	0	0	0	0.302874	0	0	0	0	0	0	0	0	0
	1100	1100_chr3:125582639-125588346	HERVHF	5709	5460	0	0	0	0	0	0	0	0	0	0	0	0	0	0	0	0	0	0	0	0	0	0	0	0.038817	0	0	0	0	0	0	0.20989	0	0	0	0.605749	0	0	0	0.0112439	0	0	0	0	0
	1102	1102_chr3:125609343-125618118	HML	8777	8528	0	0	0	0	0	0	0	0	0	0	0	0	0	0	0	0.117225	0	0	0	0	0.194448	0	0	0	0	0	0	0	0	0	0	0	0	0	0	0	0	0	0	0	0	0	0.0675288	0
	1104	1104_chr3:125812020-125820958	HML	8940	8691	0	0	0	1.19628	0.694909	0.868224	0.0519879	0	0.221431	0.115042	0	0.140661	0.62838	0	0.254076	0.355381	0.311606	0	0	0	0	0	0.575663	0.418463	0.62958	0.894618	0.438139	0.40341	0	0	0.20989	0	0	0	0	0	0	0.179722	0.0571563	0	0.0576713	0.0425758	0.135058	1.61812
	1108	1108_chr3:127611665-127618484	HERVIPADP	6821	6572	0	1.1917	0	0.624879	2.548	0.621792	0.290758	0.136102	0.164092	0	0.379332	0.184972	1.34613	0.115084	0.127038	1.51801	1.30963	0.156781	0.555503	0.251433	0.742306	0.78641	2.7476	0.917873	2.6745	1.43571	1.95116	1.41703	0.313582	0.435483	0.419781	0.249633	0.238804	0.787451	0	0	0.666448	0.278407	0.779094	0.69607	0.556499	0.421284	0.764116	0
	1109	1109_chr3:128555838-128560870	HERVHF	5034	4785	0	0	0	0	0	0	0	0	0	0	0	0	0	0	0	0	0	0	0	0	0.129632	0	0	0.0418463	0	0	0	0	0	0	0	0	0	0	0	0	0	0.359444	0	0	0	0	0.0675288	0
	1110	1110_chr3:128547065-128553701	HERVHF	6638	6389	0	0	0	0	0	0	0	0	0.0194761	0	0	0	0.110021	0	0.127038	0.124984	0.14473	0	0	0	0	0	0.243229	0.126109	0	0.206836	0.61914	0	0.261752	0	0.20989	0.249633	0.178484	0	0	0	0	0	0.0857344	0.0375905	0	0	0	0
	1111	1111_chr3:128573351-128579049	HERVERI	5700	5451	0.580321	0	0	0.104147	0	0	0.109043	0	0.0582948	0.0311203	0	0.0911559	0.538081	0.321887	0.0853112	0.663666	0.632818	0	0	0	0.259264	0.0589336	0.241563	0.254052	0.295218	0.106611	0.407315	0.123866	0	0.217742	0.20989	0.249633	0	0	0	0.590697	0	0	0	0	0.115343	0.215085	0.0675288	0.101132
	1112	1112_chr3:128638139-128648074	HML	9937	9688	0.842068	0.595849	0	0.416586	3.29706	2.46646	0.660822	0.630162	0.469772	0.598215	1.90236	0.892654	7.34502	0.863127	0.381114	4.81634	5.93934	0.310558	0.462919	0.201147	0.836989	0.742439	8.26416	3.49149	7.25475	2.73744	8.50034	3.78532	1.19641	0.32239	1.04401	1.24817	0.356967	0	3.29582	0.590697	2.00726	1.75617	0.456181	0.556399	0.719883	0.340607	0.924916	0.606795
	1113	1113_chr3:128678654-128684226	HERVHF	5574	5325	0	0	0	0	0	0	0	0	0	0	0	0	0	0	0	0	0	0	0	0	0	0	0	0	0	0	0	0	0	0	0	0	0	0	0.302874	0	0	0	0	0	0	0	0	0
	1114	1114_chr3:128887328-128890677	Uncertain	3351	3102	49.9387	44.0928	44.3957	38.4301	73.8919	59.9075	26.8168	26.5399	34.7825	38.4239	11.2176	92.098	76.6597	95.9221	92.5473	67.1065	76.7071	10.2221	9.25838	10.1579	10.7271	9.60617	53.3914	55.0279	50.1456	57.6038	52.8829	56.377	49.4711	26.7822	18.4704	32.702	21.5965	46.4596	28.4702	38.0999	30.0951	36.843	52.4123	53.0026	53.7929	51.6019	59.2228	18.8106
	1115	1115_chr3:129620108-129626087	HML	5981	5732	0.24125	1.78755	0	0.624879	2.548	3.03879	0.173011	0.272204	0.466358	0.230083	0.226618	0.140661	0.283225	0.172625	0.381114	0.229424	0.289461	0	0	0	0	0.176801	0	0.251078	0	0.413672	0	0.109683	0.523504	0.653225	0.419781	0.998533	0.713935	0	0.302874	1.18139	0	0.89861	1.00023	1.01494	0.807398	0.894092	0.945404	0.505662
	1116	1116_chr3:129743074-129748306	HERVERI	5234	4985	0	0	0	0	0	0	0.0494318	0.136102	0	0	0	0	0	0	0	0	0	0	0	0	0	0	0.154717	0.0418463	0.139681	0	0.0992174	0	0	0	0	0	0	0	0.605749	0	0	0	0	0	0	0	0.0675288	0
	1117	1117_chr3:129778060-129783814	HERVHF	5756	5507	0	0	0	0	0	0	0	0	0	0	0	0.213393	0	0.227014	0.126987	0.000387882	0.145584	0	0	0.0502867	0	0	0	0.131005	0.139681	0	0.0992174	0	0	0	0	0	0	0.393726	0	0	0	0.359444	0	0	0	0	0	0
	1118	1118_chr3:129860146-129866481	HERVERI	6337	6088	0	0	0	0	0	0	0	0	0	0	0	0.0351653	0	0	0	0	0	0	0	0	0	0	0	0	0	0	0	0	0	0	0	0	0	0	0	0	0	0	0	0	0.12976	0	0.135058	0
	1119	1119_chr3:129895505-129902952	MLLV*	7449	7200	0	0	0	0.104147	0	0	0	0	0	0	0	0.0703306	0	0.0575418	0.0635191	0.254685	0	0	0	0	0	0	0	0	0	0	0	0	0	0	0	0	0.178484	0	0.464191	0	0	0.179722	0	0	0	0	0	0.101132
	1120	1120_chr3:130163092-130172090	HML	9000	8751	0	0	0	0	0	0	0	0	0	0	0	0	0	0	0	0.57356	0.434191	0.25085	0.49378	0.45258	0.161721	0.176791	0	0.209231	0	0.310254	0	0.274207	0	0	0	0	0	0	0.440655	0	0	0.237774	0	0	0	0	0.135058	0
	1122	1122_chr3:131229507-131233004	HERVHF	3499	3250	0	0	0	0	0	0	0	0	0	0	0	0	0	0.032103	0.133948	0	0	0	0	0	0	0	0	0	0	0	0	0	0	0	0	0	0	0	0	0	0	0	0	0	0	0	0	0
	1124	1124_chr3:132014915-132022337	HERVERI	7424	7175	0	0	0	0	0	0	0.0741477	0	0.0409237	0	0	0	0.188817	0	0	0.114712	0.14473	0	0	0	0	0	0	0	0	0	0	0	0.523504	0	0.20989	0	0	0	0	0	0	0.179722	0	0	0	0	0	0.101132
	1127	1127_chr3:133148592-133156058	HERVHF	7468	7219	0	0	0	0	0	0	0.0495161	0	0	0.115042	0	0.0352058	0	0.230167	0.0635515	0	0	0.0313562	0	0	0.226856	0.294668	0.340301	0.050005	0.455024	0.24177	0.398228	0.0707997	0	0	0	0	0	0	0	0	0	0.179722	0	0	0	0	0	0.164703
	1128	1128_chr3:133738864-133746329	HERVERI	7467	7218	0	0	0	0	0	0	0	0	0	0	0	0	0	0	0	0	0	0	0	0	0	0	0	0	0	0	0.0992174	0	0	0	0	0	0	0	0.302874	0	0	0	0.0857344	0.0375905	0	0.0425758	0	0
	1129	1129_chr3:135654333-135657111	HERVW9	2780	2531	0	0	0	0	0	0	0	0	0	0	0	0	0	0	0	0	0	0	0	0	0	0	0	0	0	0	0	0	0	0	0	0	0	0	0	0	0	0	0	0	0	0	0	0
	1130	1130_chr3:135936283-135942426	HERVHF	6145	5896	0.964999	1.61951	0	0.208293	0	0	0.0494318	0	0.0582948	0	0	0.105496	0.849676	0.230167	0.127038	2.52366	1.01311	0	0	0	0	0	2.20921	0.251078	0.698406	0.51709	2.08357	0.438731	0	0.217742	0	0.249633	0.178484	0	0.302874	0	0.278659	0.359444	0.114313	0.112771	0.158596	0.212879	0.270115	0.40453
	1132	1132_chr3:137314428-137321194	HERVHF	6768	6519	0	0	0	0	0.694909	0	0	0	0	0	0.113309	0	0	0	0.0941079	0	0	0	0	0	0	0	0	0	0	0	0	0	0	0	0	0	0	0	0	0	0	0	0	0	0	0	0.0675288	0
	1136	1136_chr3:140590984-140598036	HERVW9	7054	6805	0	0	0	0	0	0	0.0247159	0	0	0	0.113309	0.0463155	0.19337	0	0.0635191	0	0	0	0	0	0	0	0.224019	0	0.139681	0.103418	0.297652	0.00370463	0	0	0	0	0	0	0	0	0	0	0	0	0	0	0	0
	1138	1138_chr3:140923858-140930568	HERVHF	6712	6463	0	0	0	0	0	0	0	0	0	0	0	0.084831	0	0.0748008	0	0.134198	0.14473	0	0	0	0	0	0	0	0	0	0	0.0548414	0	0	0	0	0	0	0	0	0	0	0	0	0	0	0.337644	0
	1142	1142_chr3:142157745-142161545	HERVW9	3802	3553	0	0	0	0	0	0	0	0	0	0	0	0	0	0	0	0	0	0	0	0	0	0	0	0	0	0	0	0	0	0	0	0	0	0	0	0	0	0.179722	0	0	0	0	0.405173	0
	1143	1143_chr3:143516521-143524617	HERVHF	8098	7849	0	0	0	0	0	0	0	0	0	0	0	0	0	0.084534	0.0635191	0	0	0	0	0	0	0	0	0	0	0	0	0	0	0	0	0	0	0	0	0	0	0	0	0	0	0	0	0
	1148	1148_chr3:144619563-144627607	HERVW9	8046	7797	0	0	0	0	0	0	0	0	0	0	0	0	0.0944085	0	0	0	0	0	0	0	0	0	0.0746732	0	0	0	0.0992174	0.079955	0	0	0	0	0	0	0	0	0	0	0	0	0	0	0	0
	1149	1149_chr3:144830272-144837022	HERVHF	6752	6503	0	0	0	0.104147	0.463272	0.868224	0	0	0	0	0	0.0454434	1.8842	0	0	1.26183	1.21286	0	0	0	0.129632	0.235734	0	0.33477	0.139681	0.206836	0.0992174	0.603256	0	0.217742	0	0	0	0	7.72902e-05	0	0	0	0	0	0	0	0	0
	1151	1151_chr3:145269015-145274709	HERVHF	5696	5447	0	0	0	0	0	0	0	0	0	0	0	0	0	0.225152	0	0	0	0	0	0	0	0	0	0	0	0	0	0	0	0	0	0	0	0	0.302874	0	0	0.179722	0	0	0	0	0	0
	1152	1152_chr3:145428328-145433879	HERVHF	5553	5304	0	0	0	0	0	0	0	0	0	0	0	0	0	0	0	0	0	0	0	0	0	0	0	0	0	0	0	0	0	0	0	0	0	0	0	0	0	0	0	0	0	0	0	0
	1153	1153_chr3:145466464-145473733	HERVERI	7271	7022	0	0	0	0.833172	0	0.434112	0.593182	0.816612	0.3692	0.805292	0.339928	0.59781	6.02646	0.460334	0.444633	4.79287	6.07868	0.564412	0.24689	0.30172	0.583344	0.235734	5.96873	1.94263	4.50014	2.10951	6.25496	1.97429	0.785256	0.217742	0	1.50643	0.640676	1.5749	2.12012	3.54418	0.278659	1.07833	0.828766	0.782589	1.09575	0.808941	1.01293	0.40453
	1154	1154_chr3:146071641-146077252	HERVHF	5613	5364	0	0	0	0	0	0	0.0247159	0	0	0.115042	0.226618	0.631358	0.310091	0.25901	0.356389	0.149474	0	0	0	0	0	0	0	0	0	0	0	0	0	0	0	0.499267	0	0	0.302874	0.295348	0	0	0	0	0.0576713	0	0	0.202265
	1155	1155_chr3:146080077-146084579	HERVHF	4504	4255	0	0	0	0	0	0	0	0	0	0	0	0	0.283225	0.0633408	0.0641879	0.229965	0.197001	0	0	0	0	0	0	0	0	0	0	0	0	0	0	0	0	0	0	0	0	0	0	0	0.0288356	0	0	0
	1156	1156_chr3:146051255-146057603	HERVIPADP	6350	6101	0	0	0	0.104147	0	0	0.216623	0.272204	0.225531	0.115042	0.226618	0.175827	1.40435	0.172625	0.0635191	1.49126	2.32579	0.125425	0.123445	0.30172	0.291672	0.235734	1.68574	0.520923	1.65695	0.553327	1.39321	0.313184	0.785256	0.217742	0.20989	0	0.535451	0	0.908623	0.295348	0.278659	0.359444	0.206151	0.187952	0.115343	0.170303	0.135058	0.303397
	1157	1157_chr3:146124933-146129390	MLLV*	4459	4210	0	0	0	0	0	0	0	0	0	0	0	0	0.0944085	0	0	0	0	0	0	0	0.0927803	0.095859	0	0	0	0	0	0	0	0	0.20989	0	0	0	0.605749	0	0	0	0	0	0	0	0.202587	0
	1158	1158_chr3:147435529-147443585	HSERVIII	8058	7809	1.36915	0.595849	0	0.416586	0	0	0.469479	0.325962	0.529963	0.27558	0.113309	0.105496	0.325843	0.230167	0.0635191	1.01689	0.485294	0.619699	0.508467	0.583647	0	0	1.08878	0.63885	1.4791	0.471736	1.2318	0.292991	0.951615	0.528642	0.891529	0.966291	0.617536	0.393726	0.908623	0.986106	0	1.90498	0.824765	0.71105	0.998189	1.17649	0.945404	0.452066
	1159	1159_chr3:147595054-147602076	HUERSP	7024	6775	0	0	0	0	0	0	0	0	0	0	0	0	0	0	0	0	0	0	0	0	0	0	0	0	0	0	0	0	0.261752	0	0	0	0	0	0	0	0	0.179722	0	0	0	0	0.0874255	0
	1160	1160_chr3:147869316-147875452	HERVHF	6138	5889	0	0	0	0	0	0	0	0	0	0	0	0.525697	0.909462	0.717718	0.584405	0	0	0	0	0	0	0	0	0	0	0	0	0	0	0	0	0	0	0	0	0	0	0	0	0	0	0	0	0
	1161	1161_chr3:147846145-147854138	HSERVIII	7995	7746	0.482499	0	0	0	0.694909	0	0.0247159	0.136102	0.0801625	0.115042	0.226618	0.140661	2.19901	0.172625	0.145972	1.91633	2.56482	0	0	0	0.032408	0	1.85864	0.177508	0.94987	0.532426	1.50391	0.0562026	0	0	0.839562	0.249633	0.178484	0	1.2115	0	0.278659	0.539166	0.114313	0.0375905	0.115343	0.0425758	0.22011	0.202265
	1162	1162_chr3:148132024-148137887	HERVHF	5865	5616	0	0	0	0	0	0	0	0	0	0	0	0.0754845	0	0.188381	0.259537	2.97399e-08	1.82703e-06	0	0	0	0	0	0	0	0	0	0	0	0	0	0	0	0	0	0	0	0	0	0	0	0	0	0	0
	1163	1163_chr3:148269969-148285564	HML	15597	15348	0	0	0	0	0	0	0.0285469	0	0.0582948	0	0	0.238982	5.86638	0.341641	0.399433	5.25266	6.15524	0.376275	0.348319	0.251433	0.303193	0.437434	0.355828	0.543797	0.431056	0.354607	0.47826	0.507811	0.664376	0.217742	0.629671	0.284921	0.356967	0	0	0.590697	0	0.539166	0	0	0	0	0.218369	0.467187
	1164	1164_chr3:148288431-148295933	HERVW9	7504	7255	0	0	0	0	0	0	0	0	0	0	0	0	0	0	0	0	0	0	0	0	0	0	0	0	0	0	0	0	0	0	0	0	0	0	0	0	0	0.279781	0	0	0	0	0	0
	1166	1166_chr3:149005654-149013303	HUERSP	7651	7402	0.723749	0.595849	1.13835	0.833172	0.694909	0	1.00981	0.816612	1.45737	2.27464	0.679855	0.105496	0.755268	0	0	0.229424	0.868382	0.721193	0.49378	0.60344	0.291672	0.176801	0.149346	0.292924	0.139681	0.206836	0.496087	0.219366	0	0	0.419781	0	0	0.393726	0.302874	0	0	0	0.514406	0.526267	0.201849	0.425758	0.270115	0.670566
	1168	1168_chr3:149469975-149479085	HERVW9	9112	8863	10.8562	14.3004	11.3835	16.6634	12.2767	23.0079	8.34216	6.98448	13.0502	10.4433	3.27379	16.6684	10.4005	17.1474	16.2609	11.8153	13.8675	0.0339923	0.0617225	0	0.48612	0.353601	8.75984	7.98155	6.75183	8.33022	10.2175	7.89716	14.1346	9.36289	10.4678	13.9795	8.7457	7.87451	14.8433	15.6535	10.8677	23.7167	12.0305	11.9914	11.7501	12.2083	12.8305	13.3442
	1170	1170_chr3:150574727-150580391	HERVW9	5666	5417	0	0	0	0	0	0	0	0	0	0	0	0	0	0	0	0	0	0	0	0	0	0	0	0	0	0	0	0	0	0	0	0	0	0	0	0	0	0	0	0	0	0	0	0
	1171	1171_chr3:151183672-151193587	HEPSI	9917	9668	0.24125	0.595849	0	0.393899	4.86436	1.10955	0.0494318	0	0.133694	0.460167	0.113309	0.140661	1.42902	0.345251	0.190557	1.04392	0.732029	0.161598	0.216029	0.15086	0.32408	0.294668	1.04543	1.29811	1.81586	0.543173	1.84719	0.878872	0.711172	0.870967	0.419781	0.499267	0	0	0.605749	0	0.278659	0.179722	0.142891	0.225543	0.0720891	0	0.270115	0.12473
	1174	1174_chr3:151383522-151387060	HERVW9	3540	3291	0	0	0	0	0	0	0	0	0	0	0	0	0	0	0	0	0	0	0	0	0	0	0	0	0	0	0	0	0	0	0	0	0	0	0	0	0	0	0	0	0	0	0	0
	1175	1175_chr3:151420232-151422892	HML	2662	2413	0	0	0	0	0	0	0	0	0	0	0	0	0	0	0	0	0	0	0	0	0	0	0	0	0	0	0	0	0	0	0	0	0	0	0	0	0	0	0	0	0	0	0	0
	1176	1176_chr3:151523937-151529813	HERVHF	5878	5629	0	0	0	0	0	0	0	0	0	0	0	0	0	0	0	0	0	0	0	0	0	0.0589336	0	0	0	0	0	0	0.261752	0	0.283554	0	0	0	0.302874	0	0	0.179722	0	0	0.0720891	0	0.0675288	0
	1178	1178_chr3:152277414-152283036	HERVW9	5624	5375	0	0	0	0	0	0.434112	0.128477	0.136102	0.0971579	0.115042	0.113309	0.198386	0.24595	0.22313	0.0635191	0.139177	0.763263	0	0	0	0	0.0589336	0.381128	0.488836	0.279362	0.277832	0.198435	0.223426	0.261752	0	0.629671	0.249633	0.713935	0	0.302874	0	0	0.359444	0.0285781	0.0375905	0.0720891	0.0851516	0.0675288	0
	1179	1179_chr3:152314393-152323757	HERVHF	9366	9117	1.93	1.78755	2.2767	0.520733	1.38982	0.868224	0.803712	0.62902	0.269499	0.630193	2.11281	0.730827	6.36953	0.460334	0.654977	4.6468	4.06772	0.805782	1.19594	0.804587	0.653002	0.423495	6.48418	2.29934	7.90552	2.1607	10.4152	3.28491	1.30876	0.217742	0.20989	1.09898	0	0.495134	3.52285	0	0.278659	1.07833	0.685875	0.787784	0.740345	0.212879	0.980985	0.593307
	1180	1180_chr3:152945122-152949895	HERVHF	4775	4526	0	0	0	0	0	0	0	0	0	0	0	0.105988	0	0.115084	0	0.114712	0.14473	0	0	0	0	0	0	0	0	0	0	0	0	0	0	0	0	0	0	0	0	0	0	0	0	0	0	0
	1182	1182_chr3:153538371-153546921	HERVHF	8552	8303	0	0	0	0	0	0	0.0697098	0	0.0591593	0.603731	0	0	2.7376	0.0658951	0.0670386	3.39972	3.17828	0	0.0925838	0	0.399931	0.110453	0.0938277	0.897193	0.150898	0.736598	0	0.913022	0.261752	0	0	0	0	0.393726	0.000293379	0	0	0.99907	0	0.0535608	0	0	0.38077	0
	1184	1184_chr3:154084687-154096191	HERVW9	11506	11257	0.690338	0.595849	0	0.581432	0	0.868224	0.148295	0	0.195898	0.345125	0.304402	0.140661	2.67875	0.20451	0.127038	3.18091	1.89241	0.0627124	0.0617225	0.100573	0	0	3.21303	1.7152	2.03043	2.37861	3.45809	1.91963	0	0.653225	0.419781	0.249633	0.535451	0	2.23427	0	0	1.04386	0.267223	0.225543	0.403699	0.340607	0.446353	0.809059
	1186	1186_chr3:154991215-154998587	HERVHF	7374	7125	0	0	0	0	0	0	0	0	0	0	0	0.492314	0.86613	0.229891	0.254076	0.860942	0.67932	0	0	0	0.0360513	0	0	0	0.279362	0	0.0992174	0	0	0	0	0	0	0	0.605749	0	0	0	0	0	0	0	0	0
	1188	1188_chr3:156338250-156344356	HSERVIII	6108	5859	0.24125	0	0	0	0	0	0	0	0	0	0	0	0.0944085	0	0	0	0	0	0	0	0	0	0	0	0	0	0	0	0.261752	0	0	0	0	0	0	0	0	0	0	0	0	0	0.236541	0
	1189	1189_chr3:157297217-157305652	HERVERI	8437	8188	0	0	0	0	0	0	0	0	0	0	0	0	0	0	0	0	0	0	0	0	0	0	0	0.0836926	0.139681	0	0	0	0	0	0	0	0	0	0	0	0	0.179722	0	0	0	0	0	0
	1194	1194_chr3:161437556-161446091	HERVHF	8537	8288	0	0	0	0	0.000196235	0	0.0494318	0	0.13905	0	0.209912	0.22518	0.246883	0.0881943	0.310296	0.298709	0.209714	0.385515	0.250339	0.405897	0.0442068	0.13602	0.18972	0.183927	0	0.42686	0.140099	0	0	0	0.419781	0.249633	0	0	0.908623	0	0	0.98145	0	0	0.095653	0	0.23797	0
	1196	1196_chr3:161565465-161569750	HERVW9	4287	4038	0.24125	0	0	0	0	0	0	0	0	0	0	0	0	0	0	0	0	0	0	0	0	0	0	0	0	0	0	0	0.523504	0	0	0	0	0	0	0	0	0.232877	0	0	0	0	0.135058	0
	1197	1197_chr3:161692398-161696558	HUERSP	4162	3913	0	0	0	0.208293	0	0	0	0	0	0	0	0	0.188817	0	0	0	0	0	0	0	0	0	0.149346	0	0	0	0	0	0	0	0	0	0	0	0	0	0	0	0	0	0	0	0	0
	1198	1198_chr3:161762524-161770370	HERVERI	7848	7599	0.24125	0	0	0	0.926545	0	0.0494318	0.136102	0.0777263	0.115042	0	0.0760116	0.755268	0	0.0635191	0.57356	0	0	0	0	0	0	0.602621	0.0863255	0.288563	0.206836	0.635852	0.115026	0	0	0.232533	0	0	0	0.575225	0	0	0.359444	0	0	0.0669069	0.0425758	0.0675288	0
	1199	1199_chr3:161872470-161876977	HERVHF	4509	4260	0	0	0	0	0	0	0	0	0	0	0	0.0387582	0	0	0	0	0	0	0	0	0	0	0	0	0	0	0	0	0	0	0	0	0	0	0	0	0	0	0	0	0	0	0.0675288	0
	1200	1200_chr3:162041451-162048666	HERVW9	7217	6968	0	0	0	0.416586	0	0	0.0257861	0.144898	0.16717	0.230083	0	0.140661	0.395431	0.0770076	0	0.376578	0.149289	0	0	0	0	0	0.684329	0.0843177	0.301973	0.105176	0.443348	0.0548414	0	0.217742	0	0.499267	0	0	0	0.295348	0	0.359444	0	0	0.0865069	0	0.202587	0
	1201	1201_chr3:162294035-162305799	HERVW9	11766	11517	1.89555	1.78755	1.13835	0.244755	3.01127	1.30234	0.638766	0.544408	0.953522	0.523564	1.39804	1.27823	9.46304	1.0416	0.626349	8.72317	7.74509	0.0313562	0.0925838	0.0502867	1.06946	0.766136	9.09998	3.95461	9.19676	4.12999	9.86331	3.41479	2.30787	1.59146	1.46923	1.86068	1.42787	1.86211	3.59957	1.63934	0.557317	1.6175	1.14247	0.689312	0.674691	0.988134	1.43535	0.688921
	1202	1202_chr3:162430379-162436031	HERVHF	5654	5405	0	0	0	0	0	0	0.0494318	0	0.0582948	0.115042	0	0.0396542	0	0	0	0	0	0	0	0	0	0	0	0	0	0	0	0	0	0	0	0	0	0	0	0	0	0	0	0	0	0	0	0.202265
	1203	1203_chr3:162440439-162444869	HERVHF	4432	4183	0	0	0	0	0	0	0	0	0	0	0	0	0	0	0	0	0	0	0	0	0	0	0	0	0	0	0	0	0	0	0.20989	0	0	0	0	0	0	0	0	0	0	0	0	0
	1205	1205_chr3:163409748-163416770	HERVW9	7024	6775	0	0	0	0	0	0	0.0988637	0	0.0582948	0	0.113309	0	0	0	0	0	0	0	0	0	0	0.0589336	0	0.0836926	0	0	0	0	0	0	0	0	0	0	0	0	0	0.179722	0	0.0418577	0	0.150453	0.405173	0
	1206	1206_chr3:163522007-163528213	HERVW9	6208	5959	0	0	0	0	0	0	0	0	0	0.115042	0	0.0745241	0	0.0575418	0.0635191	0	0.14473	0.0313562	0	0.0502867	0	0	0.460867	0.130716	0.305891	0.319025	0.501635	0.164524	0	0	0	0	0	0	0	0	0	0	0	0	0.0144178	0	0.135058	0.101132
	1208	1208_chr3:163625318-163635232	HERVHF	9916	9667	0	0	0	0	0	0	0	0	0.047424	0.115042	0	0.0533669	0	0.111058	0	0	0	0	0	0	0	0	0	0.0427447	0	0.222401	0.150011	0.060908	0	0	0	0	0	0	0	0	0	0	0.0366169	0	0.117373	0	0	0
	1209	1209_chr3:163735497-163743947	HERVHF	8452	8203	0	0	0	0	0	0	0	0	0	0	0	0	0	0	0	0.229424	0	0	0	0	0	0	0	0.0418463	0	0	0	0	0	0	0	0	0	0	0.605749	0	0	0.179722	0.114313	0.075181	0	0.127727	0.202587	0
	1210	1210_chr3:163933872-163937914	HML	4044	3795	0	0	0	0	0	0	0	0	0	0	0	0	0	0	0	0	0	0	0	0	0	0	0	0	0	0	0	0	0	0	0	0	0	0	0	0	0	0	0	0	0	0	0.0675288	0
	1211	1211_chr3:164051889-164059420	MLLV*	7533	7284	0	0	0	0	0	0	0	0	0	0	0	0.0351653	0.0988599	0	0	0	0	0	0	0	0	0	0.149346	0	0.139681	0	0	0	0.336621	0	0	0	0	0	0.302874	0	0	0	0	0	0	0	0	0
	1212	1212_chr3:164059980-164065652	HERVHF	5674	5425	0	0	0	0	0	0	0	0	0	0	0	0.423464	0.757905	0.394062	0.132436	0.880151	0.341009	0	0	0	0	0	0	0	0	0	0	0	0	0	0	0	0	0	0	0	0	0	0	0	0	0	0	0
	1216	1216_chr3:164531173-164536440	HERVW9	5269	5020	0	0	0	0	0	0	0	0	0	0	0	0	0	0	0	0	0	0	0	0	0.226856	0.294668	0	0	0	0	0	0.0548414	0	0	0	0	0	0	0	0	0	0.18295	0	0	0	0	0	0
	1217	1217_chr3:165338555-165341281	HUERSP	2728	2479	0	0	0	0	0	0	0.0247159	0	0	0	0.113309	0	0.188817	0	0	0.344136	0.14473	0	0	0	0	0	0.149346	0.0836926	0	0.206836	0	0.0548414	0	0	0	0	0.178484	0	0	0	0	0	0	0	0	0	0	0
	1219	1219_chr3:166217226-166224213	HERVHF	6989	6740	0	0	0	0	0	0	0	0	0	0	0	0.136201	0	0	0	0	0	0	0	0	0	0	0	0	0	0	0	0	0	0	0	0	0	0	0	0	0	0.293914	0	0	0	0	0.0675288	0.202265
	1220	1220_chr3:166540554-166547460	HERVHF	6908	6659	0	0	0	0	0	0	0	0	0	0	0	0	0	0	0	0	0	0	0	0	0	0	0	0	0	0	0	0	0	0	0	0	0	0	0	0	0	0	0	0	0	0	0	0
	1223	1223_chr3:166894797-166901694	HML	6899	6650	0	0	0	0	0	0	0	0	0	0	0	0	0	0	0	0	0	0	0	0	0	0	0	0	0	0	0	0	0	0	0	0	0	0	0.302874	0	0	0	0	0	0	0	0	0
	1224	1224_chr3:166984090-166992405	HERVIPADP	8317	8068	0	0	0	0	0.231636	0	0	0	0	0	0	0	0	0	0	0.229424	0	0	0	0	0	0	0	0.093513	0	0	0	0	0	0	0	0	0	0	0.302874	0	0	0	0	0	0	0	0.0675288	0
	1225	1225_chr3:167140470-167148955	HERVHF	8487	8238	0	0	0	0	0	0	0	0	0	0	0	0.24721	0	0	0.260738	0	0	0	0	0	0.032408	0.0589336	0	0	0	0	0	0	0	0	0.20989	0	0	0	0	0	0	0.179722	0	0	0	0	0	0
	1226	1226_chr3:167148612-167153743	HERVHF	5133	4884	0	0	0	0	0.231636	0	0	0	0	0	0	0	0.849676	0.290128	0	0.630355	0.753173	0	0	0	0	0	0	0	0	0	0	0	0	0	0	0	0	0	0	0	0	0	0	0	0	0	0	0
	1227	1227_chr3:168279893-168288819	HEPSI	8928	8679	0.482499	0	0	0	0	0.434112	0.0741477	0.272204	0.174884	0	0.113309	0.140661	1.32172	0.12003	0.0635191	0.882308	1.19177	0.25085	0.339474	0.261848	0.16204	0.0589336	0.895773	1.03847	1.39681	0.51709	1.82935	1.20651	0.523504	0	0.20989	0	0	0.393726	0.605749	0	0.557317	0.718888	0.0874928	0.112771	0.144178	0.0851516	0.341533	0.120138
	1229	1229_chr3:170389451-170396071	HERVHF	6622	6373	0	0	0	0	0	0	0	0	0	0	0	0	0	0	0	0	0	0	0	0	0	0	0	0	0	0	0	0	0	0	0	0	0	0	0	0	0	0	0	0	0	0	0.0675288	0
	1230	1230_chr3:170399585-170407173	HERVHF	7590	7341	0	0	0	0	0	0	0	0	0	0	0	0.183976	0	0	0.154865	0	0	0	0	0	0	0	0	0	0	0	0	0	0	0	0	0	0	0	0	0	0	0	0	0	0	0	0	0
	1233	1233_chr3:170533766-170542348	HERVHF	8584	8335	0	0	0	0	0	0	0	0	0.0194316	0	0	0.222839	0.644696	0.0575418	0.190557	0.939118	0.604231	0	0	0	0.032408	0	0.373366	0.0836926	0.558725	0	0.297652	0.0548414	0	0	0.20989	0	0	0	0	0.295348	0	0	0	0.0375905	0.0144178	0	0.0675288	0
	1234	1234_chr3:171294462-171299967	HERVHF	5507	5258	0	0	0	0	0	0	0	0	0	0	0	0	0.133487	0	0	0	0	0	0	0	0	0	0	0	0	0	0	0	0	0	0	0	0	0	0	0	0	0	0	0	0	0	0	0
	1236	1236_chr3:172436804-172448251	HML	11449	11200	0.482499	0.595849	1.13835	1.66634	3.93782	3.90701	1.46735	1.22492	1.81776	1.3805	4.50666	1.95466	14.5935	2.18659	1.78247	13.641	13.0278	0.344918	0.216029	0.704013	0.907425	1.17867	16.0085	5.56819	15.1642	6.60345	17.7455	6.10401	2.1875	4.12326	2.51869	8.43851	4.81906	9.84314	3.63449	3.24883	3.3439	4.13361	3.34893	3.15541	3.17192	3.01519	1.55316	0.606795
	1237	1237_chr3:172873006-172879334	HERVHF	6330	6081	0	0	0	0	0	0	0	0	0	0	0	0	0.0944085	0	0.074149	0	0.289461	0	0	0	0	0	0	0	0	0	0	0	732.382	0	5.24726	0	0	0	15.4466	0	0	10.0644	0	0	0	0	1.01293	0
	1239	1239_chr3:172993603-172999436	HERVHF	5835	5586	0	0	0	0	0	0	0	0	0	0	0	0	0	0	0	0	0	0	0	0	0	0	0	0	0	0	0	0	0	0	0	0	0	0	0	0	0	0	0.114313	0.150362	0	0	0	0
	1242	1242_chr3:174771189-174773582	HML	2395	2146	0	0	0	0	0	0	0	0	0	0	0	0	0	0	0	0	0	0	0	0	0	0	0	0	0	0	0	0	0	0	0	0	0	0	0	0	0	0	0	0	0	0	0	0
	1244	1244_chr3:175545314-175553994	HERVHF	8682	8433	0	0	0	0	0	0	0	0	0	0	0	0.11041	0.289582	0.0575418	0	0.114712	0	0	0	0	0	0	0	0	0	0	0	0	0	0	0	0	0	0	0	0	0	0	0	0	0	0	0	0
	1245	1245_chr3:175780297-175789161	HERVHF	8866	8617	1.20625	0	0	0	0.381917	2.56656	0.171837	0	0.267962	0.591244	0.339928	0.129321	1.11512	0.115084	0.137918	1.14694	1.28766	0	0	0	0.0588559	1.74673e-06	1.44711	0.638185	1.40959	0.728116	1.98149	0.480488	0.388697	0.401522	0.258999	0.987217	0	0	0	1.18139	0.278659	0.990218	0.625881	0.531868	0.33719	0.40211	0.674958	0.140005
	1246	1246_chr3:176039406-176045151	HERVHF	5747	5498	0	0	0	0	0	0	0	0	0	0	0	7.93171	13.823	7.23979	7.72728	15.1669	13.9339	0	0	0	0	0	0	0	0	0	0	0.0548414	0	0	0	0	0	0	0	0	0	0	0	0	0	0	0	0
	1247	1247_chr3:176223626-176233356	HUERSP	9732	9483	0	0	0	0	0	0	0	0	0	0	0	0.0351653	0	0.115084	0.254076	0	0.289461	0	0.0332651	0	0	0	0	0	0	0	0	0	0.267788	0	0	0.249633	0	0	0.799152	0	0	0.564548	0	0	0	0	0.278967	0
	1248	1248_chr3:177374832-177388928	HERVHF	14098	13849	0	0	0	0	0	0	0.136222	0	0.000359585	0	0.113309	0.711211	10.7118	0.596702	0.230904	9.67247	8.55074	0.334367	0.533533	0.361367	0.388131	0.320191	1.16993	1.31657	0.938633	1.41737	0.485236	1.19601	0.346081	0	0.412252	0.249633	0	0	0.605749	0	0	0	0.264717	0.426453	0.103866	0.171034	0.371134	0.101132
	1249	1249_chr3:177925255-177932433	HERVHF	7180	6931	0	0	0	0	0	0	0	0	0	0	0	0.108774	0.286765	0.172625	0.130937	0.345384	0.14473	0	0	0	0	0	0	0	0	0	0	0	0	0	0.20989	0	0	0	0	0	0	0	0	0	0	0	0	0
	1250	1250_chr3:178772895-178780118	HERVW9	7225	6976	0	0	0	0	0	0	0.0301448	0	0.0194316	0.115042	0	0.0390405	0.102518	0	0	0	0.289461	0.0376933	0	0	0	0	0.767559	0.365135	0.823227	0.388702	1.24129	0.193897	0	0	0.20989	0	0	0	0.302874	0	0	0	0	0	0	0	0	0.272547
	1251	1251_chr3:179233093-179244970	HERVHF	11879	11630	0	0	0	0	0	0	0.0988637	0	0	0	0	0.151686	0.38692	0.0910518	0	0.136305	0.621281	0	0	0	0	0	0	0	0	0	0.0992174	0.109683	0	0.217742	0	0	0	0	0.397277	0	0	0.179722	0	0.0375905	0.126492	0	0	0
	1256	1256_chr3:184732517-184737305	HML	4790	4541	0	0	0	0	0	0	0	0	0	0	0	0	0	0	0	0	0	0	0	0	0.064816	0.117867	0.0746732	0	0.139681	0	0	0	0.261752	0	0	0	0	0	0.302874	0	0	0	0	0	0	0	0	0
	1257	1257_chr3:184822991-184828837	HML	5848	5599	0	0	0	0	0	0	0	0	0	0	0	0	0	0	0	0	0	0	0	0	0	0	0	0	0	0	0	0	0	0.217742	0	0	0	0	0	0	0	0	0	0	0	0	0	0
	1259	1259_chr3:185090084-185098381	HERVHF	8299	8050	0.964999	0.655267	1.13835	0.31244	0.231636	0.868224	0.222443	0.272204	0.33879	0	0.339928	0.421984	3.24212	0.345251	0.385418	5.3732	3.3288	0.595768	0.956699	1.05602	0.0972241	0.117867	3.2831	1.66033	4.96389	1.65547	3.84286	1.68806	0.523504	0.217742	1.46923	1.42613	1.0317	1.5749	5.45174	1.18139	0.835976	1.97694	0.582654	0.300724	0.242502	0.625405	0.929487	0.505926
	1260	1260_chr3:185280349-185289375	HML	9028	8779	0	0	0	0	0	0	0	0	0	0	0	0	0	0	0	0.12077	0	0	0	0	0	0	0	0	0	0	0	0	0	0	0	0	0	0	0	0	0	0	0	0	0	0	0	0
	1262	1262_chr3:186375563-186386951	HERVHF	11390	11141	0.260617	0	0	0	1.15818	0	0.370739	0	0.174884	0.230083	0.453237	0.452982	1.95446	0.335736	0.762229	1.34751	1.33804	0.0940686	0.0308613	0.0502867	0.388896	0.471469	2.17566	0.848935	1.81586	0.930762	1.6867	1.09683	0	0	0.271162	0	0.535451	0	0.302874	0.295348	0	0.179722	0.297767	0.117867	0.130525	0.175453	0	0.101132
	1264	1264_chr3:186583096-186592832	HML	9738	9489	1.60097	2.3834	1.13835	3.11726	3.87544	4.70994	1.84496	1.36102	1.33616	1.49766	3.50093	1.18448	15.7114	1.62577	1.49598	15.3732	15.9506	1.01787	0.700344	0.879891	0.774643	0.802711	9.76114	4.34582	10.397	3.58324	8.68054	4.57285	1.04701	1.63868	1.95054	3.46409	2.55255	2.90188	11.2555	2.02927	3.38102	4.71167	1.7738	2.00698	1.82094	1.4929	1.97399	1.5788
	1265	1265_chr3:186891984-186898847	HERVHF	6865	6616	0.964999	0	0	0.31244	0.231636	0.434112	0.148295	0	0.262937	0.754768	0.540649	4.55785	3.24522	4.90407	4.66409	2.81352	2.77118	0.067023	0.0308613	0	0.352191	0.402247	1.85788	0.933231	2.10983	1.23473	2.24264	0.781951	0.261752	0.217742	0	0	0.356967	0.393726	0	0	0	0.230014	0.163423	0.210807	0.24589	0.323068	0.337644	0.101132
	1266	1266_chr3:187181535-187189788	HERVHF	8255	8006	0	0	0	0.178044	0.231636	0	0	0	0	0	0	0.225357	0.0944085	0.129922	0.0640285	0	0	0	0	0	0	0	0.0746732	0.0836926	0	0	0	0	0	0	0	0	0	0	0.302874	0	0	0.718888	0.0600364	0	0.0144178	0	0.0675288	0
	1267	1267_chr3:189862389-189869851	HERVHF	7464	7215	0	0	0	0	0	0	0	0	0	0	0	0.0557019	0.0944085	0	0	0.167785	0	0	0	0	0	0	0	0.0418463	0.279362	0	0.198435	0.0548414	0	0	0.20989	0	0	0	0.605749	0	0	2.51611	0.114313	0.075181	0	0.212879	0.270115	0
	1268	1268_chr3:190637949-190646163	HERVHF	8216	7967	0.723749	0	0	0	0	0	0.247159	0.272204	0.155453	0.575209	0.679855	0.283047	1.99942	0.230167	0.381114	1.54611	1.56034	0.0627124	0	0	0.032408	0	3.12638	1.11979	2.87615	0.827344	2.97652	0.952239	0.261752	0.653225	0	0	0.561744	0	0.302874	0.295348	0	0.359444	0.114313	0.156905	0.0661518	0.229798	0.0760658	0
	1269	1269_chr3:190705126-190712351	HERVFRDLIKE	7227	6978	0	0	0	0.104147	0	0.434112	0	0.136102	0.056981	0.29806	0	0.198492	0	0.132245	0.18912	0.344136	0	0.0627124	0.0308613	0	3.09606e-09	0.165731	0.0746732	0.238394	0	0.103418	0	0.0548414	0	0	0	0	0	0	0.302874	0	0.557317	0.179722	0	0	0	0	0	0
	1271	1271_chr3:190903174-190908789	HERVW9	5617	5368	0.24125	0	0	0.624879	0	0	0.032974	0	0.0582948	0.115042	0.226618	0.632976	2.92666	0.805585	0.689963	3.42224	1.73676	0.0627124	0	0.0502867	0.356488	0.235734	2.45607	1.44523	2.56991	1.55127	1.99491	1.00568	0.261752	0.217742	0.20989	0	0.356967	0	0.908623	0.295348	0.278659	0.359444	0.314359	0.225543	0.479992	0.255455	0.662948	0
	1273	1273_chr3:191379599-191385861	HERVW9	6264	6015	0	0	0	0	0	0	0	0	0	0	0	0.424607	0.566451	0.0575418	0.25476	0.229424	0.29997	0	0	0	0	0	0	0	0	0	0	0	0.261752	0	0	0	0	0	0.908623	0	0	0	0	0	0	0	0.135058	0
	1274	1274_chr3:191609975-191619057	HERVHF	9084	8835	0	0	0	0	0	0	0	0.136102	0	0	0	0	0.29209	0	0	0.229424	0.751416	0	0	0	0	0	0	0.0418463	0	0	0	0.0548414	0.523504	0	0.20989	0	0	0	0.908623	0	0	0.718888	0	0	0	0	0.202587	0
	1275	1275_chr3:191786977-191794657	HERVHF	7682	7433	0	0	0	0	0	0	0	0	0	0	0	0.105496	0.0944085	0	0.0635191	0.366289	0	0	0	0	0	0	0.151389	0	0	0	0	0	0	0	0	0	0	0	0.302874	0	0	0	0	0	0	0	0.135058	0
	1276	1276_chr3:192713425-192719617	HERVHF	6194	5945	0	0	0	0	0	0	0	0	0	0	0	0	0.281052	0	0.0635191	0.283222	0	0	0	0	0.0324078	0	0	0	0	0	0	0	0	0	0	0	0	0	0	0	0	0	0	0	0	0	0	0
	1278	1278_chr3:193317745-193331122	HEPSI	13379	13130	0.69134	0	0	0.833172	22.2371	0	0.191357	0.170669	0.467437	0.345125	0.453237	0.498036	9.92356	0.626641	0.423316	11.937	13.9824	1.22123	0.903235	1.06101	0.600511	0.565485	2.56505	1.64092	2.11542	1.28662	2.66234	1.58757	1.33032	0.653225	2.49008	0.249633	0.638931	0.393726	4.59818	1.47674	0.278659	2.50139	0.972254	0.966692	0.346028	0.85178	1.0151	0
	1280	1280_chr3:196246902-196252365	HUERSP	5465	5216	0.24125	0.595849	1.13835	0.358491	0.915792	0	0.173011	0.136102	0.308572	0.193015	0	0.562645	3.86446	0.275229	0.254076	4.27372	2.97583	0.125425	0.401197	0.100573	0.032408	0.353601	3.5853	1.2939	2.46913	1.44785	2.62381	0.828917	0.523504	0.217742	1.94393	1.24817	0.892419	0.787451	2.423	0.295348	0.557317	1.42051	0.342938	0.257192	0.660795	0.191528	0.810346	0.202265
	1281	1281_chr3:196969871-196975692	HERVIPADP	5823	5574	0	0	0	0	0	0	0	0	0	0	0	0	0	0	0	0	0	0	0	0	0	0	0	0.0418463	0	0	0	0	0	0	0	0	0	0	0	0	0	0	0	0	0	0	0	0
	1284	1284_chr4:233817-240110	HML	6295	6046	0.482499	1.78755	0	0.624879	0.231636	1.73645	0.148295	0	0.252611	0.460167	0	0.724725	2.83225	0.456977	0.293396	3.83542	3.68167	0	0	0	0.388896	0.294668	3.12454	1.63933	2.71387	1.53767	2.61355	1.54932	0.627043	0.435483	0.419781	0.298796	0.618644	0	0	0	0.278659	0	0.149002	0.0403857	0.122317	0.0913226	0.092759	0.578914
	1285	1285_chr4:393401-403088	HERVHF	9689	9440	0	0	0	0.104147	0	0.868224	0.173011	0.136102	0.136021	0.115042	0.453237	0.142105	0.725109	0	0.217374	1.54737	0.923727	0.0313562	0	0	0.377006	0.292595	1.02829	0.829732	1.21117	1.08238	1.22941	0.931827	0	0.217742	0.215469	0.26526	0.713935	0.393726	0.908623	1.18139	0.557317	0.959827	0.0470748	0.133749	0.115343	0.146549	0.0675288	0.101132
	1286	1286_chr4:3048064-3058297	MER50LIKE	10235	9986	1.89187	2.13402	1.13835	1.33451	1.74842	1.50859	0.973654	1.23888	1.25875	1.60071	3.61342	1.66026	10.6899	0.928482	0.891039	11.9042	12.308	0.101437	0.216029	0.15086	0.84266	0.65174	11.8651	4.94004	12.8432	5.50439	12.8635	5.69863	0.712329	1.13092	2.95702	2.84158	0.892419	0.393726	6.83376	0.433294	1.03228	2.65155	0.834087	0.675899	0.585267	0.657945	0.742054	0.606795
	1287	1287_chr4:3455650-3461455	HSERVIII	5807	5558	0	0.595849	0	0.104147	0	0	0.107958	0.136102	0.0194316	0	0	0	0.204282	0	0	0.133155	0.168714	0	0	0	0	0	0	0.379305	0	0.424481	0.191285	0.603343	0	0	0	0	0	0	1.08187	0.295348	0.278659	0.539166	0.0285781	0	0.0144178	0.0425758	0	0
	1288	1288_chr4:3895112-3898392	HERVERI	3282	3033	0	0	0	0	0	0	0	0	0	0	0	0	0	0	0	0	0	0	0	0	0	0	0	0	0	0	0	0	0	0	0.00206848	0	0	0	0	0	0	0	0	0	0	0	0	0
	1289	1289_chr4:3979064-3988138	HML	9076	8827	0	0	0	0	0	0	0	0	0	0	0	0	0.0944085	0	0	0.19111	0	0	0	0	0	0	0	0.0418461	0	0.103418	0	0.0548414	0	0	0.0932254	0	0	0	0	0	0	0.179722	0	0	0	0	0	0
	1290	1290_chr4:4000879-4007440	HERVHF	6563	6314	1.06497	1.54833	1.13835	0.37431	1.4099	0	0.282567	0.544408	0.0637574	0.230083	0.690748	0.468507	4.82501	0.561914	0.686196	3.77837	3.352	0	0.045125	0	0.0867835	0.193899	3.01133	1.38244	2.09336	0.698239	2.34513	0.900732	0.523504	0	0.45044	1.24817	0	0.428519	0.685108	0.93833	0.278659	1.22157	0.074186	0.0487676	0.034702	0	0	0.202265
	1291	1291_chr4:4043850-4050749	HML	6901	6652	0.0393259	0	0	0	0	0	0	0	0	0	0	0.77069	4.22528	1.47237	1.3294	4.23908	4.78415	0	0	0	0.0972241	0.117867	0	0	0	0	0	0	0	0	0	0	0	0	0	0	0.278659	0	0	0	0	0	0	0
	1294	1294_chr4:4165673-4172275	HERVERI	6604	6355	0	0	0	0	0	0	0	0	0	0	0	0	0	0	0	0	0	0	0	0	0	0	0	0	0	0	0	0	0	0	0	0	0	0	0	0	0	0	0	0	0	0	0	0
	1295	1295_chr4:4162483-4166037	HERVERI	3556	3307	0	0	0	0	0	0	0	0	0	0	0	0	0	0.0412097	0	0	0	0	0	0	0	0	0	0	0	0	0	0	0.261752	0	0	0	0	0	0	0	0	0	0	0	0	0	0	0
	1296	1296_chr4:4132411-4135635	HERVERI	3226	2977	0	0	0	0	0	0	0	0	0	0	0	0	0	0	0	0	0	0	0	0	0	0	0	0	0	0	0	0	0	0	0.207822	0	0	0	0	0	0	0	0	0	0	0	0	0
	1298	1298_chr4:8484110-8490436	HERVHF	6328	6079	0	0	0	0	0	0	0	0	0	0	0	0	0	0	0	0.129956	0	0	0	0	0	0	0	0.0418463	0	0	0	0	0	0	0	0	0	0	0	0	0	0	0	0	0	0	0	0
	1299	1299_chr4:8975252-8978813	HERVERI	3563	3314	0	0	0	0	0	0	0	0	0	0	0	0	0	0	0	0	0	0	0	0	0	0	0	0	0	0	0	0	0	0	0	0	0	0	0	0	0	0	0	0	0	0	0	0
	1300	1300_chr4:8943997-8949591	HERVERI	5596	5347	0	0	0	0	0	0	0.148295	0.272204	0.213747	0	0	0	0	0	0	0	0	0	0	0	0	0	0	0	0	0	0	0	0	0	0	0	0	0	0	0	0	0	0	0	0	0	0	0.202265
	1302	1302_chr4:9096176-9110176	HERVERI	14002	13753	0	0	0	0	0	0	0	0	0	0	0	0	0.356462	0.230146	0	0	0	0	0	0	0	0	0	0	0	0.103418	0	0	0	0	0.20989	0	0	0	0.468971	0	0	0	0	0	0	0	0.119677	0
	1303	1303_chr4:9123671-9133085	HML	9416	9167	0	0	0	0	0	0	0	0	0	0	0	0	0	0	0	0.114712	0.156454	0	0	0	0.0972241	0	0	0	0	0	0	0	0	0	0	0	0	0	0	0	0	0	0	0	0	0	0	0
	1308	1308_chr4:9478464-9482016	HERVERI	3554	3305	0	0	0	0.208293	0	0	0.0988637	0	0.0388632	0	0	0	0	0	0	0	0	0	0	0	0	0	0	0.0836926	0	0	0	0	0	0	0	0	0	0	0	0	0	0.179722	0	0	0	0	0.135058	0.101132
	1309	1309_chr4:9452916-9457686	HERVERI	4772	4523	0	0	0	0	0	0	0	0	0	0	0	0	0	0	0	0	0	0	0	0	0	0	0	0	0	0	0	0	0	0	0	0	0	0	0	0	0	0	0	0	0	0	0.0675288	0
	1310	1310_chr4:9507338-9521165	HERVERI	13829	13580	0.548346	1.39232	1.13835	0.502057	3.37957	0	0.732852	0.195638	0.32395	0.151893	0.459382	0.613308	5.49478	0.554768	0.381757	4.84699	5.06494	1.2879	1.13192	1.86087	0.137147	0	4.24299	1.63445	4.77029	1.99046	4.23164	1.96853	0.523504	0	0.736797	1.84023	1.05116	1.18118	2.60213	0.590697	0.835976	1.14405	0.526629	0.454296	0.434543	0.852223	1.73582	0.438863
	1312	1312_chr4:9660095-9669161	HML	9068	8819	0	0	0	0	0	0	0	0	0	0	0	0	0	0	0	0.38245	0.360405	0	0	0	0	0	0	0	0	0	0	0	0.261752	0	0.116665	0	0	0	0.302874	0	0	0.179722	0	0	0	0	0	0
	1313	1313_chr4:9640061-9648771	HERVHF	8712	8463	0.24125	1.1917	0	0.208293	0	1.00644	0.43827	0.167914	0.189356	0.115042	0.360108	0.659005	4.19669	0.452826	0.487092	6.10155	6.58031	0	0.0308613	0	0.226856	0.436235	3.46916	1.74577	3.15452	1.35752	3.66525	1.5925	0.785256	0.890311	0.839562	0	1.24939	1.87401	1.43111	1.47674	0.557317	0.571558	0.849722	0.467704	1.1483	1.14999	0.472702	0.707927
	1315	1315_chr4:9762576-9766632	HERVERI	4058	3809	0	0	0	0.520733	0	0.434112	0.0988637	0.136102	0.0971579	0.115042	0	0.0703306	0.283225	0	0	0.344136	0.578922	0.407631	0.123445	0.15086	0	0	0.448039	0	0.279362	0	0.297652	0.109683	0.785256	0.870967	0.629671	0.249633	0.356967	0.393726	0.605749	1.18139	0.278659	1.07833	0.600141	0.526267	0.66322	0.553486	0.742817	0.40453
	1316	1316_chr4:10171638-10174618	HML	2982	2733	0	0	0	0	0	0	0	0	0	0	0	0	0	0	0	0	0	0	0	0	0	0	0	0	0	0	0	0	0	0	0	0	0	0	0	0	0	0	0	0	0	0.0425758	0.0129464	0
	1317	1317_chr4:10300152-10304622	HML	4472	4223	0	0	0	0	0	0	0	0	0	0	0	0	0	0	0	0	0	0	0	0	0	0	0	0	0	0	0	0	0.785256	0	0	0	0	0	0.605749	0	0	0	0	0	0	0	0.0675288	0
	1321	1321_chr4:11655176-11660896	HERVHF	5722	5473	0	0	0	0	0	0	0	0	0	0	0	0	0	0	0	0	0	0	0	0	0	0	0	0	0	0	0	0	0	0	0	0	0	0	0	0	0	0	0	0	0	0	0	0
	1323	1323_chr4:11808074-11814668	HERVHF	6596	6347	0	0	0	0	0	0	0	0	0.0194316	0	0	0.040566	0.110896	0	0	0.114712	0.163956	0	0	0	0	0	0	0	0	0	0	0	0	0	0	0	0	0	0.302874	0	0	0	0	0	0	0	0	0
	1324	1324_chr4:12365500-12372035	HERVHF	6537	6288	0	0	0	0	0	0	0	0	0.0388632	0	0	0.148163	0.099532	0.16065	0.072735	0.133919	0	0	0	0	0	0	0	0	0	0	0	0	0	0	0	0	0	0	0	0	0	0	0	0	0	0	0	0
	1325	1325_chr4:14171559-14177600	HERVHF	6043	5794	0	0	0	0	0	0	0	0	0	0	0	0.130114	0.287833	0	0.278918	0.132258	0	0	0	0	0.064816	0.117867	0	0	0	0	0	0	0	0	0	0	0	0	0	0	0	0	0	0	0	0	0.0675288	0
	1329	1329_chr4:16999370-17005596	HERVHF	6228	5979	0	0	0	0	0	0	0	0	0	0	0	0	0.579437	0.0575418	0	0	0	0	0	0	0	0	0	0	0	0	0	0	0	0	0	0	0	0	0	0	0	0	0	0	0	0	0	0
	1334	1334_chr4:19889180-19894701	HERVHF	5523	5274	0	0	0	0	0	0	0	0	0	0	0	0	0	0	0	0	0	0	0	0	0	0	0	0	0	0	0	0	0	0	0	0	0	0	0.302874	0	0	0	0	0	0	0	0	0
	1335	1335_chr4:20194383-20199906	HERVHF	5525	5276	0	0	0	0	0	0	0	0	0	0	0	0	0	0	0	0	0	0	0	0	0	0	0	0	0	0	0	0	0	0	0.20989	0	0	0	0.522107	0	0	0	0	0	0	0	0.140548	0
	1336	1336_chr4:20631393-20637601	HERVHF	6210	5961	0	0	0	0	0	0	0	0	0	0	0	0	0.121484	0.115084	0	0	0	0	0	0	0	0	0	0	0	0	0	0	0	0	0	0	0	0	0	0	0	0	0	0	0	0	0	0
	1339	1339_chr4:22601186-22607089	HERVERI	5905	5656	0	0	0	0	0	0.434112	0	0	0	0	0	0	0	0	0	0	0	0	0	0	0	0	0	0	0	0	0	0	0	0	0	0	0	0	0.302874	0	0	0	0	0	0	0	0	0
	1342	1342_chr4:23724000-23729450	HERVHF	5452	5203	0	0	0	0	0	0	0	0	0.027424	0.397274	0	0.130386	0.540672	0.132065	0.762654	0.487494	0.964745	0	0	0	0.0377194	0.117867	0.103153	0.160357	0.187081	0	0.141879	0.154933	0	0	0	1.11875e-07	0.434062	0	0	0	2.1534	0.46148	0	0	0.0273017	0	0	0
	1343	1343_chr4:24325046-24330621	HERVHF	5577	5328	0	0	0	0	0	0	0	0	0	0	0	0.51136	0.487663	0	0.464556	0.533995	0.174924	0.407631	0.216029	0.402293	0	0	0	0	0	0	0	0	0	0	0	0	0	0	0	0	0	0	0	0	0.0432535	0	0	0
	1347	1347_chr4:24502598-24509650	HERVHF	7054	6805	0.415968	0.595849	1.13835	0.257254	0	0.434112	0.179719	0.272204	0.047375	0	0.226618	1.36289	3.14156	2.26438	1.7045	4.25115	3.86537	0.0940686	0.123445	0.15086	0.16204	0.235734	2.25804	1.13821	2.80195	1.73638	1.96727	1.31421	0	0.435483	0.419781	0.249633	0.602606	0.393726	1.04802	0	0.427566	0.19699	0.291417	0.635978	0.264155	0.297646	5.32869	0.303397
	1349	1349_chr4:24967399-24973288	HSERVIII	5891	5642	0	0	0	0	0	0	0	0	0	0	0	0	0	0	0	0	0	0	0	0	0	0	0	0	0	0	0	0	0	0	0	0	0	0	0	0	0	0.179722	0	0	0	0	0	0
	1350	1350_chr4:25240287-25248777	HERVW9	8492	8243	0	0	0	0	0	0	0	0	0	0.183038	0	0.0351653	0	0	0.127038	0.229424	0.259771	0	0	0	0	0	0.0746732	0.0836926	0	0	0.297652	0	0	0	0	0	0	0	0.302874	0	0	0	0	0	0	0.059128	0	0
	1351	1351_chr4:27976493-27983002	HERVW9	6511	6262	0	0	0	0	0	0	0	0	0	0	0	0.0703306	0.357178	0.0861711	0	0.155398	0	0	0	0	0	0	0	0.0565121	0	0	0	0.109683	0.523504	0	0	1.42853e-08	0.356967	0	1.34254	0	0	0	0	0	0	0	0	0
	1352	1352_chr4:28304715-28311792	HERVW9	7079	6830	0	0	0	0	0	0	0	0	0	0	0	0	0.0944085	0	0.0635191	0.114712	0.14473	0	0	0	0	0	0	0	0	0	0	0	0	0	0	0	0	0	0	0	0	0	0	0	0	0.0425758	0.0675288	0
	1356	1356_chr4:31606835-31613155	HEPSI	6322	6073	0.24125	0	0	0.208293	0.231636	0	0.0247159	0.136102	0.0388632	0	0	0.0351653	0.566451	0	0	0.229424	0.723652	0	0	0	0	0	0.149346	0.0865862	0.139681	0.103418	0.297652	0.0548414	0	0	0	0	0	0	0.605749	0	0	0.276547	0	0	0.017042	0	0	0
	1359	1359_chr4:32324529-32330391	MER50LIKE	5864	5615	0	0	0	0	0	0	0	0	0	0	0	0	0	0	0	0	0	0	0	0	0	0	0	0	0	0	0	0	0.261752	0	0	0	0	0	0	0	0	0.179722	0	0	0	0	0	0
	1362	1362_chr4:33731964-33738540	HSERVIII	6578	6329	0.24125	0	0	0	1.62145	0	0.0494318	0	0.0194316	0	0	0.0534914	0.128329	0.115084	0.283628	0.156773	0.349122	0	0	0	0.0972241	0.0589336	0.101876	0.314569	0.431871	0.35802	0.431634	0.283186	0.785256	0	0	0.249633	0	0	0	0	0	0.359444	0	0	0	0	0.625026	0
	1365	1365_chr4:35102175-35110604	HERVERI	8431	8182	0	0	0	0	0	0	0	0	0	0	0	0	0	0	0	0	0	0	0	0	0	0	0	0	0	0	0	0	0	0	0	0	0	0	0	0	0	0	0	0	0	0	0	0
	1366	1366_chr4:35019753-35024031	HERVHF	4280	4031	0	0	0	0	0	0	0	0	0	0	0	0	0.0822374	0	0	0.115576	0	0	0	0	0	0	0	0	0	0	0	0	0	0	0	0	0	0	0	0	0	0	0	0	0	0	0.0675288	0
	1368	1368_chr4:35141695-35150702	HML	9009	8760	0	0	0	0	0	0	0.154709	0	0.0194316	0.230083	0.113309	0.0749341	0.660859	0	0.0635191	0.131395	0	0	0	0	0.032408	0	0.229271	0.0435109	0.977768	0.237409	0.992174	0	1.30876	0	1.04945	0.249633	0.356967	0	0	0.295348	0	0.718888	0	0	0.0288356	0	0.0675288	0.101132
	1370	1370_chr4:35340471-35347202	HSERVIII	6733	6484	0	0	0	0	0.231636	0	0.0526456	0	0.14392	0.128284	0.453237	0.050663	0.294684	0.172625	0	0.802984	0.723652	0	0	0	0.0972241	0.0589336	0.458796	0.786317	0.304184	0.468639	0.974417	0.509169	0	0	0.320633	0	0.356967	0	0.302874	0.295348	0	0.179722	0.0857344	0.0839414	0.100925	0.0851516	0.135058	0
	1371	1371_chr4:35857050-35866552	HERVW9	9504	9255	0	0	0	0	0	0	0.0247159	0	0.058719	0	0	0.0503915	0.393611	0.115084	0	0	0.723652	0.0940686	0.154306	0.201147	0.194448	0.0589336	0.677899	0.176207	0.419044	0.223579	0.535579	0.0555193	0	0.217742	0	0	0	0	0.503841	0	0	0.179722	0.0915641	0.0375905	0.201849	0.0851516	0.270115	0
	1372	1372_chr4:36433707-36446686	HERVW9	12981	12732	0	0	0	0.122089	0	0	0.0783779	0.272204	0.262637	0.230083	0.793165	1.76625	6.63541	1.48792	1.2149	8.6771	6.81683	1.0034	0.956699	0.704013	0.490499	0.945395	0.980557	1.25904	0.331888	1.7352	0.353817	1.30263	0.261752	0.653225	0.629671	0.586893	0	0	2.87081	0	0	1.07833	0.142891	0	0.216749	0.0851516	0.444946	0.505662
	1374	1374_chr4:36907374-36914977	HERVERI	7605	7356	0	0	0	0	0	0	0.0247159	0	0.0582948	0.115042	0	0	0	0	0	0.229424	0	0	0	0	0	0	0	0	0	0	0	0	0	0	0	0	0	0	0.302874	0	0	0	0.0857344	0.075181	0	0.0425758	0	0
	1376	1376_chr4:37547379-37554100	HERVERI	6723	6474	0	0	0	0	0	0	0	0	0	0	0	0	0	0	0	0	0	0	0	0	0	0	0	0	0	0	0	0	0.785256	0	0.419781	0	0	0	1.7621	0	0	0.312627	0	0	0	0	0.505082	0
	1378	1378_chr4:39486766-39491862	HERVERI	5098	4849	0	0	0	0	0	0	0.0494318	0	0.155453	0	0	0.0351653	0.283225	0	0	0	0.495744	0	0	0	0.194448	0.353601	0.247557	0.0512994	0	0	0	0.111789	0.261752	0	0	0.499267	0	0	0	0.295348	0	0.179722	0	0	0	0	0.270115	0.101132
	1379	1379_chr4:39540879-39545735	HML	4858	4609	0	0	0	0	0	0	0.0247159	0	0	0	0	0	0	0	0	0.229424	0	0.188137	0.339474	0.251433	0.32408	0.235734	0	0	0	0	0	0	0	0	0	0	0.178484	0	0.185337	0	0	0	0	0	0	0	0.0675288	0
	1383	1383_chr4:42283016-42292063	HERVW9	9049	8800	0.27405	0	0	0.31244	0	0	0.148295	0.408306	0.18127	0.230083	0	2.60088	6.18951	2.62806	2.29294	4.65963	4.98019	0.0313562	0	0.100573	0.615752	0.766136	1.73407	1.0507	1.7381	0.709611	1.77856	0.975755	0	0.870967	0	0.7489	0.535451	0.393726	0	0.295348	0.278659	0.718888	0.0571563	0.150362	0.187432	0.127727	0.0675288	0.202265
	1385	1385_chr4:43470832-43474847	HML	4017	3768	0	0	0	0	0	0	0	0	0	0	0	0	0	0	0	0	0	0	0	0	0	0	0	0	0	0	0	0	0	0	0	0	0	0	1.51437	0	0	0	0	0	0	0	0	0
	1386	1386_chr4:43446329-43452626	HSERVIII	6299	6050	0	0.595849	0	0.104147	0	0	0.0247159	0	0.058955	0	0.113309	0.0351653	0.512349	0	0	0.344136	0.332705	0	0	0.0502867	0	0	0.451002	0.14098	0.139681	0.345126	0.625648	0.219366	0	0	0.20989	0	0.178484	0	0.75069	0	0.278659	0.179722	0.0571563	0.0375905	0.0293005	0.170303	0.0675288	0
	1387	1387_chr4:44822293-44830681	HERVERI	8390	8141	0.24125	0	0	0.509422	0.694909	0	0.57313	0.957593	0.517275	0.69025	0	1.53744	4.65614	1.39683	2.13179	5.5239	4.23847	0.42947	0.302984	0.264376	0.0972241	0	1.54225	0.546358	1.53315	0.954631	1.28111	0.790062	0.261752	0.258418	0.839562	0.537615	1.0709	0	1.91973	0.590697	0.557317	0.496516	1.19542	1.42063	1.77339	1.52327	2.02587	0
	1388	1388_chr4:44988731-44999595	HERVFRDLIKE	10866	10617	0	0	0	0	0	0	0.110558	0.136102	0.0194316	0.115042	0	0	0.0944085	0	0	0.229424	0.14473	0	0.0308613	0	0.0972241	0.117867	0.0758299	0.125539	0.141742	0.206836	0.200401	0.284979	0.523504	0	0	0	0	0	0.605749	0.295348	0	0.359444	0.0571563	0.075181	0.0576713	0	0.640473	0.101132
	1389	1389_chr4:45044065-45051041	HML	6978	6729	0	0	0	0	0	0	0	0	0	0	0	0	0	0	0	0	0	0	0	0	0	0	0	0	0	0	0	0.109683	0	0	0	0	0	0	0	0	0	0	0	0	0	0	0	0
	1390	1390_chr4:45322103-45333852	HSERVIII	11751	11502	0.24125	0	0	0.363132	0	0	0.0247159	0.136102	0.0971579	0.230083	0.226618	0.18518	1.59518	0	0.127038	1.00466	1.63968	0	0.0308613	0	0.073433	0.0589336	0.782015	0.54768	0.462272	0.473668	0.992174	0.562103	0.785256	0	0.629671	0	0.713935	0.393726	1.95777	0.295348	0.278659	0.764004	0.228625	0.338314	0.130534	0.170303	0.0769126	0.303397
	1392	1392_chr4:45533387-45538840	HERVW9	5455	5206	0	0	0	0	0	0	0	0	0	0	0	0	0	0	0	0	0	0	0	0	0	0	0	0	0	0.103418	0	0.0605219	0.261752	0	0	0	0	0	0	0	0	0.179722	0.0285781	0	0.059058	0	0	0
	1393	1393_chr4:45609763-45614835	HERVHF	5074	4825	0	0	0	0	0	0	0	0	0	0	0	0	0	0	0	0	0	0	0	0	0	0	0	0	0	0	0	0	0	0	0	0	0	0	0	0	0	0	0	0	0	0	0	0
	1396	1396_chr4:46518578-46528535	HSERVIII	9959	9710	0	0.595849	0	0.104147	0	1.3225	0.0247159	0.136102	0.296545	0	0	0.175827	0.577196	0.0575418	0.190557	0.357874	0	0.125425	0.24689	0.201147	0.0972241	0.0589336	1.15793	0.423878	1.29616	0.723926	1.73193	0.379072	0.785256	0	0.629671	0	0.221043	0	0.916235	0.886045	0	0.539166	0	0.0778333	0.214135	0.0872864	0.15569	0
	1398	1398_chr4:46861723-46869673	HERVFRDLIKE	7952	7703	0	0	0	0	1.62145	0	0.12188	0.272204	0.094994	0	0.311923	0.0351653	0.294628	0.0739182	0.159171	0.118653	0.541371	0	0	0	0	0	0.705019	0.125539	0.977978	0.413672	0.689083	0.316075	0	0	0	0	0.178484	0	2.72587	0.590697	0	0.89861	0.112008	0.170363	0.110513	0	0	0
	1405	1405_chr4:54102978-54121834	HML	18858	18609	0.291051	0.595849	0	0.122094	1.0677	1.30234	0.106031	0.190859	0.147281	0.368248	0.123908	0.734596	7.2507	0.383598	0.792292	5.76901	6.73445	0.0632072	0.112356	0.3116	0.50085	0.583702	2.33291	1.78637	2.82086	1.25285	2.13996	1.98516	1.83377	0.432661	0.243729	0.357879	0.475525	0.983295	0.719663	0	0.3638	1.70996	0.114045	0.0975003	0.776201	0.121505	0.773691	0.116731
	1406	1406_chr4:54349197-54360381	HSERVIII	11186	10937	0.723749	0	0	0.221054	0.231636	0	0.543804	0.136126	0.155461	0.230083	0.566604	0.246157	3.58227	0.517876	0.162203	3.50691	2.99428	0.376441	0.401234	0.452668	0.109141	0.125246	3.45235	1.0466	4.043	1.09964	2.8678	1.78515	11.8052	0.65751	1.8882	0	0.748843	0.393726	3.02911	0.590697	0.557317	25.1643	1.16827	1.19688	0.634384	1.37434	0.855064	0.420623
	1407	1407_chr4:54886215-54891726	HERVHF	5513	5264	0	0	0	0	0	0	0	0	0	0	0	0.0351653	0.188817	0	0.0724352	0.114712	0	0	0	0	0	0	0	0	0	0.103418	0.198435	0	0	0	0.20989	0	0	0	0	0	0	0	0	0	0	0	0	0
	1412	1412_chr4:56804401-56814391	HERVFRDLIKE	9992	9743	8.20249	7.15019	7.96845	14.7888	11.1185	13.8916	35.4896	32.3829	38.9016	34.7405	11.1043	0.210992	2.07699	0.230167	0.444633	2.3434	2.07128	0	0	0	0.064816	0	2.19962	1.32177	1.37277	0.982718	1.40652	1.34647	1.57051	0.435483	0	0.7489	0	1.18118	0.302874	1.18139	0	0.359444	1.43169	1.47204	1.59686	1.64542	2.02587	34.1828
	1413	1413_chr4:59172250-59175785	HERVW9	3537	3288	0	0	0	0	0	0	0	0	0	0	0	0	0	0	0	0	0	0	0	0	0	0	0	0	0	0	0	0	0	0	0	0	0	0	0	0	0	0	0	0	0	0	0	0
	1414	1414_chr4:59158457-59162044	HERVHF	3589	3340	0.482499	0	0	0	0	0	0.0576897	0	0.0582948	0.115042	0.679855	0.0703306	0.685074	0.0715578	0	0.182332	0.434191	0.0313562	0	0	0.250392	0.130367	0.970364	0.254729	0.558725	0.114401	0.302158	0.416932	0	0	0.285092	0	0	0	0	0	0	0	0.0308238	0	0.0720891	0.057818	0.0675288	0.101132
	1417	1417_chr4:59324188-59332313	HERVW9	8127	7878	0	0	0	0	0	0	0.0681806	0	0	0	0	0	0.329438	0	0	0.231659	0.349255	0	0	0	0	0.0856305	0.556833	0.166021	0.273201	0.641621	0.251004	0.11042	24.8664	0	6.25043	0	0	0	43.2917	0	0	13.823	0	0.131204	0	0.113817	4.03043	0
	1419	1419_chr4:62629289-62635256	HERVHF	5969	5720	0	0	0	0	0	0	0	0	0	0	0	0.199037	0.262828	0.220432	0.190943	0.772701	0	0	0	0	0	0	0	0	0	0	0	0	0	0	0	0	0	0	0.302874	0	0	0	0	0	0	0	0	0
	1420	1420_chr4:63027233-63032741	HSERVIII	5510	5261	0	0	0	0	0	0	0	0	0.0388632	0	0	0	0	0	0	0.114712	0	0	0	0	0	0	0	0	0	0.206836	0	0.109683	0	0	0	0	0	0	0	0	0	0.179722	0	0	0.0144178	0	0.0675288	0
	1422	1422_chr4:63283668-63290415	HSERVIII	6749	6500	0	0	0	0	0.000281642	0	0	0	0	0	0	0	0.0944085	0	0	0.162444	0	0	0	0	0	0	0.000339575	0.000410564	0	5.27446e-05	0	0.267069	0	0	0.20989	0.499267	0	0	0.302874	0	0.278659	0.179722	0	0	0	0	0.135058	0
	1424	1424_chr4:63836735-63842264	HERVW9	5531	5282	0	0	0	0	0	0	0.0494318	0	0.027316	0	0	0.0703306	0.103796	0	0.0635191	0.458848	0	0.0607514	0	0	0	0	0	0.0418463	0	0	0	0.109683	0	0	0.20989	0	0	0	0	0.590697	0	0	6.3817e-07	0	0.0865069	0	0.398846	0
	1425	1425_chr4:63918812-63928164	HERVW9	9354	9105	0	0	0	0	0	0	0	0	0	0	0	0	0	0	0	0	0.14473	0	0	0	0.0972241	0.176801	0.0746732	0	0	0	0	0	0	0	0	0	0	0	0	0	0	0	0	0	0	0	0	0.101132
	1426	1426_chr4:64050410-64058685	HERVW9	8277	8028	0	0	0	0	0	0	0	0	0	0	0	0	0	0	0	0	0	0	0	0	0	0	0	0	0	0	0	0	0	0	0.20989	0	0	0	0.605749	0	0	0	0	0	0	0	0	0
	1427	1427_chr4:64439940-64444192	HUERSP	4254	4005	0.964999	0	0	0	0.463272	0	0.0741477	0	0.0510258	0	0.113309	0.0703306	0.0944085	0.115084	0.127038	0.699382	0.148192	0.0313562	0	0	0.48612	0.353601	0.538993	0.411656	0.558725	0.233666	0.457483	0.438731	0	0	0	0	0.178484	0.393726	0.302874	0	0	0.179722	0	0	0.0789234	0	0.186804	0
	1428	1428_chr4:64862186-64867037	HEPSI	4853	4604	0	0	0	0	0	0	0	0	0	0	0	0	0	0	0	0	0	0	0	0	0	0	0	0	0	0	0	0	0.261752	0	0	0	0	0	0	0	0	0	0	0	0	0	0.135058	0
	1429	1429_chr4:65007974-65011195	HML	3223	2974	0	0	0	0	0	0	0	0	0	0	0	0	0.185542	0	0	0.207715	0	0	0	0	0	0	0	0	0	0	0	0	0.261752	0	0	0	0	0	0	0	0	0.179722	0	0	0.144178	0	0.107775	0.303397
	1434	1434_chr4:65428451-65435501	HML	7052	6803	0	0	0	0	0	0	0	0	0	0	0	0	0	0	0	0	0	0	0	0	0	0	0	0	0	0	0	0	0	0	0	0	0	0	0	0	0	0	0	0	0	0	0	0
	1435	1435_chr4:65577658-65585187	HUERSP	7531	7282	0	0	0	0	0	0	0	0	0.0194316	0	0	0	0	0	0	0	0.14473	0	0	0	0	0	0	0	0	0	0	0.0548414	0	0	0	0	0	0	3.63449	0	0	0.469711	0	0	0	0	0.135058	0
	1436	1436_chr4:65591537-65601337	HERVFRDLIKE	9802	9553	0.24125	0	0	0	0.231636	0	0.178398	0	0.153169	0.345125	0.226618	0.410995	0.518573	0.280317	0.508152	1.48147	0.962645	0.0362152	0	0.0725762	0	0	0.0843359	0.610483	0.582757	0.76341	0.232185	0.686604	0	0.217742	0	0	0	0	0.302874	0.590697	0	0	0.0857344	0.112771	0.0578798	0.0851516	0	0
	1437	1437_chr4:66673433-66681393	HSERVIII	7962	7713	0.24125	0.595849	2.2767	0.31244	2.31636	0.434112	0.0741477	0	0.227258	0.531765	0	0.105496	1.25803	0.115084	0.127038	0.81716	1.30257	0.0313562	0	0	0.032408	0	0.703386	0.878772	0.977768	0.434285	1.31383	0.634477	0.261752	0.747078	0.20989	0.499267	0.713935	1.18118	0.908623	1.47674	0.557317	0	0.657297	0.792734	0.51282	0.446012	0.587621	0.265943
	1438	1438_chr4:68132443-68147046	HERVW9	14605	14356	0	0.595849	0	0	0	0	0.0265081	0	0.108945	0	0	0.0755108	4.22447	0.118774	0.130259	4.85336	3.67758	0.102667	0.300958	0.351952	0.197968	0.283604	0.858727	0.699925	0.587603	0.393008	0.501195	0.704076	0	0	0	0.289243	0	0	0	0	0.278659	0	0	0	0	0	0.0675288	0
	1439	1439_chr4:68316211-68328922	HERVW9	12713	12464	0.964999	0	0	0.43427	0	2.17056	0.463344	0.952714	0.445634	0.645978	0.793165	0.63383	3.96427	0.403238	0.477876	3.66665	4.0344	1.04588	0.670727	1.22842	0.901594	0.862522	4.51459	2.42104	2.93674	2.56062	5.11499	2.03461	1.30876	0	0.839562	0.499267	0.822712	0.393726	3.57919	0.590697	0.557317	0.571626	0.410788	0.594873	0.504624	0.462616	0.970059	0.869152
	1440	1440_chr4:68895049-68901769	HERVHF	6722	6473	0	0	0	0	0	0	0	0	0	0	0	0.210992	0.292919	0.172625	0.138158	0	0	0.0313562	0	0	0	0	0	0	0	0	0	0	0.261752	0	0	0	0	0	0	0	0	0	0	0	0	0	0	0
	1442	1442_chr4:69463940-69469131	HML	5193	4944	0	0	0	0	0	0	0	0	0	0	0	0	0	0	0	0	0	0	0	0	0	0	0	0	0	0	0	0	0	0	0	0	0	0	0	0	0	0.179722	0	0	0	0	0.0675288	0
	1443	1443_chr4:69443959-69447014	HERVHF	3057	2808	0	0	0	0	0	0	0	0	0	0	0	0	0	0	0	0	0	0	0	0	0	0	0	0	0	0	0	0	0	0	0.20989	0	0	0	0	0	0	0	0	0	0	0	0	0
	1444	1444_chr4:69435790-69442416	HERVERI	6628	6379	0	0	0	0	0	0	0	0	0	0	0	0	0	0	0.0635191	0.114712	0	0.0313562	0	0	0	0	0	0	0	0	0	0	0	0	0	0	0	0	0.302874	0	0	0.179722	0.0285781	0	0	0	0.0675288	0
	1445	1445_chr4:69538287-69543078	HERVHF	4793	4544	0	0	0	0	0	0	0	0	0	0	0	0	0	0	0	0	0	0	0	0	0	0	0	0	0	0	0	0	0	0	0	0	0	0	0.302874	0	0	0	0	0	0	0	0	0
	1446	1446_chr4:69610728-69616309	HML	5583	5334	0	0	0	0	0	0	0.0494318	0	0.0388632	0	0	0.0351653	0	0	0	0.344136	0.342538	0.25085	0.123445	0.251433	0.064816	0.176801	0.416993	0.125539	0.139681	0	0.297652	0.219366	0.261752	0	0	0	0	0	0.7549	0	0	0	0	0	0	0	0.0675288	0.101132
	1448	1448_chr4:69767502-69771751	HERVERI	4251	4002	0	0	0	0	0	0	0	0	0	0	0	0	0.0944085	0	0	0.229424	0	0	0	0	0	0	0	0	0	0	0	0	0	0	0.419781	0	0	0	0	0	0	0.359444	0	0	0	0	0	0
	1449	1449_chr4:69921569-69930801	HERVERI	9234	8985	0.24125	0	1.13835	0.104147	0	0	0.12358	0.136102	0.136021	0	0	0	0.377634	0.115084	0	0.458848	0.868382	0	0	0	0	0	1.41879	0.293578	0.838087	0.206836	1.38904	0.164524	0.785256	0.217742	0.20989	0	0.178484	0	0.302874	0.295348	0	0	0.0571563	0	0.115343	0	0.0688679	0.307552
	1450	1450_chr4:70057564-70064885	HML	7323	7074	0	0	0	0	0	0	0	0	0	0	0	0	0	0	0	0	0.14473	0	0	0	0	0	0	0.125539	0	0.310254	0	0.117644	0	0	0	0	0	0	0	0	0	0	0	0	0.0432535	0	0.202587	0
	1452	1452_chr4:70691553-70697205	HERVERI	5654	5405	0	0	0	0	0	0	0	0	0	0	0	0	0	0	0	0	0	0	0	0	0	0	0	0	0	0	0	0	0.261752	0	0	0	0	0	0	0	0	0	0	0	0	0	0	0
	1454	1454_chr4:71401997-71422130	HML	20135	19886	1.10088	0	1.13835	0.416586	1.62145	0.868224	0.538421	0.272204	0.624815	0.460167	0.793165	0.192133	11.4867	0.748043	0.606061	11.2998	12.6151	1.49062	1.0179	1.63095	0.700104	1.0492	5.59029	2.71112	5.07523	1.90722	5.53124	3.90808	0	0.435483	1.77729	1.24817	0.713935	1.96863	2.72587	1.72076	1.61872	1.71375	0.77161	1.34618	1.24346	1.18485	1.35514	0.707927
	1455	1455_chr4:71897480-71902991	HERVHF	5513	5264	0	0	0	0	0	0	0	0	0	0	0	0	0.133819	0	0	0	0	0	0	0	0	0	0	0.125539	0	0	0	0	0	0	0	0	0	0	0	0	0	0	0	0	0	0	0	0
	1458	1458_chr4:72504007-72511517	HERVERI	7512	7263	0	0	0	0	0	0	0	0	0	0	0	0	0	0	0	0.229424	0.14473	0	0	0	0	0	0	0	0	0	0	0	0	0	0	0	0	0	0	0	0	0	0	0	0	0	0	0
	1459	1459_chr4:72670396-72676102	HML	5708	5459	0	0	0	0	0	0	0	0	0	0	0	0	0	0	0	0	0	0	0	0	0	0	0	0	0	0	0	0	0	0	0	0	0	0	0	0	0	0	0	0	0	0	0	0
	1461	1461_chr4:73791625-73798906	HERVW9	7283	7034	0	0	0	0	0	0	0	0	0	0	0	0.0630686	0	0.10228	0.271895	0	0	0	0	0	0	0	0	0	0	0	0	0	0	0	0	0	0	0	0	0	0	0	0	0	0.0288356	0	0.067857	0
	1463	1463_chr4:74222862-74235989	HML	13129	12880	0	0	0	0	0	0	0.0332696	0	0.0793469	0	0	0.573588	6.63001	0.593417	0.406042	6.7722	6.50482	0.483829	0.383744	0.163297	0.388896	0.294668	1.11574	1.29968	0.287893	1.56351	0.161448	1.44091	0	0	0.20989	0	0.254859	0.659306	0	0	0	0	0	0	0.356915	0	0.380181	0.24074
	1464	1464_chr4:74531173-74537568	HML	6397	6148	0	0	0	0	0	0	0.0247159	0	0	0	0	0	1.60494	0	0.0855614	1.45815	1.82902	0.376275	0.216029	0.45258	0.226856	0.117867	1.1201	0.103922	0.558725	0	0.595304	0	0	0	0.419781	0.249633	0	0.662514	0.302874	0.295348	0	0.179722	0.0285781	0.075181	0.0144178	0	0	0
	1465	1465_chr4:74815343-74818486	HML	3145	2896	0	0	0	0	0	0	0.0247159	0	0	0	0	0	0	0	0	0	0	0	0	0	0	0	0	0	0	0	0	0	0.261752	0	0	0	0	0	0	0	0	0	0	0	0	0	0	0
	1466	1466_chr4:74949219-74959758	HERVFRDLIKE	10541	10292	0	0	0	0.104147	0	0.868224	0.271875	0.544408	0.544084	0.135429	0	0.316488	0.849676	0.42896	0.212799	1.09985	1.01311	0.0313562	0.0308613	0.0502867	0.112814	0	1.26944	0.795079	2.09522	0.930762	2.08357	0.787819	1.57051	0.435483	1.46923	0.998533	0.713935	0.393726	1.2115	0.590697	1.11463	1.8421	0.200047	0.368733	0.347283	0.205717	0.387451	0.606795
	1467	1467_chr4:75300394-75306013	HERVFRDLIKE	5621	5372	0	0	0	0	0	0	0	0	0	0	0	0	0	0	0	0	0	0	0	0	0	0	0	0.0418463	0	0	0	0	0	0	0	0	0	0	0	0	0	0	0	0	0	0	0	0
	1469	1469_chr4:75470192-75475811	HERVFRDLIKE	5621	5372	0	0	0	0	0	0	0	0	0	0	0	0	0	0	0	0	0	0	0	0	0	0	0	0.0418463	0	0	0	0	0	0	0	0	0	0	0	0	0	0	0	0	0	0	0	0
	1472	1472_chr4:76963972-76971888	HERVW9	7918	7669	0	0	0	0	0	0	0	0	0.0388632	0	0	0.250057	0.299836	0.402792	0.339279	0.229424	0.16966	0	0	0	0	0	0.077649	0.100943	0.217597	0	0	0.068203	0	0.388188	0	0	0	0.393726	0	0	0	0.179722	0	0.121232	0.0432535	0.044877	0	0
	1474	1474_chr4:78313421-78321358	HML	7939	7690	0	0	0	0	0	0	0	0	0	0	0	0	0	0	0	0	0	0	0	0	0	0	0	0	0	0	0	0	0.261752	0	0	0	0	0	0.7254	0	0	0.179722	0	0	0	0	0	0
	1475	1475_chr4:78551737-78558169	HSERVIII	6434	6185	0	1.1917	1.13835	0.104147	0	0	0	0	0.0582948	0	0	0	0	0	0	0	0	0	0	0	0	0	0	0	0	0	0	0	1.45485	0	1.04945	0	0	0	1.09216	0	0	1.07833	0.142891	0.112771	0.0432535	0.212879	0.621822	0.202265
	1476	1476_chr4:79634688-79640875	HERVHF	6189	5940	0	0	0	0	0	0	0	0	0	0	0	0.0465568	0.165748	0	0.0649578	0	0	0	0	0	0	0	0	0.0418463	0	0	0	0	0	0	0	0	0	0	0	0	0	0	0	0	0	0	0	0
	1477	1477_chr4:80469047-80481757	HERVHF	12712	12463	0	0	0	0	0	0	0	0	0.11659	0	0.113309	2.73282	2.96068	1.88758	2.73061	2.14774	2.07685	0.156781	0.216029	0.15086	0.226856	0.0589336	1.49346	0.251078	1.11745	0.827344	1.59853	0.33748	0.261752	0	0	0.7489	0	0	2.31389	0	0	1.3973	0.200047	0.162825	0.0485842	0.155847	1.09422	0
	1478	1478_chr4:81097153-81101874	HSERVIII	4723	4474	0	0	0	0	0	0	0.12358	0	0	0	0	0	0	0	0	0	0	0	0	0	0	0	0	0	0	0	0	0.0548414	0	0	0	0	0	0	0.302874	0	0	0	0	0	0	0	0	0
	1481	1481_chr4:83394470-83404304	HERVW9	9836	9587	0	0	0	0.624879	0	1.06068	0.12358	0	0.155453	0.230083	0	0.0378439	1.34564	0.267466	0	1.37707	1.00771	0.0735099	0.0872859	0.192716	0	0	2.76024	0.578562	1.94019	1.07968	3.13894	0.402668	0.523504	0.653225	0	0.7489	0	0	10.9035	0	0	1.66079	0.20391	0.0387295	0.173014	0.0425758	0.135058	0
	1483	1483_chr4:84123070-84129553	HERVHF	6485	6236	0	0	0	0	0	0	0.0494318	0	0.0388632	0	0	0	0.0944085	0	0.0768854	0.239626	0	0	0	0	0	0	0.594844	0.174918	0.498163	0.206836	0.544429	0.115232	0	0	0.20989	0	0.356967	0	0	0	0	0.359444	0.0285781	0.0375905	0	0	0.0675288	0
	1484	1484_chr4:84426933-84431555	HERVHF	4624	4375	0	0	0	0	0	0	0	0	0	0	0	0	0.0944085	0	0	0	0	0	0	0	0	0	0	0	0	0	0	0	0	0	0	0	0	0	0	0	0	0	0	0	0	0	0	0
	1488	1488_chr4:87383347-87386575	HML	3230	2981	0.24125	0	0	0.104147	0	0.868224	0.0494318	0	0.0917781	0	0	0.0495209	1.16117	0.161214	0.190557	1.64764	1.66948	0	0	0	0.0972241	0	0.631194	1.09058	0.838586	0.709734	0.653335	0.438731	0	0.870967	0.419781	0.7489	0.356967	0.393726	1.1046	0.295348	0	0.265246	0.15915	0.0765323	0.431522	0.28217	0.291777	0
	1489	1489_chr4:87395903-87401673	HERVHF	5772	5523	0	0	0	0	0	0	0	0	0	0	0	0	0.233853	0	0.234846	0.422157	0	0	0	0	0	0	0	0	0	0	0	0	0	0	0	0	0	0	0	0	0	0	0	0	0	0	0	0
	1491	1491_chr4:88318752-88328884	HML	10134	9885	0.482499	1.1917	1.13835	0.255588	0	0	0.510883	0.136102	0.0828063	0.115042	0.793165	0.316488	2.64477	0.368882	0.381114	5.37588	3.36876	0	0	0	0.16204	0.117867	3.76352	2.29314	3.13295	1.58027	4.01525	1.98881	0.523504	0.435483	0.69794	0.499267	0	1.5749	1.81725	0.295348	0.278659	0.808534	0.827248	1.12405	0.560462	0.762439	0.238267	0.101132
	1493	1493_chr4:88842955-88848484	HERVHF	5531	5282	0	0	0	0	0	0	0	0	0	0	0	72.04	127.563	75.1749	69.9516	120.571	118.006	0	0	0	1.06946	1.00187	0.0746732	0.0418463	0	0	0	0.0548414	0	0	0	0	0	0.787451	0	0	0	0	0.0285781	0	0.0432535	0	0.135058	0
	1494	1494_chr4:89263608-89270458	HERVHF	6852	6603	0	0	0	0	0	0	0	0	0	0	0	0.246232	0	0.301404	0.134821	0	0.148208	0	0	0	0	0	0	0	0	0	0	0	0	0	0	0	0	0	0	0	0	0	0	0	0	0	0	0
	1495	1495_chr4:89363785-89375033	HERVFRDLIKE	11250	11001	0.24125	0	3.41505	0	3.01127	0	0.143597	0.446292	0.2936	0.345125	0.906474	0.702132	3.5261	0.956287	0.835828	4.25518	2.83082	0.134439	0.217305	0.22528	0.486088	0.305827	2.963	1.2476	1.7687	1.63381	1.96437	1.47741	0.796072	0	0.479998	0.249633	0.55509	0.393726	2.00424	1.18139	0	0.718888	0.334178	0.158292	0.302144	0.183042	0.221173	0.371007
	1496	1496_chr4:90885935-90891530	HERVHF	5597	5348	0	0	0	0	0	0	0	0	0	0	0	0	0	0	0	0	0	0	0	0	0	0	0	0	0	0	0	0	0	0	0	0	0	0	0.302874	0	0	0	0	0	0	0	0	0
	1497	1497_chr4:91367681-91376524	HUERSP	8845	8596	0	0	0	0	0	0	0.148295	0	0.0194316	0	0	0.175827	1.1329	0.0575418	0.127038	0.802984	0.14473	0	0	0	0	0	0	0.209231	0	0.206836	0	0.0548414	0.937054	0	1.64594	0	0	0	8.03281	0	0.278659	4.19074	0	0	0.0432535	0	0	0.101132
	1500	1500_chr4:92096705-92108458	HML	11755	11506	0.482499	0.595849	0	0.104147	0	0	0.0525497	0.152738	0.0654417	0	0	0.073825	3.696	0.119416	0	3.22406	3.68864	0.0518516	0	0	0.468114	0.163993	0.386989	1.28381	0.419044	0.711829	0.62041	1.31386	0	0.217742	0	0	0	0	0.302874	0	0.617856	0.359444	0	0.0375905	0	0.0425758	0.170375	0.0303632
	1501	1501_chr4:92010275-92019209	HERVERI	8936	8687	0	0	0	0	0	0	0	0	0	0	0	0	0	0	0	0	0	0	0	0	0	0	0	0	0	0	0	0	0	0	0.20989	0	0	0	0	0	0	0	0	0	0	0	0	0
	1503	1503_chr4:92274357-92280533	HERVERI	6178	5929	0	0	0	0	0	0	0	0	0.127957	0.230083	0	0	0	0	0	0	0	0	0	0	0	0	0.373366	0	0	0	0.198435	0	0.261752	0	0	0	0.178484	0	0	0	0.278659	0	0	0	0.100925	0	0	0
	1505	1505_chr4:92544767-92555617	HERVHF	10852	10603	0.482499	0	0	0	0	0	0	0	0	0	0	1.45263	6.73309	1.46993	0.790272	5.87715	6.86665	0.376275	0.154306	0.553153	0.0972241	0.353601	0.0746732	0.0476169	0.419044	0.103418	0.496087	0.059741	0.785256	0	0	0	0	0.393726	0	0	0	0.179722	0	0	0	0	0.0675288	0
	1506	1506_chr4:92573809-92582414	HERVHF	8607	8358	0	0	0	0	0	0	0	0	0	0	0	0.167202	0.570205	0.210882	0	1.66284	0.611398	0.227907	0.519173	0	0.160311	0.235734	0	0.0476742	0	0	0	0	0	0	0.20989	0	0	0	0	0	0	0.179722	0	0	0	0	0	0
	1507	1507_chr4:92618804-92622863	HML	4061	3812	0	0	0	0	0	0	0	0	0	0	0	0	0	0	0	0	0	0	0	0	0	0	0	0	0	0	0	0	0	0	0	0	0	0	0	0	0	0.179722	0	0	0	0	0.0675288	0
	1508	1508_chr4:92689704-92699209	MER50LIKE	9507	9258	0.24125	0	0	0.208293	0.231636	0	0.296591	0.136102	0.155453	0	0	0.676957	0.28692	0.731529	0.825748	0.688272	0.14473	0	0	0.100573	0	0	1.21946	0.209231	0.885172	0.103418	0.562494	0.164524	0	0.653225	0.20989	0.249633	0.178484	0.787451	0	0	0.278659	0.179722	0.142891	0.112771	0.182088	0.0851516	0.0498481	0.101132
	1509	1509_chr4:92959865-92967647	HERVERI	7784	7535	0	0	0	0	0.463272	0	0.0247159	0	0.0589207	0.115042	0.113309	0.140661	0.0944085	0.0575418	0.127038	0.458848	0.14473	0	0	0	0.388896	0.117867	0.304322	0.251078	0.279362	0.310254	0.305129	0.219366	0.261752	0	0.20989	0.249633	0	0	0.302874	0	0	0.359444	0	0	0.100925	0	0	0.202265
	1510	1510_chr4:92945136-92952323	HERVHF	7189	6940	0	0	0	0	0.231636	0	0	0	0	0.115042	0	0	0.300895	0.174513	0.190557	0.688272	0.289461	0	0	0	0	0	0	0	0	0.103418	0	0	0.261752	0	0	0	0	0	0	0	0	0	0	0	0	0.0851516	0	0
	1513	1513_chr4:93192642-93198799	HERVHF	6159	5910	0	0	0	0	0	0	0	0	0	0	0	17.837	13.9877	16.4438	17.0855	14.3672	14.7528	0	0	0	0.064816	0.235734	0	0	0	0	0.0992174	0.0548414	0	0	0	0	0	0	0	0	0	0	0	0	0	0	0	0
	1514	1514_chr4:93359331-93365350	HERVHF	6021	5772	0	0	0	0	0	0	0	0	0	0	0	0.89873	2.13108	0.731972	1.23484	1.59227	2.43319	0	0	0	0	0	0	0	0	0	0	0	0	0	0	0	0	0	0	0	0	0	0	0	0	0	0	0
	1516	1516_chr4:95006830-95011209	HERVHF	4381	4132	0	0	0	0	0	0	0	0	0.0194316	0	0	0.0387015	0.0944085	0.0575418	0	0	0.14473	0	0	0	0	0.0589336	0	0.0418463	0	0	0.198435	0	0	0	0	0	0	0	0	0	0	0	0	0	0	0	0	0
	1518	1518_chr4:95070656-95083336	HSERVIII	12682	12433	0	0	0.00036723	0	2.35803	0.868224	0	0	0.148166	0.366748	0.167999	0.513751	9.46237	0.247165	0.667897	9.73705	11.684	0.470337	0.199307	0.335846	0.990101	0.84262	3.39208	1.96017	1.55669	1.79182	2.59206	1.92873	0.261752	0.275526	0.419781	0.310749	0.186424	0.402974	1.888	1.47674	0	0.89861	0.230099	0.33	0.288283	0.158841	0.742817	0.202265
	1519	1519_chr4:95304075-95310432	HERVHF	6359	6110	0	0	0	0	0	0	0	0	0	0	0	0.0705722	0	0	0.254076	0	0	0	0	0	0	0	0	0	0	0	0	0	0	0	0	0	0	0	0	0	0	0	0	0	0	0	0	0
	1520	1520_chr4:95213015-95220731	HERVHF	7718	7469	0.723749	2.3834	0	0.31244	0.231636	0.434112	0.420171	0	0.310905	0.500324	0.566546	0.332891	5.16379	0.526405	0.474325	6.76801	7.01611	1.94408	2.43804	1.70975	0.453712	0.471469	5.25437	2.88259	4.33012	2.2752	5.15931	2.76019	1.04701	0.217742	0.419781	0.249633	0.858855	0	2.72587	0.590697	0.835976	0.539166	0.685875	0.601448	0.115343	0.51091	0.0675288	0.40453
	1523	1523_chr4:98018057-98023755	HML	5700	5451	0	0	0	0	0	0	0	0	0	0	0	0	0	0	0	0	0	0	0	0	0	0	0	0	0	0	0	0	0	0	0	0	0	0	0	0	0	0	0	0	0	0	0	0
	1527	1527_chr4:99934596-99943050	HERVIPADP	8456	8207	0	0	0	0	0	0	0.0494318	0	0	0	0	0.0377932	0	0	0	0	0	0	0	0	0	0	0.298693	0.0418463	0.353882	0.103418	0.136202	0.0548414	1.19708	0.653225	1.65697	0.998533	2.85574	0	8.00952	0	8.63842	0.684876	0.142891	0.075181	0	0.0425758	0.0675288	0
	1528	1528_chr4:100092609-100111426	HML	18819	18570	1.27889	0.595849	1.13835	0.728245	0.231636	0.868224	0.510421	0.272204	0.57296	0.611049	0.793165	0.621308	9.49429	0.659901	0.53955	6.27518	9.60506	1.01957	0.896866	0.803772	0.895686	0.568939	2.79863	2.2622	3.86551	2.00576	2.60063	2.37449	0.523504	0	0	0	0.403368	0	0.605749	0.590697	0.278659	0.698236	0.798559	0.975056	0.363107	0.70652	0.283976	1.11246
	1531	1531_chr4:100286942-100292414	HML	5474	5225	0	0	0	0	0.231636	0	0	0	0	0	0	0	0.188817	0	0	0.688272	0.594923	0	0	0	0	0	0	0.0418463	0	0	0	0	0	0	0	0	0	0	0	0	0	0	0	0	0	0	0.0675288	0
	1532	1532_chr4:100406964-100413276	HML	6314	6065	0	0	0	0.104147	0	0	0	0	0	0	0	0.0351653	0.0763251	0.060649	0.0683573	0.114712	0.13287	0	0	0	0	0	0	0	0	0	0	0	0	0	0	0.249633	0	0	0	0	0	0.542869	0.0857344	0.112771	0.0432535	0.127727	0.406595	0
	1535	1535_chr4:101914063-101918509	HERVHF	4448	4199	0	0	0	0	0	0	0	0	0	0	0	0.140857	0	0.0575418	0.254076	0.114712	0	0	0	0	0	0	0	0.0418463	0	0	0	0	0	0	0	0	0	0	0	0	0	0	0	0	0	0	0	0
	1536	1536_chr4:102551997-102559593	HERVW9	7598	7349	0	0	0	0	0	0	0	0	0	0	0	0	0	0.115084	0	0	0	0	0	0	0.129632	0.176801	0	0	0	0	0	0	0.261752	0	0	0	0	0	0	0	0	0.179722	0	0	0	0	0.0675288	0
	1537	1537_chr4:102590248-102599514	MER50LIKE	9268	9019	0.24125	0	0	0.633067	0.463272	0	0.0988637	0.136102	0.223961	0.115042	0.226618	0.131729	2.84691	0.188365	0.321711	2.92914	2.65466	0.0313562	0.0925838	0.15086	0.0972241	0.117867	2.92455	1.46035	2.69938	1.75811	4.63421	1.15167	0.261752	0.653225	0.839562	0.53473	0.356967	0.787451	2.423	1.18139	0.835976	1.9025	0.274044	0.208078	0.303853	0.128151	0.72661	0.101132
	1538	1538_chr4:102821121-102828009	HML	6890	6641	0.24125	0.595849	0	0	0	0	0	0	0.0388632	0	0	0	0.472042	0.172625	0	0.651535	1.01311	0.25085	0.154306	0	0.291672	0.117867	0.574144	0.292924	0.420521	0.103418	0.874433	0.164524	0	0	0	0.499267	0	0.393726	0.908623	0	0	0	0	0.112771	0.0288356	0.0425758	0	0
	1539	1539_chr4:103156424-103167082	HERVW9	10660	10411	0	0	0	0	0	0	0	0	0.0194316	0	0	0.0429129	0.328375	0.17301	0.0635927	0.558116	0.14473	0.367752	0.196646	0.368443	0.291672	0.353601	0.335838	0.167385	0.279362	0	0.147595	0.421012	0	0	0.20989	0	0.178484	0	0	0	0	0.539166	0	0	0.0576713	0.0425758	0	0.303397
	1542	1542_chr4:104144900-104152436	HERVERI	7538	7289	0	0	0	0	0	0	0	0	0	0	0	0	0	0	0	0	0	0	0	0	0	0	0	0.0418463	0	0	0	0	0.261752	0	0.20989	0	0	0	0	0	0	0	0	0	0	0	0.135058	0
	1543	1543_chr4:104470653-104481864	HERVHF	11213	10964	0.24125	0	0	0	0	0	0	0	0.0388632	0	0	0.090467	0.386726	0.191773	0.040069	0.237309	0	0	0	0	0	0	0.373366	0.185419	0.139681	0.206836	0	0.164524	0.261752	0	0	0.249633	0	0	0.302874	0	0.278659	0.179722	0.142891	0.112771	0	0.0851516	0.135058	0
	1544	1544_chr4:104862639-104869665	HERVHF	7028	6779	0	0	0	0	0	0	0	0	0	0	0	0.66896	0.755268	0.460334	0.383669	0.229424	0	0.156781	0.24689	0.15086	0.129632	0.117867	0	0	0	0.103418	0	0.109683	0	0	0	0	0.178484	0	0.511346	0	0	0.179722	0	0	0	0	0.270115	0
	1545	1545_chr4:104892216-104900288	HERVFRDLIKE	8074	7825	0	0	0	0	0	0	0	0	0.0388632	0	0	0.276656	0	0.241212	0.30237	0.229424	0.14473	1.06611	1.01842	1.20688	0.388896	0.589336	0.406702	0.209231	0.279362	0	0.39687	0.109683	0.785256	0.653225	0.629671	0.249633	0.178484	0	0.302874	0	0	0.994152	0.0285781	0	0.117756	0.0425758	0.176568	0.101132
	1549	1549_chr4:107031311-107036810	HML	5501	5252	0	0	0	0	0	0	0	0	0	0	0	0	0.188817	0	0	0	0	0	0	0	0.032408	0.117867	0.0746732	0.125539	0	0	0	0.109683	0	0	0	0	0	0	0	0	0	0.179722	0	0	0	0	0.0675288	0
	1550	1550_chr4:107806064-107824482	HEPSI	18420	18171	0	0	0	0	0	0	0.0556699	0	0	0	0.339928	0.0904448	2.18806	0	0	1.21635	1.75282	0.302254	0.188843	0	0.0886389	0.213549	1.00088	0.998795	0.954474	1.20573	1.26049	0.457416	1.04701	0.653225	0.419781	0.249633	0.178484	0	0.342472	0	0.557317	0.539166	0.0285781	0	0.115343	0	0.351432	0.101132
	1552	1552_chr4:108250809-108255638	HML	4831	4582	0	0	0	0	0	0	0	0	0	0	0	0	0	0	0	0	0	0	0	0	0	0	0	0	0	0	0	0	0	0	0	0	0	0	0	0	0	0	0	0	0	0	0	0
	1553	1553_chr4:108300863-108309709	HERVIPADP	8848	8599	0	0	0	0	0	0	0.0741463	0	0	0	0	0.182436	0	0	0	0	0	0.0313562	0	0	0	0	0	0	0	0	0	0	0	0	0.319737	0	0	0	0	0	0	0	0	0	0	0	0.405173	0
	1555	1555_chr4:108505853-108518467	HEPSI	12616	12367	1.35097	0	0	0.104147	0.231636	0	0.222443	0	0.230806	0.115042	0.301051	0.0351653	1.23327	0.230167	0.381114	1.68824	1.20436	0.207195	0.22148	0.180352	0.254269	0.424306	1.11156	0.251078	1.45319	0.433637	0.92191	0.229714	0.785256	0.435483	0.839562	0.249633	0.178484	0	1.53821	0.373489	0.278659	0.539166	0	0.075181	0.115343	0.0425758	0.202587	0
	1556	1556_chr4:108654136-108662511	HERVFRDLIKE	8377	8128	0	0	0	0	0	0	0	0	0	0	0	0	0	0	0	0	0	0	0	0	0	0	0	0	0	0.103418	0	0	0	0	0	0	0	0	0.302874	0	0	0.539166	0	0	0	0	0.0675288	0
	1557	1557_chr4:108645411-108650857	HSERVIII	5448	5199	0	0	0	0	0	0.434112	0	0	0.0388632	0	0	0	0.10288	0.0572412	0	0	0.159486	0	0	0	0.226856	0.0589336	0.22402	0.0418463	0	0.103418	0.496087	0.109683	0.261752	0	0	0.249633	0	0	0.302874	0	0	0.179722	0.0571563	0.225543	0	0	0	0
	1559	1559_chr4:110233961-110242550	HUERSP	8591	8342	0	0	0	0	0	0	0	0	0.0582948	0	0	0.210992	0.332584	0	0.0635191	0.458848	0.497186	0.0313562	0	0.0502867	0	0	0.648312	0.371576	0.977768	0.476493	0.137715	0.243533	0.523504	0	0	0	0.178484	0	0.605749	0	0	0.223977	0.0571563	0.191699	0	0.134347	0	0.303397
	1561	1561_chr4:110777133-110782108	HML	4977	4728	0	0	0	0	0	0	0	0	0	0	0	0	0	0	0	0	0	0.0313562	0	0	0.032408	0	0	0	0	0	0	0	0	0	0	0	0	0	0	0	0	0	0	0	0	0	0.0675288	0
	1563	1563_chr4:111200263-111205093	HERVW9	4832	4583	0	0	0	0	0	0	0	0	0	0	0	0	0	0	0	0	0	0	0	0	0	0	0	0	0	0	0	0	0	0	0	0	0	0	0	0	0	0	0	0	0	0	0	0
	1566	1566_chr4:113128649-113135149	HERVW9	6502	6253	1.68875	0.595849	0	0.416586	3.70618	1.16938	0.156156	0.272204	0.142387	0.115042	0.566546	0.0351653	3.50603	0.0575418	0.127038	4.34838	5.93395	0.0627124	0.0925838	0	0.356488	0.176801	3.41197	0.998569	2.73883	0.781918	4.50935	0.831758	0.261752	0.435483	0	1.24817	0.356967	0.393726	1.2115	0	0	1.79722	0.249501	0.300724	0.319051	0.206054	0.71898	0
	1568	1568_chr4:114968272-114977789	HERVW9	9519	9270	0	0	0	0	0	0	0.0280607	0	0	0	0	0	0.104812	0	0	0.241016	0.609862	0.344918	0.123445	0.15086	0.259264	0.371779	0.298693	0.214012	0	0.310254	0.103818	0.251641	0.523504	0	0.20989	0	0	0	0.945117	0	0	0.554781	0	0.150362	0.033455	0.170303	0.34821	0.202265
	1570	1570_chr4:115507891-115517530	HERVERI	9641	9392	0	0	0	0	0	0	0	0	0	0	0	0.0351653	0.547219	0	0.0635191	0.114712	0	0	0	0	0	0	0	0	0	0	0	0	0.261752	0	0.20989	0	0	0	0.524875	0	0	0.179722	0	0	0	0	0.270115	0
	1574	1574_chr4:116893246-116903055	HERVHF	9811	9562	0	0	0	0	0	0	0	0	0.0194316	0	0	0.035293	0.0944085	0	0.151335	0	0	0	0	0	0	0	0	0.0427652	0	0	0	0.0587993	0.261752	0	0	0	0	0	0.908623	0	0	0.179722	0	0	0	0	0.202587	0
	1575	1575_chr4:116871787-116877638	HERVERI	5853	5604	0	0	0	0	0	0	0	0	0.0857901	0	0	0	0	0	0	0	0	0	0	0	0	0	0	0	0	0	0	0	0	0	0	0	0	0	0	0	0	0	0	0	0	0	0	0
	1576	1576_chr4:116936000-116941770	HERVERI	5772	5523	0	0	1.13835	0	0	0	0.0741477	0	0.0197353	0	0	0.220068	0.233689	0.0575418	0.139232	0.42798	0	0	0	0	0	0	0.106144	0	0	0	0	0	1.57051	0	1.46923	0	0.178484	0	2.12012	0	0	1.52116	0	0	0.115343	0	0.540231	0
	1577	1577_chr4:118173263-118178945	HERVHF	5684	5435	0	0	0	0	0	0	0	0	0	0	0	0.0351653	0.103205	0.111579	0.127038	0	0	0	0	0	0	0	0	0	0	0	0	0	0	0	0	0	0	0	0	0	0	0	0	0	0	0	0	0
	1579	1579_chr4:118511116-118518569	MER50LIKE	7455	7206	0	0	0	0	0	0	0.0647023	0	0	0	0	0	0	0	0	0	0	0	0	0	0	0	0	0.128039	0	0.103418	0	0.0821881	2.61752	0.653225	2.72858	0	0	0	7.57186	0	0	9.60667	0.114313	0	0	0.0425758	3.02071	0
	1580	1580_chr4:118848493-118867785	HSERVIII	19294	19045	0.24125	0.595849	0	1.24976	0.490249	0.434112	0.379441	0.272204	0.261164	0.230083	0.585822	0.341994	7.30183	0.260907	0.495043	8.78557	8.54212	1.54219	1.03983	1.58177	1.72326	1.21392	3.27757	2.5286	3.88082	2.82838	4.53971	2.76619	0	0	1.80096	0.7489	0.198311	0	0.872881	1.05527	0.278659	1.49272	0.191498	0.118039	0.348489	0.135587	0.977487	1.01132
	1584	1584_chr4:120914792-120920833	HERVHF	6043	5794	0	0	0	0	0	0	0	0	0	0	0	0.802631	0.937159	0.75649	0.942235	0.949682	1.19214	0	0	0	0	0	0	0	0	0	0	6.98164e-07	0	0	0	0	0	0	0	0	0	0	0	0	0	0	0.0675288	0
	1588	1588_chr4:125392498-125398219	HSERVIII	5723	5474	0.24125	0	0	0	0	0	0	0	0	0	0	0	0	0	0	0	0	0	0	0	0.064816	0.0589336	0	0	0	0	0	0	0	0	0	0	0.178484	0	0.302874	0	0	0	0	0	0	0	0.0675288	0
	1589	1589_chr4:126483814-126489816	HERVHF	6004	5755	0	0	0	0.37985	0	0	0.0648017	0	0	0	0	0.140661	0.104207	0.0575418	0.127038	0.458848	0.157166	0	0	0	0.64816	0.325266	0.164442	0.0418463	0.439471	0.106321	0.200445	0	0	0	0	0	0	0	0	0	0	0.179722	0	0	0	0	0	0
	1590	1590_chr4:127064964-127071698	HERVHF	6736	6487	0	0	0	0	0	0	0	0	0	0	0	0.0598774	0	0	0	0	0	0	0	0	0	0	0	0	0	0	0	0	0.261752	0	0	0	0	0	0	0	0	0	0	0	0	0	0	0
	1591	1591_chr4:127052402-127058615	HML	6215	5966	0	0	0	0	0	0.434112	0	0	0.0582948	0.230083	0	0.191079	0.291014	0.229057	0.21424	0.353465	0.488265	0.500846	0.219694	0.402293	0.259264	0.253609	0.22402	0.496678	0.279362	0	0.198435	0	1.10526	0	0.839562	0	0	0	1.39161	0	0	5.08757	0	0	0	0.0425758	0	0.101132
	1592	1592_chr4:127107346-127114819	HSERVIII	7475	7226	0.24125	0	0	0.208293	0	0	0.0559882	0	0.0995029	0.115042	0.113309	0.498398	0.783063	0.230167	0.190557	1.47749	0.613349	0	0	0	0.032408	0.0589336	2.35025	0.64873	2.00892	0.419908	2.20592	0.724088	0.523504	0.217742	0.20989	0.499267	0.892419	0.787451	0.322464	0.590697	0.278659	0.718888	0.14935	0.225543	0	0.0909437	0.945404	0.101132
	1593	1593_chr4:128192593-128198626	HML	6035	5786	0	0	0	0	0	0	0	0	0	0	0	0	0	0	0	0	0	0	0	0	0	0	0	0	0.419044	0	0	0	0	0	0.20989	0	0	0	0	0	0	0	0	0	0	0	0.202587	0
	1594	1594_chr4:128431789-128438257	HERVHF	6470	6221	0	0	0	0	0	0	0	0	0	0	0	0.106001	0.154637	0.0864542	0	0	0.321429	0	0	0	0	0	0	0	0	0	0	0	0	0	0	0	0	0	0	0	0	0.179722	0	0	0	4.89447e-10	0	0
	1595	1595_chr4:129181483-129188841	HERVERI	7360	7111	0	0	0	0	0	0	0	0	0	0	0	0	0	0	0	0	0.210104	0	0	0	0.064816	0.176801	0	0	0	0.103418	0	0	0	0	0	0	0.178484	0	0.605749	0	0	0	0	0	0	0	0	0
	1596	1596_chr4:129560079-129567771	HERVHF	7694	7445	0	0	0	0.208293	0	0	0.0247159	0	0	0	0	0.122365	0.755268	0.117251	0	0.229424	1.15784	0.156781	0.555503	0.30172	0.0718496	0.200263	0.153607	0.127526	0.419044	0.106447	0.297652	0.219366	0.261752	0	0	0	0	0	0	0	0	0	0.114313	0	0.0432535	0	0.0675288	0
	1598	1598_chr4:131488560-131496307	HEPSI	7749	7500	0	0	0	0.127168	0	0	0.127952	0	0.347812	0.230083	0	0.175827	0.188817	0.0594602	0.190557	0	0.146916	0.470343	0.586364	0.553153	0.064816	0.0589336	0.597386	0.0836926	0.698406	0.51709	0.297652	0.38389	0.261752	0	0	0.249633	0.178484	0	1.2115	0	0	0.179722	0.114313	0.112771	0.0446689	0.127727	0.540231	0.202265
	1599	1599_chr4:131688564-131697419	HERVHF	8857	8608	0	0	0	0.208293	0	0.434112	0	0.408306	0	0	0.113309	1.70269	1.96222	1.64566	2.02034	2.40895	3.04824	0	0	0	0	0	0.189148	0	0	0.103418	0	0	0.261752	0	0	0	0	0	0.302874	0	0	0	0.0285781	0	0	0	0	0
	1600	1600_chr4:131764536-131769287	HERVW9	4753	4504	0	0	0	0	0	0	0	0	0	0	0	0	0	0	0	0	0	0	0	0	0	0	0	0	0	0	0	0	0	0	0	0	0	0	0.302874	0	0	0.179722	0	0	0	0	0.0675288	0
	1601	1601_chr4:131773207-131781559	HERVFRDLIKE	8354	8105	0	0	0	0	0	0	0.0247159	0	0.0194316	0	0	0.108418	0.229622	0.060313	0	0	0.34732	0.156781	0.0617225	0.30172	0	0	0.669889	0.517053	0.427441	0.225786	0.560609	0.221683	0	0	0.20989	0.249633	0.356967	0	0	0	0.278659	0.179722	0.05849	0.0375905	0	0.0851516	0.135058	0
	1602	1602_chr4:131862211-131870880	HML	8671	8422	0	0	0	0	0	0	0	0	0	0	0	0	0	0	0	0	0	0	0	0	0	0	0	0	0	0	0	0	0	0	0	0	0	0	0.302874	0	0	0	0	0	0	0	0.0675288	0
	1603	1603_chr4:131927858-131936544	HERVFRDLIKE	8688	8439	0	0	0	0	0	0	0	0	0	0	0	0.0351653	0	0	0	0.114712	0.169589	0	0	0	0	0	0.305787	0.0876914	0.685501	0	0.297652	0	0	0	0.419781	0	0	0.393726	0	0	0	1.0092	0.0285781	0	0	0	1.75141	0
	1605	1605_chr4:133039316-133047095	HERVHF	7781	7532	0	0	0	0	0	0	0	0	0	0	0	0.246157	0.0944085	0.345251	0.167724	0.116006	0	0	0	0	0	0	0	0	0.139681	0	0	0	0.261752	0	0.20989	0	0	0	0.302874	0	0	0.359444	0	0	0	0	0	0
	1606	1606_chr4:133272477-133277068	HSERVIII	4593	4344	0	0	0	0	0	0	0	0	0	0	0	0.0351653	0	0	0	0	0	0	0	0	0	0	0	0	0	0	0	0	0	0	0	0	0	0	0	0	0	0	0	0	0	0	0	0
	1610	1610_chr4:133733781-133739925	HERVIPADP	6146	5897	0	0	0	0.104147	0	0	0.0247159	0	0.0396385	0	0	0.162515	0.188817	0.115084	0	0.114712	0.289461	0.0313562	0.0308613	0	0.0972241	0.294668	0.0753393	0.175011	0	0.115316	0.103035	0.0577041	0.523504	0	1.25944	0	0	0	0	0	0	0.446953	0	0	0.0288356	0	0.102488	0.226669
	1611	1611_chr4:133806045-133808105	HERVW9	2062	1813	0	0	0	0	0	0	0	0	0	0	0	0	0	0	0	0	0	0	0	0	0	0	0	0	0	0	0	0	0	0	0	0	0	0	0	0	0	0	0	0	0	0	0.0675288	0
Removed from analysis due to high homology to ribosome-associated RNA contaminants	1613	1613_chr4:134184726-134190081	HERVHF	5357	5108	0	0	0	0	0	0	0	0	0	0	0	0	0	0	0	0	0	0	0	0	0	0	0	0	0	0	0	0	0	0	0	0	0	0	0	0	0	0	0	0	0	0	0	0
	1615	1615_chr4:134505609-134513813	HUERSP	8206	7957	0	0	0	0.208293	0	0	0	0.136102	0	6.76614e-09	0	0	0.12372	0	0	0	0	0.188137	0.123445	0.100573	0.226856	0.117867	0	0	0	0	0	0	0.523504	0	0	0	0	0	1.68942	0	0	0.379187	0	0	0	0	0.0675288	0
	1617	1617_chr4:134868171-134876850	HERVIPADP	8681	8432	0	0	0	0	0	0	0	0	0	0	0	0	0	0	0.0635191	0	0	0	0	0	0	0	0	0	0	0	0	0	0.261752	0	0.419781	0	0	0	0.908623	0	0	0.179722	0	0	0	0	0	0
	1619	1619_chr4:134914417-134918736	HML	4321	4072	0	0	0	0	0	0	0	0	0	0	0	0.351653	0.188817	0.287709	0.190557	0	0	0	0	0	0	0	0	0	0	0	0	0	0	0	0	0	0	0	0	0	0	0.179722	0.114313	0.0375905	0	0.212879	0	0
	1620	1620_chr4:134933367-134939536	HERVHF	6171	5922	0	0	0	0	0	0	0	0	0	0	0	0	0.130408	0	0	0	0	0	0	0	0	0	0	0	0	0	0	0	0	0	0	0	0	0	0	0	0	0	0	0	0	0	0	0
	1621	1621_chr4:135445906-135455259	HEPSI	9355	9106	0.24125	0	0	0.833172	0.477729	0.868224	0.330462	0.68051	0.27956	0.230083	0.72077	0.210992	0.983973	0.172625	0.214256	1.51594	1.43751	0.313562	0.185168	0.201147	0.226856	0.0589336	1.17586	0.897799	1.53063	0.206836	1.33783	0.833798	0	0.653225	0	0.998533	0.535451	0	0.798447	0.295348	0.557317	0.89861	0.172462	0.374693	0.259521	0.264533	0.648958	0.40453
	1622	1622_chr4:135598284-135607562	HERVHF	9280	9031	0.482499	0	0	0	0	0	0	0.136102	0.0388632	0	0	0	0.634245	0.220754	0	0.672704	0.171776	0	0	0	9.63439e-06	1.95432e-08	0	0.201658	0	0	0	0.122946	0	0	0	0	0	0	0	0	0	0.359444	0	0	0	0	0.081849	0
	1624	1624_chr4:136089501-136095620	HERVHF	6121	5872	0	0	0	0	0	0	0	0	0	0	0	0.07815	0.377634	0	0.0635191	0.344136	0.28977	0	0	0	0	0	0	0	0	0	0	0	0	0	0	0	0	0	0	0	0	0	0	0	0	0	0.0675288	0
	1627	1627_chr4:136876484-136881843	HML	5361	5112	0	0	0	0	0	0	0	0	0	0	0	0	0	0	0	0	0	0	0	0	0	0	0	0	0	0	0	0	0	0	0	0	0	0	0.605749	0	0	0	0	0	0	0	0	0
	1629	1629_chr4:137531561-137539804	HERVHF	8245	7996	0	0	0	0	0	0	0	0	0	0	0	0	0	0	0	0	0	0	0	0	0	0	0	0	0	0	0	0	0	0	0	0	0	0	0	0	0	0	0	0	0	0	0.135058	0
	1632	1632_chr4:138399608-138407984	HERVERI	8378	8129	0	0	0	0	0	0	0	0	0.0194316	0	0	0	0	0	0	0	0.289461	0	0	0	0	0	0	0	0	0	0	0	0	0	0	0	0	0	0	0	0	0	0	0	0	0	0	0
	1636	1636_chr4:139543514-139548166	HERVW9	4654	4405	0	0	0	0	0	0	0	0	0	0	0	0	0	0	0	0	0	0	0	0	0	0	0	0	0	0	0	0	0	0	0	0	0	0	0	0	0	0	0	0	0	0	0	0
	1637	1637_chr4:139848968-139856009	HERVHF	7043	6794	0	0	0	0.31244	0	0.434112	0.111851	0.346343	0.0745431	0.115042	0.613099	0.093621	1.13082	0	0.0787503	1.63751	2.29153	0	0	0	0	0	1.15136	0.46336	0.776707	0.103418	2.08929	0.406446	0	0.435483	0.20989	0.7489	0.892419	0.393726	0.745783	0	0	0	0.114313	0	0.100925	0	0.202587	0.101132
	1638	1638_chr4:140363546-140370971	HSERVIII	7427	7178	0.964999	0.844312	1.13835	0.416586	0.231636	0	0.431144	0.136102	0.273768	0.115042	0.783038	0.512197	3.95024	0.237178	0.435393	2.55612	2.53792	0.438987	0.586364	0.45258	0.207715	0.117061	7.4898	1.31763	8.45113	1.16199	7.54733	1.55466	0.785256	0.653225	0.240289	1.34848	1.0709	1.12795	1.77355	0.886045	0.904103	1.79722	0.408639	0.488676	0.517892	0.672826	0.540231	0.40453
	1639	1639_chr4:141135678-141140939	HERVHF	5263	5014	0	0	0	0	0	0.868224	0	0	0.0388632	0.115042	0.427544	0.155031	1.26845	0.115084	0.0635191	0.917696	0.723652	0	0	0	0.032408	0.0589336	0.448039	0.626271	1.31511	0.413672	0.832201	0.349626	0	0.217742	0	0	0.178484	0	0.302874	0.590697	0.557317	0	0	0	0	0	0	0
	1641	1641_chr4:142859323-142861993	HML	2672	2423	0	0	0	0	0	0	0	0	0	0	0	0	0	0	0	0	0	0	0	0	0	0	0	0	0	0	0	0	0	0	0	0	0	0	0	0	0	0	0	0	0	0	0.0675288	0
	1643	1643_chr4:144099099-144101612	HERVIPADP	2515	2266	0	0	0	0	0	0	0.0247159	0	0	0	0	0	0.0944085	0	0	0.229424	0	0	0	0	0.129632	0.0589336	0	0	0	0	0	0	0.261752	0	0	0	0	0	0	0	0.278659	0	0	0	0.0144178	0	0.135058	0
	1645	1645_chr4:146172237-146177925	HERVHF	5690	5441	0	0	0	0	0	0	0	0	0	0	0	0.0351653	0.0950665	0	0	0	0	0	0	0	0	0	0	0	0	0	0	0	0	0	0	0	0	0	0.302874	0	0	0.359444	0	0	0	0	0.202587	0
	1646	1646_chr4:146619975-146625954	HERVHF	5981	5732	0	0	0	0.104147	0.231636	0	0.0247159	0	0	0	0	2.7764	2.15625	3.39802	3.33536	1.4389	3.2315	0.125425	0.0925838	0.0502867	0	0.478734	0	0	0	0	0	0	0.261752	0.217742	0	0	0	0	0	0	0	0.179722	0	0	0.12976	0	0.135058	0
	1647	1647_chr4:146753953-146763180	HERVHF	9229	8980	0	0	0	0	0	0	0	0	0	0	0	0.500881	0.453379	0.517876	0.28612	0.469767	0.449506	0	0	0	0	0	0	0.0418463	0	0	0	0.0548414	0	0	0.20989	0	0	0	0	0	0	0	0	0	0	0	0.0675288	0
	1648	1648_chr4:147447516-147457216	HERVERI	9702	9453	0	0	1.13835	0	0.231636	0	0	0	0	0	0	0	3.60485	0	0	2.50625	4.51355	0.501699	0.231957	0.347057	0	0	0.303807	0.336865	0.580822	0.251405	0.621048	0.420617	1.00536	0	0	0	0	0	0	0	0	0	0	0.0375905	0.0162022	0	0.0675288	0.101132
	1650	1650_chr4:150023029-150030012	HEPSI	6985	6736	0	0	0	0.104147	0	0	0.0741477	0.136102	0.310905	0.345125	0	0.0379022	1.61525	0.192889	0.254076	0.688272	0.876648	0	0	0	0.0972241	0.117867	0.841015	0.618526	1.42978	0.310254	0.564899	0.300912	0	0.217742	0.20989	0.499267	0	0	1.2115	0.295348	0.557317	0.262619	0.0652022	0.0523267	0.0454696	0.230418	0.0675288	0
	1653	1653_chr4:152733055-152739236	HERVHF	6183	5934	0	0	0	0.104147	0	0	0.0988637	0	0.0194316	0	0	0.165276	0	0.00894562	0.199292	0.114712	0.14473	0	0	0	0	0.0589336	1.1201	0.460309	1.39681	0.103418	0.992174	0.219366	0.261752	0	0.20989	0.499267	0.356967	0	0.605749	0	0.278659	0.359444	0.0857344	0.150362	0.0576713	0.127727	0.135058	0
	1654	1654_chr4:153662508-153668299	HERVHF	5793	5544	0	0	0	0	0	0	0	0	0	0	0	0	0	0	0	1.60933e-05	0	0	0	0	0	0	0	0	0	0	0	0	0	0	0	0	0	0	0	0	0	0	0	0	0	0	0	0
	1658	1658_chr4:154611469-154615072	HML	3605	3356	0	0	0	0	0	0	0	0	0	0	0	0	0	0	0	0	0	0	0	0	0	0	0	0	0	0	0	0	0	0	0	0	0	0	0	0	0	0	0	0.112771	0	0	0	0
	1659	1659_chr4:154976487-154984543	HERVHF	8058	7809	0	0	0	0	0	0	0	0	0	0	0	0	0.108053	0	0	0	0.257493	0	0	0	0	0	0	0.0836926	0	0	0	0	0.261752	0	0.20989	0	0	0	0	0	0	0	0	0	0	0	0	0
	1661	1661_chr4:155757154-155761174	HML	4022	3773	0	0	0	0	0	0	0	0	0	0	0	0	0	0	0	0	0	0	0	0	0	0	0	0	0	0	0	0	0	0	0	0	0	0	0	0	0	0.179722	0	0	0	0	0.270115	0
	1662	1662_chr4:155840658-155846772	HERVHF	6116	5867	0	0	0	0	0	0	0	0	0	0	0	0.078246	0.293764	0.0575418	0.0635191	0.575994	1.30257	0	0	0	0	0	0	0	0	0	0	0	0	0	0	0	0	0	0.420054	0	0	0.179722	0	0	0	0	0	0
	1663	1663_chr4:156027780-156035401	HERVHF	7623	7374	0	0	0	0	0	0	0	0	0	0	0	0.0703306	0.110209	0.115084	0	0.235143	0.289461	0	0	0	0	0	0	0	0	0	0	0	0	0	0	0	0	0	0	0	0	0	0	0	0	0	0	0
	1664	1664_chr4:157024852-157030341	HERVHF	5491	5242	0	0	0	0	0	0	0	0	0	0	0	0	0	0	0	0	0	0	0	0	0	0	0	0	0	0	0	0	0	0	0	0	0	0	0	0	0	0	0	0	0	0	0	0
	1665	1665_chr4:157521348-157527187	HERVHF	5841	5592	0	0	0	0	0	0	0	0	0	0	0	0	0	0.140495	0.127038	0	0	0	0	0	0	0	0	0	0	0	0	0	0	0	0	0	0	0	0	0	0	0	0	0	0	0	0	0
	1667	1667_chr4:159213923-159220197	HML	6276	6027	0	0	0	0	0	0	0	0	0	0	0	0	0	0	0	0	0	0	0	0	0	0	0	0	0	0	0	0	0.261752	0	0	0	0	0	0	0	0	0.179722	0	0	0	0	0	0
	1669	1669_chr4:159578949-159586991	HERVW9	8044	7795	0	0	0	0	0	0	0	0	0	0	0	0.0703306	0.637172	0	0	0.344136	0.289461	0	0	0	0	0	0	0	0	0	0	0	0	0	0.629671	0	0	0	0.302874	0	0	0.179722	0	0	0.0144178	0	0	0
	1672	1672_chr4:161189136-161203659	HSERVIII	14525	14276	0	0	0	0.104147	0	0	0.0494318	0.161813	0.0194316	0	0	0.15952	3.91194	0.287709	0.368531	3.72096	5.71715	0.466546	0.294833	0.288189	0.472849	0.435744	1.71082	1.64669	0.564939	1.11861	0.23131	0.969284	0	0	0	0	0	0	0.302874	0.590697	0.278659	0.426984	0	0	0.0144178	0	0	0
	1673	1673_chr4:161583559-161592946	HERVW9	9389	9140	0	0	1.13835	0	0	0	0.0741477	0.272204	0.0294641	0	0	0	0.889561	0.115084	0.0635191	0.123253	0	0	0	0	0	0	0.754192	0.0461975	0.977768	0.206836	0.499644	0.116699	16.7521	0.489507	11.7539	0	0.178484	0	4.54312	0.295348	0	10.963	0.171469	0.0375905	0	0.0425758	5.80748	0.149202
	1675	1675_chr4:162173057-162179002	HUERSP	5947	5698	0	0	0	0	0	0	0	0	0	0	0	0	0	0	0	0	0	0	0	0	0	0	0	0	0	0	0	0	0	0	0	0	0	0	8.69235	0	0	4.63683	0	0	0	0	0	0
	1676	1676_chr4:163630443-163635903	HERVHF	5462	5213	0	0	0	0	0	0	0	0	0	0	0	0	0	0.0579469	0.0635191	0	0	0	0	0	0	0	0	0	0	0	0	0	0	0	0.839562	0	0	0	1.98266	0	0	2.79398	0	0	0	0	0.0675288	0
	1678	1678_chr4:164095215-164101511	HUERSP	6298	6049	0	0	0	0	0	0	0	0	0	0	0	0.0703306	0.0944085	0.0575418	0	0.458848	0	0	0	0	0	0	0.0746732	0	0	0	0	0	0	0	0	0	0	0	0	0	0	0.179722	0	0	0	0	0	0
	1679	1679_chr4:164014322-164024940	HERVHF	10620	10371	0	0	0	0	0	0	0	0	0	0	0	0.189114	0	0	0.0640145	0	0	0	0	0	0.388896	0.117867	0	0	0	0	0	0	0	0	0	0	0	0	0	0	0	0	0	0	0	0	0	0
	1680	1680_chr4:164108287-164116555	HUERSP	8270	8021	0	0	0	0.624879	0.231636	0	0	0.68051	0.37693	0.123228	0	0.0351653	0.660859	0.115084	0	0.344136	0.289461	0.0313562	0	0	0	0	0	0.176556	0	0.310254	0.210752	0.38389	0.523504	0	1.67912	0	0.535451	0	0.41873	0	1.11463	0.89861	0.0571563	0.075181	0.0432535	0.0425758	0.0675288	0
	1685	1685_chr4:165916842-165926213	HML	9373	9124	0.723749	0	1.13835	0.104147	0	0	0.0247159	0.272204	0	0.230083	0.339928	0.0756371	0.418513	0.115084	0.190557	0.455475	0.462146	0	0	0	0	0.0589336	1.41879	0.889242	0.324734	0.538974	0.606043	0.619236	0.785256	0.217742	0.419781	0	0.178484	0	2.48853	0	0.278659	2.15667	0.0608263	0	0	0.0560719	0.0675288	0.40453
	1687	1687_chr4:167441852-167447781	HERVHF	5931	5682	0	0	0	0	0	0	0	0	0	0	0	0.126048	0.115477	0	0	0	0.298697	0	0	0	0	0	0.358853	0	0	0.103418	0	0.0548414	0	0	0	0.249633	0	0	0	0	0	0	0	0	0	0	0	0
	1688	1688_chr4:167637276-167644651	HERVHF	7377	7128	0	0.595849	0	0	0	0	0.0247159	0	0.0777263	0.230083	0	0.268655	5.09806	0.555676	0.435119	5.65821	6.94002	0	0	0	0	0	1.20445	0.51791	1.15254	0.413672	1.48826	0.38389	0.523504	0.217742	0.419781	0.249633	0.356967	0.393726	0.302874	0.295348	0	0.539166	0.0857344	0.0375905	0.248803	0.170303	0.270115	0.101132
	1690	1690_chr4:168337851-168345370	HUERSP	7521	7272	0	0	0	0	0	0	0	0	0	0	0	0	0	0	0	0	0	0	0	0	0	0	0	0	0	0	0	0	0	0	0.20989	0	0	0	0	0	0	0.359444	0	0	0	0	0.270115	0
	1691	1691_chr4:168358082-168363315	HERVHF	5235	4986	0	0	0	0	0	0	0	0	0	0	0	0.261591	0.110254	0.711717	0.238491	0.302194	0	0	0	0	0	0	0	0	0	0	0	0	0	0	0.20989	0	0	0	0	0	0	0	0	0	0	0	0	0
	1692	1692_chr4:168797447-168804652	HERVHF	7207	6958	0	0	0	0	0	0	0	0	0	0	0	0.085444	0.147658	0.0596956	0.110735	0	0.226962	0	0	0	0	0	0	0	0	0	0	0	0.523504	0	0	0	0	0	0.605749	0	0	0.359444	0	0	0	0	0.805673	0
	1693	1693_chr4:168844117-168851861	HERVHF	7746	7497	0	0	0	0	0	0	0	0	0	0	0	0.266658	0.415117	0.177325	0.0654881	0.214964	0.835517	0	0	0	0	0	0	0	0	0	0	0	0	0	0.20989	0	0	0	0.302874	0	0	0	0	0	0	0	0	0
	1696	1696_chr4:168940335-168949792	HUERSP	9459	9210	0	0	0	0	0	0	0	0	0	0	0	0.105496	0.694111	0.157098	0.0635191	0.458848	0.161085	0	0	0	0	0	0	0.190018	0	0.121968	0	0.25006	0	0	0.285703	0	0	0	0.605749	0	0	0.718888	0.11923	0.0822074	0.0742738	0	0.135058	0
	1698	1698_chr4:171044938-171056038	HML	11102	10853	0	0	0	0.31244	0.926545	0	0.222443	0	0.0194316	0	0	0	0.121427	0	0.0635191	0.114712	0.289461	0	0	0	0.064816	0.176801	0.149346	0.125539	0	0.103418	0.198435	0.0548414	0.261752	0	1.46923	0	0	0	1.81725	0	0	1.21493	0	0.0375905	0.0865069	0	1.21552	0
	1700	1700_chr4:171113554-171115664	HERVW9	2112	1863	0	0	0	0	0	0	0	0	0	0	0	0	0	0	0	0	0	0	0	0	0	0	0	0	0	0	0	0	0	0	0	0	0	0	0	0	0	0	0	0	0	0	0.135058	0
	1702	1702_chr4:171598911-171603758	HERVHF	4849	4600	0	0	0	0	0	0	0	0	0	0	0	0	0	0	0	0	0	0	0	0	0	0	0	0	0	0	0	0	0	0	0	0	0	0	0	0	0	0	0.0285781	0	0	0	0.0675288	0
	1703	1703_chr4:171606515-171611460	HERVIPADP	4947	4698	0	0	0	0	0	0	0	0	0	0	0	0	0	0	0	0	0	0	0	0	0	0	0.149346	0	0.279362	0	0.0992174	0	0	0	0	0	0	0	0	0	0	0	0	0	0	0	0	0.202265
	1708	1708_chr4:172906207-172911219	HERVHF	5014	4765	0	0	1.13835	0.104147	0.231636	0	0.12358	0.136102	0.0777263	0	0.339928	0.299612	0.243491	0.172625	0.0271686	0.216079	0.606658	0	0	0	0	0	1.49021	0.51019	0	0.206836	0.781768	0.450296	0	0	0	0	0	1.18118	0	0	0	0	0.142891	0.187952	0.0720891	0.170303	0	0
	1710	1710_chr4:173289969-173298182	HERVW9	8215	7966	0.723749	1.1917	1.13835	0.31244	0.463272	0.434112	0.271875	0.408306	0.388632	0.460167	1.13309	0.200772	9.51647	0.744895	0.254076	5.82553	3.88749	0.65848	0.524642	0.352007	0.453712	0.412535	7.60965	2.21024	7.89989	2.88686	5.73672	2.10946	0.785256	0.217742	0.419781	1.24817	0.713935	0.787451	0.908623	0.886045	1.11463	1.07833	0.646057	0.42543	0.849264	0.479059	0.675288	0.303397
	1711	1711_chr4:173876804-173883510	HERVHF	6708	6459	0	0	0	0	0	0	0	0	0	0	0	0.226145	0	0.287709	0.127038	0.114712	0	0	0	0	0	0	0	0	0	0	0	0	0	0	0	0	0	0	0.302874	0	0	0	0	0	0	0	0.135058	0
	1712	1712_chr4:174019874-174027185	HERVERI	7313	7064	0	0	1.13835	0	0	0	0	0	0	0	0	0	0.103098	0	0	0.114712	0	0	0.000306281	0	0	0.000584883	0	0.0418463	0	0.103418	0	0.0548414	0.261752	0	0.20989	0	0	0	0.302874	0	0	0.718888	0	0	0	0	0	0
	1716	1716_chr4:175904068-175911525	HML	7459	7210	0	0	0	0	0	0	0	0	0.0194316	0	0	0	0	0	0	0	0	0.188137	0.216029	0.0502867	0	0	0	0.0447186	0	0	0	0.179047	0.523504	0	0	0	0	0	0	0	0	0	0	0	0	0	0	0
	1717	1717_chr4:176381404-176388186	HERVHF	6784	6535	0	0	0	0	0	0	0	0	0	0	0	0.0355022	0.400114	0.0800452	0	0	0.14473	0	0	0	0	0	0	0	0	0	0	0	0	0	0	0	0	0	0	0	0	0.179722	0	0	0	0	0	0
	1718	1718_chr4:176365399-176372985	HERVFRDLIKE	7588	7339	1.4475	0	3.41505	0.208293	2.31636	0	0.271875	0.136102	0.294396	0.345125	0.339928	0.175827	1.07308	0.115084	0.127038	1.72068	1.4473	0.219493	0.154306	0.100573	0.064816	0.0589336	1.15195	0.544002	0.419044	0.413672	0.694522	0.438731	0.261752	0.653225	0	0	0.178484	0	0	0.295348	0.557317	0.539166	0.170589	0.354218	0.187432	0.196954	0.423451	0.202265
	1719	1719_chr4:177265628-177269963	HML	4337	4088	0	0	0	0	0	0	0	0	0	0	0	0	0	0	0	0	0	0	0	0	0	0	0	0	0	0	0	0.0548414	0	0	0	0	0	0	0	0	0	0	0	0	0	0	0.0675288	0
	1720	1720_chr4:177213114-177221441	HERVHF	8329	8080	0	0	0	0	0	0	0	0	0	0	0	0.0414318	0.0951911	0.0887058	0.221329	0	0	0	0	0	0.0972241	0.176801	0	0	0	0	0	0	0.523504	0	0	0	0	0	0.302874	0	0	0.179722	0	0	0	0	0	0
	1721	1721_chr4:179128274-179134919	HERVHF	6647	6398	0	0	0	0	0	0	0	0	0	0	0	0.178923	0.254151	0.115105	0	0	0.14473	0	0	0	0	0.0589336	0	0	0	0	0	0	0	0	0.534805	0	0	0	0.908623	0	0	0	0	0	0	0	0	0
	1722	1722_chr4:180086456-180091747	HERVHF	5293	5044	0	0	0	0	0	0	0	0	0	0	0	27.2851	14.2758	25.7322	27.5366	14.675	11.6624	0	0	0	0.267569	0.514333	0	0.0836926	0	0	0	0	0	0	0	0	0	0	0	0	0	0	0	0	0	0	0	0
	1723	1723_chr4:180323219-180334089	HERVHF	10872	10623	0.964999	2.3834	0	0	0.231636	0.868224	0.197727	0.136102	0.189432	0	0.453237	0.0638581	2.29829	0.115441	0.0640742	0.988229	1.07365	0.14826	0.145919	0.118884	0	0.0589336	1.92557	0.544002	2.79362	0.868188	1.76867	1.09683	0.261752	1.52419	0.629671	0.7489	0.713935	0.787451	1.34781	0	0	0.567417	0.171469	0.150362	0.0865069	0.170303	0.317024	0
	1724	1724_chr4:180641665-180649474	HERVHF	7811	7562	0	0	0	0	0	0	0	0	0	0	0	0.204323	0.0944085	0	0.054005	0	0	0	0	0	0	0	0	0	0.139681	0	0	0	0	0	0	0	0	0	0	0	0	0	0	0	0	0	0	0
	1725	1725_chr4:183735463-183743165	HERVHF	7704	7455	0	0	0	0.31244	0	0.434112	0	0	0.0582948	0.115042	0.113309	1.16674	1.5607	0.762923	0.57385	1.22226	1.14221	0.344918	0.308613	0.30172	0.0972241	0.412535	0.522713	0.400581	0.139681	0.206836	0.992174	0.274207	0.523504	0	0	0	0.178484	0	0	0.295348	0.775387	0.718888	0.110694	0.0990321	0.0927237	0.212879	0	0
	1727	1727_chr4:183920854-183927328	HERVW9	6476	6227	0	0	0	0	0	0	0	0	0	0	0	0	1.51602	0	0	0.556382	0.609108	0.188137	0.154306	0.352007	0.0706527	0.0589336	0.0838984	0.22905	0	0.174491	0.117168	0.0615951	0	0	0	0	0	0	0	0	0	0.179722	0	0	0	0	0	0.202265
	1728	1728_chr4:185657329-185666394	HERVW9	9067	8818	0	0	0	0	0	0	0	0	0	0	0.226618	0	0	0.0604528	0.127038	0	0	0	0	0	0	0	0	0.0836926	0	0.206836	0	0	0	0	0	0	0.178484	0	0	0	0	0.404725	0	0	0	0	0.135058	0
	1729	1729_chr4:185836932-185842148	HERVW9	5218	4969	0	0	0	0	0	0	0	0	0.0194316	0	0	0.0703306	0	0.0575418	0	0	0	0	0	0	0	0	0.0746732	0.0836926	0.279362	0.103418	0.297652	0	0	0	0	0	0	0	0.908623	0	0	0	0	0	0	0	0.0675288	0
	1731	1731_chr4:185967779-185972686	HML	4909	4660	0	0	0	0	0	0	0	0	0	0	0	0	0	0	0	0	0	0	0	0	0	0	0	0	0	0	0	0	0	0	0	0	0	0	0	0	0	0	0	0	0	0	0	0
	1734	1734_chr4:186964732-186970751	HERVHF	6021	5772	0	0	0	0.104147	0	0	0.0741477	0.272204	0	0	0	0.140661	1.03849	0	0.0635191	1.94835	1.30257	0	0	0	0.259264	0.117867	0.522713	0.253259	0.419044	0.310254	0.595304	0.109683	0	0	0	0	0.356967	0	0.302832	0	0	0.539166	0.0285781	0.0375905	0.0576713	0.0425758	0	0
	1735	1735_chr4:187162302-187168738	HERVHF	6438	6189	0	0	0	0	0	0	0	0	0	0	0	56.2828	109.261	57.0048	54.5502	101.662	103.853	0	0	0	0.64816	0.471469	0	0.0836926	0	0	0	0	0	0	0	0	0	0	0	0	0	0.179722	0	0	0	0	0	0
	1737	1737_chr4:190400142-190406557	HERVHF	6417	6168	0	0	0	0	0	0	0	0	0	0	0	0.0395831	0	0.000196745	0	2.68062e-09	0	0	0	0	0	0	0	0.125539	0.139681	0	0	0	0	0	0	0	0	0	0	0	0	0	0	0	0	0	0	0
	1739	1739_chr4:190846436-190854462	HERVHF	8028	7779	0	0	0	0	0	0	0	0	0	0	0	0.0730292	0.194365	0	0	0.356493	0	0	0	0	0.129632	0.117867	0.448039	0.0836926	0	0	0.198435	0.164524	0.568805	0	0	0	0	0	0	0	0	0	0	0	0	0	0	0
	1740	1740_chr4:190900973-190911481	HERVFRDLIKE	10510	10261	0	0.690243	0	0	2.77963	0	0.197727	0	0.0809751	0.142585	0.679855	0.457149	1.36751	0.115084	0.34975	2.1293	3.02911	0.313562	0.24689	0.553153	0.259264	0.353601	2.10835	0.764691	1.95554	1.22212	2.79774	0.808275	0.523504	0.435483	0.629671	0	0	0.393726	2.423	0	0	2.33639	0.0857344	0.075181	0.0576713	0.0851516	1.01293	0
	1741	1741_chr4:191027412-191034708	HML	7298	7049	0	0.595849	0	0.208293	0	0	0.12358	0.136102	0.0831062	0	0.113309	0.142616	0.871962	0.196049	0.0650956	0.695989	1.02732	0	0	0	0	0	1.15139	0.421304	0.847098	0.103418	1.51878	0.279066	0	0.217742	0.629671	0	0.356967	0	0.74823	0.886045	0	0.89861	0.133151	0.150362	0.0432535	0	0.135058	0.303397
	1742	1742_chr5:242330-248034	HML	5706	5457	0	0	0	0	0	0	0	0	0.0179604	0	0	0	0.192563	0	2.24098e-08	0.119334	0	0	0	0	0	0	0.121691	0	0	0	0	0	0	0	0	0	0	0	0	0	0	0	0	0	0	0	0	0
	1744	1744_chr5:702586-709322	HERVHF	6738	6489	0	0	0	0	0	0	0	0	0	0	0	0.43074	0.238304	0.526036	0.173291	0.303357	0.390607	0.313562	0.0617225	0.251433	0.477814	0.487538	0.149346	0.200084	0	0.103418	0.113145	0	0.261752	0	0	0	0	0	0	0	0	0	0	0	0	0	0	0
	1745	1745_chr5:1577456-1585504	HML	8050	7801	0	0	0	0	0	0	0	0	0.0597659	0	0.113309	0.140661	6.80071	0	0.190557	6.26646	7.14585	0.407631	0.833254	0.704013	0.064816	0.117867	0.102328	0.29359	0.698406	0.362689	0.0992174	0.712938	0	0	0.20989	0	0.178484	1.18118	0	0	0.278659	0	0.0857344	0	0	0.0425758	0	0
	1746	1746_chr5:3947774-3954321	HSERVIII	6549	6300	0	0	0	0.104147	0	0	0	0	0	0	0	0	0.103237	0	0	0	0	0	0	0	0	0	0	0	0	0	0	0	0.316304	0	0	0	0	0	0	0	0	0	0	0	0	0	0.156395	0
	1747	1747_chr5:5515636-5525368	HERVHF	9734	9485	0	0	0	0	0	0	0	0	0	0	0	0.159307	0.119705	0.575418	0.868763	0.377807	0.607237	0	0	0	0	0	0.102234	0.261653	0	0.156798	0.126502	0.187028	0	0	0	0	0.178484	0	0	0.590697	0	0	0.0285781	0	0.0894999	0.0442035	0.202587	0
	1748	1748_chr5:7055294-7063815	HERVHF	8523	8274	0	0	0	0	0	0	0	0	0	0	0	0.266149	1.2891	0.691784	0.441873	0.31505	0.82584	0	0	0	0	0	0	0	0	0	0	0	0	0	0	0	0	0	0	0	0.557317	0.179722	0.0285781	0	0	0	0.0675288	0
	1749	1749_chr5:7263666-7272205	HERVHF	8541	8292	0	0	0	0	0	0	0	0	0	0	0	1.10168	1.91891	1.54746	1.7838	3.17963	2.6126	0	0	0	0	0	0	0	0	0	0	0	0	0	0	0	0	0	0	0	0	0	0	0	0	0	0	0
	1753	1753_chr5:8996812-9009455	HERVHF	12645	12396	0	0	0	0.104147	0	0	0.0494318	0	0.0388632	0	0	0.515875	9.02157	0.779449	0.35259	9.44854	7.5174	0.0630981	0	0.0883748	0.448864	0.338951	0.56751	0.547236	0.139681	0.530572	0.506362	1.16309	0	0	0.20989	0	0	0	0.605749	0	0	0	0.0874168	0.11029	0.158596	0.111863	0.135058	0
	1756	1756_chr5:10716252-10725049	HSERVIII	8799	8550	0.24125	0	0	0.624879	0.926545	0.434112	0.0247159	0	0.0194316	0.115042	0.113309	0.105496	0.0997086	0.115084	0	0.497538	0.434191	0	0.0768776	0	0	0	0	0.0836926	0	0.120266	0	0	0.523504	0	0.20989	0	0	0	2.22988	0	0.835976	1.25805	0.160976	0.0799504	0.0288356	0.127727	4.66359	0
	1757	1757_chr5:12488478-12493133	HERVHF	4657	4408	0	0	0	0	0	0	0	0	0	0	0	0	0	0	0	0	0	0	0	0	0	0	0	0	0	0	0	0	0	0	0	0	0	0	0	0	0	0	0	0	0	0	0	0
	1758	1758_chr5:12663700-12668616	HERVHF	4918	4669	0	0	0	0	0	0	0	0	0	0	0	23.9434	35.025	24.8979	23.8322	31.6046	36.8905	0	0	0	0.226856	0.117867	0	0	0	0	0	0	0	0	0	0	0	0	0	0	0	0	0	0	0	0	0	0
	1759	1759_chr5:12853852-12857786	HERVW9	3936	3687	0	0	0	0	0	0	0	0	0	0	0	0	0	0	0	0	0	0	0	0	0	0	0	0	0	0	0	0	0	0	0	0	0	0	0	0	0	0	0	0	0	0	0	0
	1761	1761_chr5:13195848-13202058	HSERVIII	6212	5963	0	0	0	0	0.231636	0	0	0	0	0	0	0	0	0	0	0	0	0	0	0	3.19733e-05	0	0.149346	0	0	0	0	0	0	0	0	0	0	0	0	0	0	0	0	0	0	0	0.135058	0
	1763	1763_chr5:15059583-15065586	HSERVIII	6005	5756	0	0	0	0	0	0	0	0	0.0388632	0	0	0	0	0	0	0.114712	0	0	0	0	0	0	0	0	0	0	0	0	0.261752	0	0	0	0	0	0	0	0	0.179722	0	0	0	0	0	0
	1764	1764_chr5:16420078-16426199	HERVHF	6123	5874	0	0	0	0	0	0	0	0	0	0	0	0.105496	0	0.115084	0	0.116371	0	0	0	0	0	0	0	0	0	0	0	0	0.261752	0	0	0	0	0	0	0	0	0	0	0	0.0144178	0	0	0
	1766	1766_chr5:18535821-18544124	HERVHF	8305	8056	0	0	0	0	0	0	0	0	0	0	0	0.329262	0.567359	0.148758	0.191605	0	0.682185	0	0	0	0	0	0	0	0	0	0	0	0	0	0	0	0	0	0	0	0	0	0	0	0	0	0	0
	1767	1767_chr5:18667054-18676262	HERVHF	9210	8961	0	0	0	0	0	0	0.00845697	0.00602363	0	0	0.0142601	0.380172	0.853138	0.345572	0.296739	0	0.29345	0	0	0	0	0	0	0	0	0	0	0	0	0	0	0	0.00489675	0	0.605749	0	0	0.179722	0	0	0	0	0.135058	0
	1768	1768_chr5:18783876-18786431	HML	2557	2308	0	0	0	0.208293	1.15818	0	0	0	0	0	0	0.0351653	0.188817	0	0.0635191	0.57356	0.578922	0.219493	0.0617225	0.100573	0	0.0656149	0.314302	0.177758	0.321451	0	0.0992174	0.219366	0	0	0.20989	0	0	0	0.302874	0	0	0	0.0285781	0	0.0144178	0	0.0675288	0
	1770	1770_chr5:19301649-19305707	HERVW9	4060	3811	0	0	0	0	0	0	0	0	0	0	0	0	0	0	0	0	0	0	0	0	0	0	0	0.0418463	0	0	0	0	0	0	0.20989	0	0	0	0	0	0	0	0	0	0	0	0.0675288	0
	1773	1773_chr5:19700559-19709854	HML	9297	9048	0.723749	0.595849	0	0.416586	0	0	0	0	0.15579	0.115042	0	0.468472	1.34677	0.391401	0.333234	1.73486	1.15784	0.219493	0.0925838	0.0502867	0.14856	0.24954	1.42252	0.437156	0.477538	0.206836	1.09139	0.520173	0	0.217742	0.252689	1.24817	0.536824	0	0.302874	0	0	0.89861	0.114313	0.075181	0.162578	0.127727	0.285943	0
	1774	1774_chr5:20336982-20347977	HUERSP	10997	10748	0	0	0	0	0	0	0.0247159	0.136102	0.0604973	0.230083	0	0.301871	0	0.219183	0.0681521	0	0	0	0	0	0.032408	0.117867	0	0.0418463	0	0.103418	0	0	0.261752	0	0	0	0	0.393726	0.302874	0	0	0	0.114313	0	0	0.0851516	0	0
	1778	1778_chr5:22094109-22103254	HERVHF	9147	8898	0	0.595849	0	0.208293	0	0	0.0988637	0	0.0388632	0	0.113309	0.154923	0.566451	0.0575418	0.0743237	0.322726	0.686889	0	0	0	0	0	0.970752	0.0444115	1.01273	0.384017	1.65446	0.40236	0	0	0	0	0.178484	0	0	0	0.278659	0	0	0	0.0144178	0	0	0.101132
	1779	1779_chr5:22930137-22935229	HERVW9	5094	4845	0	0	0	0	0	0	0	0	0	0	0	0	0	0	0	0	0	0	0	0	0	0	0	0	0	0	0	0	0	0	0	0	0	0	0	0	0	0	0	0	0	0	0	0
	1782	1782_chr5:24296964-24314559	Uncertain	17597	17348	0.24125	0	0	0	0	0	0.0741477	0.272204	0.155453	0.115042	0.339928	0.140661	3.17745	0.402792	0.190557	2.38981	3.56711	0.586863	0.758126	0.862562	0.138431	0	1.08114	0.762904	1.69806	1.09443	0.99774	0.984727	0.644384	0	0.20989	0.0953549	0.178484	0	0.302874	0.295348	0	0	0.171469	0.225543	0.233616	0.127727	0.270115	0.101132
	1783	1783_chr5:24387403-24401047	HERVW9	13646	13397	0	0	0	0	0	0	0.0741477	0	0	0	0	0	0	0.0575418	0	0	0	0	0	0	0	0	0	0	0	0	0	0	0.378541	0	0	0	0	0	0	0	0	0.539166	0.0285781	0	0	0	0.260637	0
	1785	1785_chr5:24649797-24654517	HML	4722	4473	0	0	0	0	0.231636	0	0.0247159	0	0.0388632	0	0	0	0.188817	0	0	0	0	0	0	0	0.032408	0.117867	0.382328	0.209231	0.139681	0	0.595304	0.109683	0	0	0.20989	0	0	0	0.605749	0.295348	0	0	0.0857344	0.300724	0.0865069	0.212879	0.0675288	0
	1788	1788_chr5:28047433-28050951	HERVHF	3520	3271	0	0	0	0	0	0	0	0	0	0	0	0.0351653	0.0944085	0	0	0.443218	0	0	0	0	0	0	0	0	0	0	0	0.136256	0	0	0	0	0	0	0	0	0	0	0	0	0	0	0	0
	1790	1790_chr5:29390084-29396551	HERVHF	6469	6220	0	0	0	0	0	0	0	0	0	0	0	0	0	0	0	0	0	0	0	0	0	0	0	0	0	0	0	0	0	0	0	0	0	0	0	0	0	0	0	0	0	0	0.0675288	0
	1791	1791_chr5:30198292-30203047	HERVW9	4757	4508	0	0	0	0	0	0	0	0	0	0	0	0	0	0	0	0	0	0	0	0	0	0	0	0	0	0	0	0	0	0	0	0	0	0	0	0	0	0	0	0	0	0	0	0
	1793	1793_chr5:30485216-30496057	HML	10843	10594	0	0	0	0	0.231636	0	0	0	0.0194316	0	0	0.0430065	0.949929	0	0	1.57966	1.0704	0	0	0	6.66351e-09	0	0	0.0513923	0	0.491617	0	0.134125	0.0895582	0	0	0	0	0	0.302874	0	0	0	0	0	0	0	0	0
	1795	1795_chr5:31390182-31399107	HML	8927	8678	0	0	0	0.31244	1.85309	0.434112	0.475752	0.264077	0.647698	0.805292	0.793165	0.227336	1.79376	0.0576546	0.133851	1.4227	1.15784	0.344918	0.24689	0.251433	0.226856	0.294668	1.77897	0.420727	2.3051	0.727343	2.77809	0.453982	0.785256	0	0.839562	0.535526	0.178484	0.554472	0	0	0	0.359444	0.171645	0.187952	0.259521	0.170303	0.441635	0.606795
	1797	1797_chr5:32548561-32560530	HERVW9	11971	11722	1.89343	0	1.13835	0.650802	0.694909	1.30234	1.04891	0.183121	0.830673	0.613334	1.35971	0.791838	5.96395	0.603078	0.791619	5.59644	6.93172	0.621298	0.666764	0.617183	0.49151	0.270426	7.01045	2.88169	8.72608	3.31385	5.35075	3.68369	1.91342	1.24863	0.839562	1.44751	1.19691	0.787451	3.15395	2.78804	1.11463	0.967857	0.568208	0.604342	0.442347	0.766365	0.472702	0.838912
	1798	1798_chr5:32662907-32667555	HUERSP	4650	4401	0	0	0	0	0	0	0	0	0.0388632	0	0.339928	0	0.944085	0	0	0.57356	1.01311	0.156781	0.154306	0.15086	0.129632	0.294668	0.764594	0.460309	0.139681	0.310254	0.892957	0.329049	0	0	0	0	0	0	0.302874	0	0	0.359444	0	0.0853041	0	0.0924934	0	0
	1799	1799_chr5:32672679-32678208	HERVW9	5531	5282	0	0	0	0.104147	0	0	0.0247159	0	0.0388632	0.115042	0	0.0351653	0.0944085	0.115084	0.190557	0.118115	0	0	0	0	0.032408	0	0	0	0	0	0	0	0.261752	0	0	0	0	0	0	0	0	0.179722	0.228625	0.187952	0	0.255455	0.156456	0.101132
	1805	1805_chr5:34461164-34468535	HML	7373	7124	0	0	0	0.208293	0	0.868224	0.111623	0	0.0777263	0.115042	0	0.082892	0.335526	0.0575418	0.127038	0.525918	0	0	0	0.0502867	0.032408	0	1.23824	0.362702	1.4204	1.01641	1.15584	0.344985	0.62576	0	0.20989	0	0.178484	0	0.605749	0	0	0.359444	0.0517339	0.210194	0.0375292	0	0.135058	0.202265
	1806	1806_chr5:34783817-34787036	HML	3221	2972	0	0	0	0	0	0	0	0	0	0	0	0	0	0.0575418	0	0	0	0	0	0	0	0	0	0.0418463	0	0	0	0.0548414	0	0	0	0	0	0	0	0	0	0	0	0	0	0	0	0
	1811	1811_chr5:36326516-36332837	HERVW9	6323	6074	0	0	0	0	0	0	0	0	0	0	0	0.0351653	0	0.0575418	0	0	0	0	0	0	0	0	0	0	0	0	0	0	0	0	0.419781	0	0	0	0	0	0	0	0	0	0	0	0	0
	1812	1812_chr5:37086510-37094092	HML	7584	7335	0.723749	0	5.69175	0.104147	5.5421	1.09616	0.631949	0.633688	0.548272	0.757246	1.36712	0.754352	6.22371	0.194151	0.47619	6.99837	4.6415	0.306458	0.401197	0.251433	0.0426632	0.305916	6.04477	2.44088	3.97179	1.56253	6.33203	2.24808	0.523504	0.653225	0.485233	1.4978	0.551483	0.393726	1.11423	0	0	3.86537	0.314359	0.112771	0	0.212879	0.0675288	0.149554
	1813	1813_chr5:37264736-37272712	HSERVIII	7978	7729	0	0	0	0	0.231636	2.17056	0.148295	0.272204	0.0745112	0	0.113309	0.210992	0.660859	0.115084	0	0.995557	2.10195	0	0	0	0	0	1.1327	0.750798	1.20195	0.912095	1.12762	0.830338	0.70478	0.217742	0.419781	0.499267	0.535451	0.393726	0.908623	0	0	0.359444	0.125517	0.0792975	0.136094	0.173557	0.386419	0.101132
	1814	1814_chr5:37778378-37786119	HERVERI	7743	7494	0	0	0	0.104147	0	0.434112	0.31213	0	0.136021	0	0	0	0.123281	0.0575418	0.0635191	0	0.163652	0	0	0	0.0882292	0.067057	1.55998	0.376617	1.5023	0.310254	1.19061	0.329049	0.261752	0	0	0	0	0.393726	1.2115	0	0.278659	0.491087	0.171469	0.0375905	0.087871	0.0851516	0.0675288	0
	1818	1818_chr5:40103037-40112293	HML	9258	9009	0	0	0	0	0	0	0	0	0	0	0	0	0	0	0	0	0	0	0	0	0.000319068	9.86348e-06	0	0	0	0	0.297652	0	0	0	0	0	0	0	0	0	0	0	0	0	0	0	0	0
	1822	1822_chr5:41993714-42000056	HSERVIII	6344	6095	0	0	0	0	0	0	0.0494318	0	0	0	0	0.0214252	0	0.0916709	0	0	0	0	0	0	0	0	0	0.0867021	0	0.103418	0	0.109683	0	0	0	0.249633	0.11827	0	0	0	0	0.155137	0	0	0.0720891	0	0.101339	0
	1823	1823_chr5:42111471-42121352	HERVW9	9883	9634	0	0	0	0	0	0	0	0	0.0194316	0	0	0.116418	0	0.460334	0.0635191	0.114712	0	0	0	0	0	0	0	0	0	0	0	0	0	0	0.20989	0	0	0	0.302874	0	0	0.539166	0	0	0	0	0	0
	1824	1824_chr5:42813609-42819913	HERVERI	6306	6057	0	0	0	0	0	0	0	6.89401e-06	0.0691508	0	0	0	0	0	0	0	0	0	0	0	0	0	0	0	0	0	0	0	0	0	0	0	0	0	0.302874	0	0	0	0	0	0	0	0.0675288	0
	1826	1826_chr5:43315800-43321684	HERVIPADP	5886	5637	0	0	0	0	0	0	0	0	0	0	0	0	0	0	0	0	0	0	0	0	0	0	0	0	0	0	0	0	0	0	0	0	0	0	0	0	0	0	0	0	0	0	0	0
	1827	1827_chr5:43320925-43333557	HERVHF	12634	12385	0	0	0	0.104147	0	0	0.19222	0	0.140163	0	0	0.110899	5.91072	0	0.193584	4.81674	4.2946	1.18066	1.51327	1.15429	0.831188	0.728077	0.515616	0.880433	1.03524	1.06691	0.235399	0.885239	0	0	0	0.499267	0	0	0.316683	0.590697	0	0.308151	0.165349	0	0	0	0.16727	0
	1829	1829_chr5:43786583-43798281	HERVHF	11700	11451	0	0	0	0	0.231636	0	0.0312955	0	0	0	0	0.162114	3.07229	0.395516	0.360772	3.97373	2.66815	0.27065	0.348948	0.43951	0	0	0.448841	0.72779	0.601687	0.437235	0.531702	0.384908	0	0	0	0	0	0	0	0	0	0	0.0285781	0	0.0720891	0	0.270115	0.101132
	1830	1830_chr5:44110605-44120215	HERVHF	9612	9363	0	0.595849	0	0	0	0	0	0	0.0372068	0	0.113309	0.0839023	0	0.33413	0.496412	0	0	0	0	0	0.208254	0.193446	0	0	0.139681	0.103418	0.198435	0	0.261752	0	0	0	0	0	0.302874	0	0	0	0.0285781	0	0	0	0.46392	0
	1831	1831_chr5:44788664-44794368	HML	5706	5457	0	0	0	0	0	0	0	0	0.0388632	0	0	0	0.197374	0	0	0.344136	0.14473	0	0	0	0.0972241	0.176801	0	0	0	0	0	0	0	0	0	0	0	0	0.302874	0	0	0	0	0	0.0576713	0	0	0
	1832	1832_chr5:44983898-44995096	HML	11200	10951	0	0	1.13835	0.624879	1.85309	0.434112	0.363727	0.459796	0.454101	0.583798	1.13309	1.37878	4.44305	1.43854	1.48959	3.89818	4.30696	0.188137	0.24689	0.30172	0.222171	0.200009	4.13844	1.20022	2.77118	1.10978	5.00203	1.27261	1.30876	1.30645	0.629671	1.96067	1.96332	0.949316	2.47064	1.4197	1.11463	1.07833	1.00877	1.4007	0.60255	0.664932	0.801864	0.263191
	1834	1834_chr5:45795325-45803492	HUERSP	8169	7920	0	0	0	0	0	0	0	0	0	0	0	0	0	0	0	0	0	0	0	0	0.032408	0.117867	0.149346	0.0418463	0	0.103418	0.0992174	0	0.261752	0	0	0	0.178484	0.393726	0.908623	0	0	0	0	0	0	0	0.24529	0
	1836	1836_chr5:46000498-46009896	HML	9400	9151	0	0	0	0	0	0	0	0	0	0	0	0	0	0	0	0.114712	0	0	0	0	0	0.0589336	0	0.0836926	0	0	0	0.109683	0	0	0	0	0	0	0.605749	0	0	0	0	0	0	0	0.0675288	0
	1841	1841_chr5:49665924-49673752	HERVW9	7830	7581	0	0.595849	2.2767	0.31244	0.463272	0.868224	0.999598	0.816612	1.62106	0.00362726	0.226618	1.25691	4.71132	0.975298	2.08567	4.43852	4.85633	0	0	0	0	0	0.149346	0.0418463	0.437061	0	0	0	0	0.217742	0.839562	0.499267	0.356967	0	1.2115	0.295348	0.278659	1.03305	0	0.0375905	0	0	0	0
	1842	1842_chr5:49740365-49748223	HERVW9	7860	7611	0	0	0	0.416586	0.231636	0	0.271875	0.408306	0.110818	0.230083	0.246215	0.59793	1.49757	0.954129	0.649616	1.33644	1.5398	0.610618	0.257962	0.402505	0.405437	0.262482	1.20424	0.580019	1.53649	0.413672	1.09694	0.712938	0.261752	0	0	0	0	1.5749	1.81725	0.590697	0.278659	0.359633	0.0857344	4.77072e-07	0.273939	0.255455	0.385114	0.303397
	1844	1844_chr5:51600362-51606059	HML	5699	5450	6.26477	50.5585	31.8738	3.38077	13.1255	3.29485	12.6929	15.3331	6.54565	6.83345	34.6613	4.34566	7.87998	4.52522	4.04851	6.87734	8.07685	37.7049	34.3381	37.3291	39.0925	39.624	71.5797	13.6478	72.5144	12.1573	74.9148	13.701	6.44821	19.0819	0.311983	18.1602	9.81792	24.2642	13.6355	14.2831	15.3993	3.68321	20.8986	20.3001	18.1346	20.8521	1.35006	22.0574
	1846	1846_chr5:52494469-52509169	HERVHF	14702	14453	0.625117	0	0	0.104147	0	0	0.362951	0.152397	0.207224	0.124253	0	2.01626	3.39505	1.33571	1.02074	2.76966	3.90305	0	0	0	0.24656	0.123397	2.19748	1.2239	3.47763	0.758904	2.94826	1.03283	0.261752	0	0.542651	0.804139	0.366829	0	0.672072	0.954725	0.880163	1.38214	0.161037	0.332511	0.317593	0.189178	0.384049	0.120658
	1847	1847_chr5:52514174-52528937	HERVW9	14765	14516	0	0	0	0	0	0	0	0	0	0.115042	0	0.450485	2.98506	0.313973	0.0668818	1.82964	3.35259	0.470343	0.22175	0.502867	0.59238	0.121893	0.494624	0.712496	0.189267	0.245101	0.642995	0.270492	0.523504	0	0.20989	0	0	0.393726	0.694697	0	0	0.90352	0	0	0	0	0	0.121602
	1849	1849_chr5:53796038-53800312	HML	4276	4027	0.24125	0	0	0	0	0	0	0	0.00161024	0	0	0.175827	1.71621	0	0	0.114712	0.289461	0	0	0	0.291672	0.353601	0.317513	0.125539	0.907555	0.114497	0.473301	0.274207	0	0	0	0.650707	0.178484	0	0.302874	0	0	0.359444	0	0	0.0144178	0	0	0.244917
	1850	1850_chr5:54379414-54387063	HERVW9	7651	7402	0	0	0	0	0	0	0	0	0	0	0	0	0	0	0	0	0.300103	0	0	0	0	0	0.176861	0	0	0	0	0	10.7318	0	10.6606	0	0	0	26.8655	0	0	15.7927	0	0	0.114401	0	6.13619	0
	1852	1852_chr5:56312279-56318138	HERVHF	5861	5612	0	0	0	0	0	0	0	0	0	0	0	0	0	0.0575418	0	0.137872	0	0	0	0	0	0	0	0	0	0	0	0	0	0	0	0	0	0	0	0	0	0	0	0	0	0	0	0
	1855	1855_chr5:58597616-58611459	MER50LIKE	13845	13596	0	0	0	0.327981	0	0	0.106119	0.408306	0.114548	0.230083	0	0.187907	7.22516	0.297906	0.192151	4.94309	6.35856	2.81077	2.4815	2.61814	1.60148	1.46767	1.34899	1.4507	1.65985	0.985032	0.723622	1.65293	0.343194	0	0	0	0.822724	0	0	0.522713	0	0.772792	0.0612867	0	0.148465	0	0	0
	1857	1857_chr5:59954308-59962244	HERVW9	7938	7689	0	0	0	0.104147	0.694909	0.434112	0.225719	0.544408	0.194316	0.398219	0.906474	0.246157	0.224671	0.345251	0.237478	0.958165	0.519954	0.927677	1.03163	1.18823	0.490894	0.412535	0.812594	0.561154	1.15882	0.206836	0.75722	0.512559	0.970223	0.217742	0	0.249633	0.356967	0	0.908623	0.2663	0	0.191054	0.353889	0.263133	0.100925	0.191723	0.135058	0.151101
	1864	1864_chr5:62858554-62866638	HUERSP	8086	7837	0	0	0	0	0	0	0	0	0	0	0	0	0	0	0	0	0	0	0	0	0	0	0	0.0836926	0	0	0	0	0.261752	0	0	0	0	0	0	0	0	0	0	0	0	0	0.270115	0
	1866	1866_chr5:63449194-63457767	HERVIPADP	8575	8326	0	0	0	0	0	0	0	0	0	0	0	0	0	0	0	0	0	0	0	0	0	0	0	0	0	0	0	0	0	0	0.419781	0	0	0	0.605749	0	0	0.179722	0	0	0	0	0	0
	1870	1870_chr5:68931983-68951138	HSERVIII	19157	18908	0.24125	0	0	0.416586	0	0	0	0.0504661	0.136021	0.115042	0.141782	0.193343	1.01111	0.1216	0.171622	0.670222	0.638985	0.156781	0.308613	0.30172	0.401824	0.235734	2.21666	0.360003	0.945895	0.220433	1.35763	0.691216	0	0	0	0	0	0	0.605749	0.12292	0	0.0678834	0.0725439	0.128112	0	0	0	0
	1872	1872_chr5:69504266-69525902	HSERVIII	21638	21389	0	0	0	0	0	0	0.0741477	0	0	0	0	0.0396141	1.36295	0	0.0824541	1.41109	0.49954	0	0	0	0.269382	0	0.0937283	0.272832	0	0.312848	0	0.300653	0	0	0	0	0	0	0	0	0	0	0.0703468	0.210203	0.0566532	0.0851516	0.0726543	0
	1874	1874_chr5:69808287-69827411	HSERVIII	19126	18877	0	0	0	0	0	0	0.12358	0.0856359	0	0	0.198146	0.0483653	2.92361	0	0	2.50716	2.43649	0.156781	0.370335	0.30172	0.0741774	0	0.297534	4.10193e-06	0.18556	0.103418	0	0.146039	0	0.217742	0.20989	0	0	0	0	0.172429	0.557317	0.111839	0	0	0	0	0	0
	1875	1875_chr5:69952729-69960618	HML	7891	7642	0	0	0	0	0	0	0.16918	0.408306	0.11659	0.115042	0.226618	0.187277	1.98258	0.230167	0.127038	1.72068	1.59203	0.272127	0.428916	0.547858	0.375577	0.294668	0.821406	0.584664	0.816614	0.474672	1.08291	1.01724	0	0.217742	0	0.249633	0	0	1.51437	0.590697	0	2.51611	0.514406	0.338314	0.187432	0.425758	0.66389	0.101132
	1876	1876_chr5:70504867-70525426	HSERVIII	20561	20312	0	0	0	0	0	0	0	0	0	0	6.42e-08	0	0	0.338734	0	0	0	0	0	0	0	0	0	0.173221	0	0	0.25811	0	0	0	2.82825e-09	0	0	0.787451	0	4.71553e-08	0	0	0	0	0.0298537	0	0	0
	1878	1878_chr5:70867754-70874228	HML	6476	6227	0.482499	0.595849	2.2767	0	0.231636	0.868224	0.173011	0.272204	0.136021	0.115042	0.453237	0.105496	1.32172	0.0575418	0	1.04741	1.59203	0.125425	0.0308613	0.15086	0.064816	0	1.67909	0.878772	1.19486	0.827344	2.5396	0.658097	0	0	0	0.249633	0.356967	0.393726	1.2115	0.590697	0.0184214	0.179722	0.142891	0.205904	0.168466	0.170303	0	0
	1879	1879_chr5:72222089-72231912	HERVW9	9825	9576	0	0	0	0	0	0	0	0	0.0194316	0	0	0.105496	0.294361	0.0575418	0.127038	0.445064	0.484016	0	0	0	0	0	0	0.191335	0	0	0	0.0548414	0	0	0.419781	0	0	0	0	0	0	0	0	0	0	0	0	0
	1881	1881_chr5:75278363-75293832	Uncertain	15471	15222	0	0	0	0	0.231636	0	0.0247159	0	0	0	0.113309	0.0703306	1.9351	0.14972	0.410936	1.74203	2.02355	0.219493	0.277751	0.402293	0.415124	0.156932	0.753968	0.299875	0.882743	0.579696	0.42815	0.331667	0.523504	0	0.839562	0	0	0	0.908623	0	0	2.33639	0	0	0	0	1.28305	0.202265
	1882	1882_chr5:75653070-75659165	HERVHF	6097	5848	0	0	0	0	0	0	0.0247159	0.136102	0.0194316	0	0	0.0703306	0.283225	0.0575418	0.127038	0.240603	0.321158	0	0	0	0	0.235734	0.646634	0.167385	0.879155	0.206836	0.496087	0.0548414	0	0	0	0	0	0	0	0	0	0	0.0571563	0.0375905	0	0	0	0
	1884	1884_chr5:76177041-76185385	HERVHF	8346	8097	0.568804	0	1.4594	0.520733	0.463272	1.30234	0.337123	0.372383	0.453452	0.345125	1.10324	0.879182	3.37264	0.982635	0.399224	3.27604	3.09452	0.125425	0.185168	0.30172	0.129632	0.412535	4.69523	1.63458	4.01251	1.92357	3.90157	1.28084	0.261752	0.966708	0.629671	1.99707	0	0.520986	1.38883	1.65505	1.85194	0.219854	0.555142	0.344174	0.193637	0.307536	0.573816	0.606795
	1885	1885_chr5:76205053-76208801	HERVW9	3750	3501	0	0	0	0	0	0	0	0	0	0	0	0	0	0	0	0	0	0	0	0	0	0	0	0	0	0	0	0	2.87927	0	1.46923	0	0	0	0.605749	0	0	2.15667	0	0	0	0	0.60776	0.101132
	1889	1889_chr5:80187059-80197329	HERVFRDLIKE	10272	10023	1.39119	1.1917	0	0.416586	1.62145	0.868224	0.364483	0.272204	0.446926	0.121298	0.113309	0.913426	2.6416	0.460334	0.550416	2.82951	2.54264	0.19788	0.154306	0.166856	0.546548	0.60678	4.27649	0.902988	3.99573	1.88603	3.01239	2.26048	0.261752	0.217742	1.46804	0.499267	0.356967	0.393726	2.94453	0.590697	1.39329	1.38812	0.371516	0.526267	0.397135	0.383182	0.951806	0.40453
	1891	1891_chr5:81249173-81256423	HERVHF	7252	7003	0	0	1.13835	0	0	0	0.21355	0.136102	0.0582948	0.230083	0	0.212921	0.944085	0.17292	0.127156	1.15712	0.868382	0	0	0	0	0	0.723675	0.370461	0.665131	0.310254	0.728661	0.282866	0.785256	0	0	0	0.178484	1.96863	0	0	0	0	0.0285781	0	0.0720891	0	0.270115	0
	1892	1892_chr5:81563365-81569525	HERVERI	6162	5913	0	0	0	0	0	0	0.0247159	0.136102	0.105733	0	0.113309	0	0	0	0	0	0.14473	0.595768	0.49378	0.402293	0.129632	0	0.0746732	0	0.139681	0.103418	0.297652	0	0	0	0	0	0	0	0	0	0	0	0	0	0	0	0	0
	1894	1894_chr5:82264927-82271811	HERVIPADP	6886	6637	0	0.595849	0	0	2.08473	0	0.0741477	0	0.155453	0	0.226618	2.26151	1.18405	2.2791	1.58368	2.07077	2.53125	0.227459	0.339474	0.15086	0.291672	0.176801	0.345805	0.215776	0.324824	0	0.546156	0.390065	0.261752	0	0.462586	0	0	0	0.605749	0	0.278659	0.179722	0	0	0.135452	0.0443001	0.101691	0.101132
	1896	1896_chr5:83994577-84000990	HERVHF	6415	6166	0	0	0	0	0	0	0	0	0	0	0	0.140661	1.19006	0	0.0635191	1.03241	1.26607	0.156781	0.277751	0.352007	0	0	0	0.209231	0	0.206836	0	0.164524	0	0	0	0	0	0	0	0	0	0.179722	0	0	0	0	0.0675288	0.101132
	1899	1899_chr5:85757815-85760028	HERVERI	2215	1966	0	0	0	0	0	0	0	0	0	0	0	0	0	0	0	0	0	0	0	0	0	0	0	0	0	0	0	0	0	0	0	0	0	0	0	0	0	0	0	0	0	0	0.0461885	0
	1901	1901_chr5:85860992-85866838	HERVERI	5848	5599	0.24125	0	0	0	0	0	0	0	0.11659	0.115042	0	0	0.317443	0	0	0.591719	0.223329	0	0	0	0	0	0.298693	0.167385	0.792777	0	0.158276	0.314025	0	0.217742	0.515275	0	0	0	0	0	0	0.179722	0	0	0.0865069	0	0.135058	0
	1903	1903_chr5:86806148-86816195	HML	10049	9800	0	0	0	0	0	0	0.0988637	0	0	0	0	0.105496	1.80022	0.0575418	0	2.64962	1.87647	1.2856	0.475834	0.553153	0.226856	0.235734	0.403055	0.193301	0.279362	0.204481	0.39687	0.306389	0	0	0	0	0	0	0.302874	0	0	0.245252	0.240238	0.407552	0	0.112752	0.135058	0
	1905	1905_chr5:92159201-92171590	HERVHF	12391	12142	0.482499	0.595849	0	0	0.463272	0	0	0.408306	0.0199182	0.115042	0	0.324529	4.83848	0.746282	0.322358	6.00277	4.98765	0.0706825	0	0	0.555989	0.396141	0.503231	0.829992	0.299773	1.09254	1.12587	0.474901	0.261752	0	0	0.499267	0.178484	0	0.302874	0	0.275896	0.359444	0.646435	0.204359	0.296266	0.172552	0.533716	0
	1906	1906_chr5:95041787-95049010	MLLV*	7225	6976	0	0	0	0.104147	0	0	0	0	0.0602274	0	0	0.0355215	0.283225	0.0596754	0	0.284302	0.224833	0	0	0	0	0	0.373366	0.251078	0.419044	0.206836	0.39687	0.28934	0.261752	0	0.20989	0	0	0.787451	0.605749	0	0	0	0	0	0	0	0	0
	1908	1908_chr5:95500514-95507881	HERVHF	7369	7120	0	0	0	0	0	0	0	0	0	0	0	0	0	0	0	0	0	0	0	0	0	0	0	0	0	0	0	0	0	0	0.20989	0	0	0	0.302874	0	0	0	0	0	0	0	0.135058	0
	1909	1909_chr5:96644592-96653851	HERVW9	9261	9012	0	0	0	0.104147	0	0	0.0247159	0	0.0276206	0	0	0	0	0	0	0	0	0	0	0	0	0	0	0	0	0	0	0	0	0	0	0	0	0	0	0	0	0.179722	0	0	0.0144178	0	0.135176	0
	1912	1912_chr5:97415328-97428887	HERVHF	13561	13312	0	0	0	0.520733	0	0	1.13104	1.36102	0.694294	0.805292	0.113309	0	0.292783	0.145914	0	0.375311	0	0.0759984	0.141854	0	0.564357	0.480322	0.389036	0.889083	0.174945	0.714659	0.83625	0.666504	1.57051	0.653225	0.989717	0.260048	0.535451	0	0	0	0.278659	0.98896	0.171469	0.0776724	0.255601	0.211261	0.202587	0.404927
	1914	1914_chr5:97770452-97775106	HERVHF	4656	4407	0	0	0	0	0	0	0.0494318	0	0.0194316	0	0	0.105496	0	0.0580631	0.0635191	0.229424	0.434191	0	0	0	0.032408	0.0589336	0.149346	0.0418463	0	0	0	0.0548414	0.523504	0	0.20989	0	0	0	0.302874	0	0	0.718888	0.0285781	0	0	0	0	0
	1916	1916_chr5:98347822-98352658	HERVHF	4838	4589	0	0	0	0	0	0	0	0	0	0	0	0	0	0	0.0635191	0	0.0356775	0	0	0	0	0	0	0	0	0	0	0	0.261752	0	0.629671	0	0	0	0	0	0	0.179722	0	0	0	0	0	0
	1918	1918_chr5:99319122-99325105	HERVW9	5985	5736	0.24125	0	0	0	0	0	0.0798445	0.136102	0.0846774	0.115042	0.123518	0.13184	0.434154	0	0	0.530901	0.538957	0	0	0	0	0	1.04926	0.447487	1.04484	0.439934	0.684039	0.735358	0.53688	0	0.20989	0	0.421018	0	0.678275	0	0	0.306015	0.0847767	0	0.250507	0	0.202587	0
	1921	1921_chr5:100318541-100325928	HERVHF	7389	7140	0	0	0	0	0	0	0.0494318	0	0	0	0	0.216248	0	0.63525	0.181822	0.119463	0.151473	0	0	0	0	0	0	0	0	0	0	0	0	0	0	0	0	0	0	0	0	0	0	0	0	0	0.135058	0
	1922	1922_chr5:100651179-100656312	HERVHF	5135	4886	0	0	0	0	0	0	0	0	0	0	0	0	0	0	0	0	0	0	0	0	0	0	0	0	0	0	0	0	0	0	0	0	0	0	0.302874	0	0	0	0	0	0	0	0	0
	1924	1924_chr5:101670585-101686564	HERVFRDLIKE	15981	15732	0	0	0	0	0	0	0	0	0	0	0	0.237875	4.2134	0.236314	0	2.4518	2.88245	0.385192	0.394416	0.498377	0.343794	0.072869	0.344275	0.500875	0.170326	0.614237	0.120862	0.953111	0.523504	0	0.419781	0	0	0	0.626093	0	0	0.359444	0	0.0384708	0	0	0	0.202265
	1925	1925_chr5:103399335-103406182	HERVHF	6849	6600	0	0	0	0	0	0	0	0	0	0	0	0	0	0	0	0	0	0	0	0	0	0	0	0	0	0	0	0	0	0	0	0	0	0	0	0	0	0	0	0	0	0	0.135058	0
	1926	1926_chr5:103367411-103373015	HERVHF	5606	5357	0	0	0	0	0	0	0	0	5.93932e-07	0	0	0.243399	0.380458	0.0820212	0.0812898	0	0.289461	0.313562	0.308613	0.0502867	0	0	0	0	0	0	0	0	0	0	0	0	0	0	0	0	0	0	0	0	0	0	0	0
	1928	1928_chr5:103927583-103935087	HERVHF	7506	7257	0	0	0	0	0	0	0	0	0	0	0	0	0	0	0	0	0	0	0	0	0	0	0	0	0	0	0	0	0	0	0	0	0	0	0.302874	0	0	0.179722	0	0	0	0	0	0
	1932	1932_chr5:106313618-106322399	HERVHF	8783	8534	0	0	0	0	0	0	0	0	0	0	0	1.17491	6.76821	1.96464	1.12306	7.66331	10.2675	0	0	0	0	0	0.149346	0	0	0	0	0	0	0	0	0	0	0	0	0	0	0	0	0	0	0	0.0730709	0
	1936	1936_chr5:107902671-107909913	HERVHF	7244	6995	0	0	0	0	0	0	0	0	0	0	0	0	0	0	0	0	0	0	0	0	0	0	0	0	0	0	0	0	0	0	0	0	0	0	0	0	0	0	0	0	0	0	0	0
	1937	1937_chr5:107910425-107916485	HERVW9	6062	5813	0	0	0	0	0	0	0	0	0	0	0	0	0	0	0	0	0	0	0	0	0	0	0.166581	0.109702	0.737159	0.15745	0.165352	0.160853	0	0	0	0	0	0	0	0	0	0	0	0	0.0170176	0	0	0
	1939	1939_chr5:109869499-109881304	HERVFRDLIKE	11807	11558	0	0	0	0	0	0	0	0	0	0	0	0	0	0.0732622	0	0	0.147305	0	0	0	0	0	0.149346	0	0	0	0	0	1.30876	0	0.20989	0	0	0	0.908623	0.295348	0	0.718888	0	0	0	0	0.337644	0
	1942	1942_chr5:111256392-111262398	HUERSP	6008	5759	0	0	0	0.104147	0	0	0	0	0	0	0	0.074759	0.188817	0.0575418	0.190557	0	0	0	0	0	0.16204	0.294668	0	0.0836926	0	0	0	0.0548414	0	0	0.20989	0	0	0	0	0	0	0.179722	0	0	0	0	0.0675288	0
	1944	1944_chr5:111782351-111786111	HERVW9	3762	3513	0	0	0	0	0	0	0	0	0	0	0	0	0	0	0	0	0	0	0	0	0	0	0	0	0	0	0	0	0	0	0	0	0	0	0	0	0	0	0	0	0	0	0	0
	1945	1945_chr5:111859790-111868330	HERVERI	8542	8293	0	0	0	0	0	0	0	0	0	0	0	0	0	0	0	0	0	0	0	0	0	0	0.0908392	0	0	0.103418	0.25995	0	0	0	0	0	0	0	0.302874	0	0	0	0	0	0	0	0	0
	1946	1946_chr5:111915868-111921111	HSERVIII	5245	4996	0	0	0	0	0	0	0	0	0	0	0	0.0703306	0.188817	0.0575418	0	0.229424	0.14473	0	0	0	0	0	0.22402	0.125539	0.279362	0	0.0992174	0.0570493	0	0	0.20989	0	0	0	0	0	0	0	0	0	0.0865069	0	0	0
	1947	1947_chr5:112948196-112958882	HERVW9	10688	10439	0	0	0	0	0	0	0.148295	0	0	0	0.339928	0.0351653	0.850893	0	0	0.99721	0.434191	0	0	0	0.129632	0.0589336	0.493281	0.186226	0.976817	0.103418	0.793739	0.535605	0.261752	0	0.20989	0	0	0	0	0	0.278659	0.539166	0.207234	0.288787	0.118521	0.28229	0.0675288	0.101132
	1948	1948_chr5:113048701-113050165	HML	1466	1217	0	0	0	0	0	0	0	0	0	0	0	0	0	0	0	0	0	0	0	0	0	0	0	0	0	0	0	0	0	0	0	0	0	0	0	0	0	0	0	0	0	0	0	0
	1950	1950_chr5:113106714-113112854	HERVFRDLIKE	6142	5893	0	0	0	0	0.231636	0	0	0	0.095009	0.230083	0	0.175747	0.724336	0.0993631	0	0.344136	0.578922	0	0	0	0	0.0589336	0.160662	0	0.419044	0.161435	0.436283	0	0.523504	0	0	0	0	0	0	0.295348	0.557317	0.359444	0	0	0.0720891	0	0	0.101132
	1951	1951_chr5:113474835-113484066	HML	9233	8984	0	0	0	0	0.231636	0.434112	0.0741477	0	0.0971579	0	0	0.0351653	0.860222	0.0575418	0	0.76436	0.952918	0.378498	0.241726	0.421997	0.20755	0.235734	0.559406	0.15156	0.452907	0.122256	0.258593	0.236472	0.523504	0	0.20989	0	0	0	0.302874	0	0	0.359444	0.0571563	0.075181	0.273939	0.0425758	0.405173	0
	1953	1953_chr5:114373711-114376902	HML	3193	2944	0	0	0	0	0	0	0	0	0	0	0	0	0	0	0	0	0	0	0	0	0	0	0	0	0	0	0	0	0.261752	0	0	0	0	0	0	0	0	0	0	0	0	0	0	0
	1954	1954_chr5:114325607-114335619	HERVW9	10014	9765	0	0	0	0	0.926545	0	0.210897	0.17129	0.24287	0.230082	0.679855	0.504865	4.26241	0.357783	0.825748	2.5661	4.12987	0	0	0	0.064816	0	0.949933	0.706905	2.13554	1.30761	2.28261	1.21772	0.261752	0.505886	0.20989	0.998533	0.206731	1.18118	1.2115	0	0.278659	1.6175	0.26183	0.375905	0.0720891	0.127727	0.0675288	0.40453
	1959	1959_chr5:116381935-116387506	HERVHF	5573	5324	0	0	0	0	0	0	0	0	0	0	0	0	0.231791	0.0579158	0.0646186	0	0.289461	0	0	0	0	0	0	0	0	0	0	0	0	0	0	0	0	0	0	0	0	0	0	0	0	0	0.0675288	0
	1960	1960_chr5:118283779-118288514	HERVHF	4737	4488	0	0	0	0.208293	0.231636	0	0.194709	0	0.213747	0.345125	0	2.10251	10.4577	2.23931	1.6515	8.91973	10.2461	0.219493	0.123445	0.402293	0.194448	0.176801	0.866949	0.817362	1.25713	0.310254	0.911986	0.38389	0.261752	0.435483	0	0	0	0	0.605749	0.886045	0	0.596113	0.0571563	0.112771	0.302774	0.0851516	0.202587	0.303397
	1961	1961_chr5:118760260-118766478	HERVW9	6220	5971	0	0	0	0	0	0	0	0	0	0	0	0	0.188817	0	0	0	0	0	0	0	0	0	0	0	0.168309	0	0.297652	0	0	0	0.20989	0	0.535451	0	0.428265	0	0	0	0	0	0	0	0.0675288	0
	1962	1962_chr5:120031098-120038953	HERVHF	7857	7608	2.17125	0.595849	1.13835	0.208293	0	0.868224	0.0988637	0	0.203818	0.281728	0.793165	2.28515	3.5957	2.29099	2.33873	3.23256	3.98249	0	0	0.0502867	0	0	2.09085	0.646638	2.79362	0.206836	3.17496	0.603256	0	0	0	0.249633	0.178484	0	1.51437	0	0.278659	0.835846	0	0	0.0865069	0.0920276	0.135058	0.101132
	1964	1964_chr5:121193174-121196630	HML	3458	3209	0	0	0	0	0	0	0	0	0	0	0	0	0	0	0	0	0	0	0	0	0	0	0	0	0	0	0	0	0	0	0	0	0	0	0	0	0	0	0	0	0	0	0	0
	1966	1966_chr5:121811647-121814827	HERVHF	3182	2933	0	0	0	0	0	0	0	0	0	0	0	0	0.0956292	0	0	0.232971	0.294712	0	0	0	0	0	0	0	0	0	0	0	0	0	0	0	0	0.393726	0	0	0	0	0	0	0	0	0	0
	1968	1968_chr5:121952630-121960017	HERVHF	7389	7140	0	0	0	0	0	0	0	0	0	0	0	0.0441824	0.480335	0.0581897	0.0647945	0	0	0	0	0	0	0	0	0	0	0	0.0992174	0	0	0	0	0	0	0	0	0	0	0	0	0	0	0	0	0
	1972	1972_chr5:123639564-123645528	HERVHF	5966	5717	0	0	0	0	0	0	0	0	0	0	0	0	0	0.0576045	0.0639415	0	0	0	0.0308613	0	0	0	0	0	0	0	0	0	0	0	0	0	0	0	0	0	0	0	0	0	0	0	0.0675288	0
	1973	1973_chr5:123832728-123838433	HERVHF	5707	5458	0	0	0	0	0	0	0	0	0	0	0	0.318957	0.0944085	0.132601	0.191982	0.119074	0.30725	0	0	0	0	0	0	0	0	0	0	0	0	0	0	0	0	0	0	0	0	0.359444	0	0	0	0	0	0
	1975	1975_chr5:124302020-124307919	HERVHF	5901	5652	0	0	0	0	0	0	0	0	0	0	0	0.167925	0.181389	0	0.22861	0.290786	0.664996	0	0	0	0	0	0	0	0	0	0	0	0	0	0	0	0	0	0	0	0	0	0	0	0	0	0	0
	1976	1976_chr5:124997779-125004122	HERVHF	6345	6096	0	0	0	0.104147	0	0	0	0	0	0	0	0.0351653	0.296958	0.0575418	0.0635191	0.680451	0.289461	0.156781	0.277751	0.15086	0.036494	0	0.233184	0	0.157921	0	0.0992174	0	0	0	0	0.249633	0	0	0.302874	0	0	0	0	0	0	0	0.286335	0.202265
	1978	1978_chr5:125250418-125264832	HERVIPADP	14416	14167	0	0	0	0.31244	0	0	0.260063	0.136102	0.0792712	0.115035	0	0.0811461	5.41718	0	0	5.78295	4.34387	0.281931	0.526987	0.280995	0.259715	0.0921409	0.383121	0.7893	0.655391	0.836155	1.49396	0.675794	0	0.217742	0.419781	0	0	0	0	0	0	0.179722	0.171469	0.225543	0	0.0851516	0	0
	1979	1979_chr5:125557110-125565674	HERVW9	8566	8317	0	0	0	0	0	0	0	0	0	0	0	0	0.283225	0	0	0.229424	0.14473	0	0	0	0	0	0	0	0	0	0	0	0	0	0	0	0	0	0.302874	0	0	0	0	0	0	0	0	0
	1981	1981_chr5:126004750-126011979	HERVHF	7231	6982	1.20625	0	0	0.104147	2.31636	0	0.0247159	0.136102	0.213747	0.230083	0.453237	0.316488	3.96562	0.345251	0.317595	3.42453	4.63137	0.0313562	0.0308613	0	0.718638	0.590019	2.36552	1.58705	2.60515	1.1376	2.6035	1.61054	0.785256	0	0.629671	0	0.713935	0.787451	0	0.590697	0	0.359444	0.485091	0.338314	0.733595	0.443666	0.298557	0.216013
	1982	1982_chr5:126174254-126181186	HERVHF	6934	6685	0	0	0	0	0	2.17056	0	0	0	0	0	0.82443	0.386264	0.433475	0.811405	0.441577	0.881142	0	0	0	0.0972241	0	0.22402	0	0.279362	0	0	0	0	0	0	0	0	0	0.302874	0	0	0	0	0	0	0	0	0
	1988	1988_chr5:129877454-129885791	HERVIPADP	8339	8090	0	0	0	0	0	0	0	0	0	0	0	0	0	0	0	0	0	0	0	0	0	0	0	0	0	0	0	0	0	0	0	0	0	0	0	0	0	0	0	0	0	0	0.135058	0
	1989	1989_chr5:129969236-129977931	HERVW9	8697	8448	0	0.595849	0	0.104147	0	0	0.173011	0	0.0945704	0	0.226618	0.105677	1.04338	0	0.0637001	0.481582	0.578922	0	0	0	0.16204	0	0.597386	0.125539	0.977768	0.750166	1.09139	0	0	0.435483	0	0.249633	0.535451	0.393726	0	0	0	0.259386	0.176416	0.300724	0.12976	0.170303	0	0
	1992	1992_chr5:130907491-130917873	HERVHF	10384	10135	0.24125	0	0	0	0	0	0	0	0.0194316	0	0	0	0.143555	0	0	0.259582	0.154351	0.0313562	0	0	0	0	0	0.292924	0	0.103418	0	0.0548414	0	0	0	0	0	0	0.605749	0	0	0.411644	0.156748	0	0	0.127727	0	0
	1994	1994_chr5:135066076-135073027	HERVHF	6953	6704	0.24125	0.595849	0	0	0	0	0.101964	0	0	0.375472	0	0.161471	0.550947	0.0800492	0.381114	0.898028	0.529175	0	0	0	0.0350195	0.0788808	0.206074	0.411649	0.196245	0.11761	0.198435	0.361187	0.261752	0	0.30138	0.7489	0	0	0.670083	0	0	0	0.45725	0.526267	0.0865069	0.430923	0.0965318	0.101132
	1995	1995_chr5:135637022-135643342	HERVHF	6322	6073	0	0	0	0	0	0	0	0	0	0	0	0.106741	0	0	0.233468	0.114712	0	0	0	0	0.226856	0	0	0.0836926	0	0	0	0.0548414	0	0	0	0	0	0	0	0	0	0	0	0	0	0	0	0
	1997	1997_chr5:135880645-135887501	HERVHF	6858	6609	0	0	0	0	0.231636	0	0	0	0	0	0	0.176693	0.355045	0.271766	0.254076	0.591034	0.289461	0.156781	0.123445	0.100573	0	0	0	0	0	0	0	0	0	0	0	0	0	0	0	0	0	0	0	0	0	0	0	0.101132
	1999	1999_chr5:135876630-135879312	HERVHF	2684	2435	0	0	0	0	0	0	0	0	0	0	0	0	0	0	0	0	0	0	0	0	0	0	0	0	0	0	0	0	0	0	0	0	0	0	0	0	0	0	0	0	0	0	0	0
	2000	2000_chr5:135900906-135906905	HERVHF	6001	5752	0	0	0	0	0	0	0	0	0	0	0	0.0494878	0	0.115084	0.106199	0	0	0	0	0	0	0.0589336	0	0.0418463	0	0	0	0.0548414	0	0	0	0	0	0	0	0	0	0	0	0	0	0	0	0
	2003	2003_chr5:138882528-138891987	HERVW9	9461	9212	0	0	0	0	0.231636	0	0.0268393	0	0.0777263	0	0.113309	0.105496	0.947569	0.0575418	0.190557	1.01693	1.01311	0	0	0	0.194448	0.117867	0.373366	0.0836926	0.139681	0.115608	0.198435	0.112706	0	0	0.20989	0.499267	0.356967	0	0	0	0	0.179722	0.142891	0.075181	0.12976	0.0851516	0.270115	0.202265
	2006	2006_chr5:140282059-140292410	HSERVIII	10353	10104	0	0	0	0.142585	0	0	0.018478	0	0	0	0	0.116094	0.76309	0.198192	0.151674	1.21604	0.987678	0.438987	0.462919	0.30172	1.03022	1.38893	0	0.277283	0.150805	0.610636	0.201774	0.469091	0	0	0	0	0.178484	0	0	0	0	0.179722	0.0571563	0.225543	0.0505568	0.0425758	0	0.303397
	2007	2007_chr5:142468156-142474576	HERVIPADP	6422	6173	1.4475	1.1917	0	0.416586	4.16945	1.30234	0.43504	0.136102	1.12475	0.79328	0.679855	0.281323	4.40965	0.230167	0.190557	3.13095	4.45272	0	0	0	0.129632	0.0589336	1.87995	0.795079	0.992597	1.37276	2.10111	0.658097	0.523504	1.30645	1.71269	4.4934	6.06845	2.36235	5.70731	1.18139	3.90122	2.15667	1.00023	0.939762	1.19668	0.808941	1.28305	0.982061
	2010	2010_chr5:143988892-143996463	HERVHF	7573	7324	0	0	0	0.104147	0	0	0	0	0	0	0	0	0	0.057589	0	0	0	0	0	0	0	0	0	0	0	0	0	0	0	0	0.419781	0	0	0	0	0	0	0	0	0	0	0.0425758	0	0.101132
	2012	2012_chr5:146634356-146641236	HERVIPADP	6882	6633	0.24125	0.595849	0	0.31244	1.85309	0.434112	0.605068	0.408306	0.310905	0.115042	1.6642	0.462058	1.72941	0.704392	0.444633	2.08658	2.01559	4.90038	5.76973	5.89491	3.20839	3.58951	2.70863	1.1717	2.3348	0.827344	2.91342	0.755517	2.09402	0.435483	0.761312	0.7489	0.356967	0.787451	3.93737	0.886045	0	1.25805	1.07593	0.633268	1.11017	1.14376	0.75766	1.82038
	2013	2013_chr5:147095400-147113641	HERVW9	18243	17994	0.723749	1.29134	0	0.982895	0.463272	2.73645	0.33758	0.665102	0.422862	0.77449	1.38609	2.22976	12.1168	1.96809	2.52976	9.92198	9.26745	0.883295	1.07941	0.695108	0.345405	0.265172	2.65345	1.85069	2.35877	1.89348	2.12838	1.7526	2.35577	0.449314	0.479457	0.785344	0.559006	1.01743	3.27992	0.590697	0	4.55746	0.259477	0.341963	0.206603	0.311825	0.270115	0.505662
	2014	2014_chr5:147247841-147254089	HERVHF	6250	6001	0	0	0	0	0	0	0	0	0	0	0	4.83404	4.29156	5.18088	4.1001	2.99771	3.31058	0	0	0	0.16204	0.176801	0.0746732	0	0.279362	0	0.110029	0	0.261752	0	0	0.998533	0	0	0.605749	0	0	0	0	0	0.0865069	0	0	0
	2015	2015_chr5:150621924-150630817	HERVFRDLIKE	8895	8646	0.723749	0.595849	0	0.367742	1.38982	0.434112	0.435524	0.544408	0.401511	0.15211	0.339928	0.336394	1.94944	0.463173	0.254076	4.07902	3.8579	0.526976	0.467937	0.36281	1.43632	1.13946	4.4885	1.44261	3.62315	1.96494	4.5858	1.60544	0.785256	0.653225	1.83123	0.249633	0.535451	1.18118	2.13401	1.47674	0.835976	0.940588	0.228625	0.187952	0.547877	0.319382	0.540231	0.505662
	2017	2017_chr5:152096795-152110390	HERVIPADP	13597	13348	0	0	0	0	0.231636	0	0.0247159	0.136102	0	0	0.113309	0.0364619	0.188817	0.115084	0.0684716	0.344136	0.14473	0.282206	0.154306	0.15086	0.615752	1.2376	1.2007	0.33605	1.12679	0.218363	1.40712	0.164524	1.04701	0	0.20989	0	0	0	0.605749	0.295348	0	0.179722	0	0.075181	0.115343	0	0.270115	0.101132
	2019	2019_chr5:152826711-152835501	HERVHF	8792	8543	0	0	0	0	0	0	0	0	0	0	0	0.262466	0.279824	0.115084	0.235602	0	0.326629	0	0	0	0	0	0	0	0	0	0	0	0.785256	0	0.20989	0	0	0	0.908623	0	0	0.718888	0	0	0	0	48.2156	0
	2021	2021_chr5:154015540-154024046	HML	8508	8259	0	0	0	0	0	0	0.0247159	0	0	0	0	0	0	0	0	0	0	0	0	0	0	0	0	0	0	0	0	0	0	0	0	0	0	0	0	0	0	0	0	0	0	0	0	0
	2022	2022_chr5:154258150-154265675	HERVIPADP	7527	7278	0.723749	0	0	0.119658	3.70618	0.434112	0.0388547	0	0.289904	0.460167	0.392059	0.556185	4.42386	0.748043	0.317595	4.76858	3.14668	1.08362	1.3399	1.30421	0.194448	0.294668	3.64134	1.06289	3.64629	0.620508	3.989	1.08094	0.523504	1.22764	0.252238	0.998533	0.178484	0.393726	0.605749	0	0	1.00892	0.0730314	0	0.189767	0.0629203	0.361312	0.202265
	2025	2025_chr5:156084725-156093754	HML	9031	8782	0	0	0	0	0	0	0	0	0	0	0	0.176982	0.420849	0.17265	0.238209	0.280022	0.251266	0	0	0	0.032408	0	0	0	0	0	0	0	0	0	0	0	0	0	0	0	0	0	0	0	0	0	0	0
	2026	2026_chr5:157306943-157314876	HERVW9	7935	7686	0	0	0	0	0	0	0	0	0	0	0	0	0	0	0	0.148376	0	0	0	0	0.0972241	0	0	0	0	0	0.0992174	0	0	0	0	0	0	0	0	0	0	0.179722	0	0	0	0	0	0
	2029	2029_chr5:158793340-158800664	HERVERI	7326	7077	0	0	0	0	0	0	0	0	0	0	0	0.118808	0	0.0575295	0.190557	0	0	0	0	0	0	0	0	0	0	0	0	0	0.523504	0	1.04945	0	0	0	0.302874	0	0	0.718888	0	0	0	0	0.472702	0
	2030	2030_chr5:159543071-159558145	HSERVIII	15076	14827	2.31468	8.28605	4.5534	1.84018	2.31636	4.16371	1.63259	2.17763	1.90407	2.10785	3.95229	3.57448	22.0313	2.892	2.66633	17.8156	20.7927	0.783905	1.01842	0.804587	2.23284	3.22809	21.0424	9.03244	24.1206	9.10394	19.9419	8.19391	3.03143	3.70161	2.41336	5.49193	3.53971	3.75895	4.80304	3.24883	4.99225	5.07931	2.34113	3.21829	1.5137	1.98287	2.38489	2.78812
	2031	2031_chr5:160358941-160364898	HSERVIII	5959	5710	0	0	0	0	0	0	0	0	0.0194316	0	0	0	0	0	0	0	0	0	0	0	0	0	0	0	0	0.103418	0	0.0548414	0	0	0.20989	0	0	0	0	0	0	0	0	0	0	0	0	0
	2033	2033_chr5:160673602-160680837	HERVHF	7237	6988	1.20625	0.595849	0	0	0.694909	0	0.173514	0.272204	0.13136	0.175141	0.226618	0.45844	3.51062	1.15447	0.388366	3.45295	4.60878	0.0313562	0	0	0.032408	0.0589336	3.89569	0.662385	2.74712	0.211895	3.00041	0.274207	0.261752	0.217742	0	0.7489	0.271725	0.418578	0.605749	0.590697	0	0.359444	0.314359	0.338314	0.168207	0.298031	0.337644	0.323371
	2035	2035_chr5:161700725-161708166	HERVHF	7443	7194	0	0	0	0	0	0	0	0	0	0	0	0.222505	0.110373	0.517876	0.106629	0.114712	0.289461	0	0	0	0	0	0	0	0	0	0	0	0	0	0	0	0	0	0.302874	0	0	0	0	0	0	0	0	0
	2038	2038_chr5:162761358-162767591	HERVHF	6235	5986	0	0	0	0	0	0	0	0	0	0	0	0.0461612	0	0.0656224	0.127038	0	0.14473	0	0	0	0	0	0	0	0	0	0	0	0	0	0	0	0	0	0	0	0	0.179722	0	0	0	0	0	0
	2039	2039_chr5:162740046-162746476	HERVERI	6432	6183	0	0	0	0	0	0	0.0247159	0	0	0	0	0	0.283225	0	0	0.114712	0	0.0940686	0.154306	0.201147	0.0972241	0.0589336	0	0.0836926	0	0	0	0	0	0	0.20989	0	0	0	0	0	0	0	0	0	0	0	0	0
	2042	2042_chr5:165555087-165563174	HERVHF	8089	7840	0	0	0	0	0	0	0	0	0	0.115042	0	0	0	0	0	0	0	0	0	0	0	0	0	0	0	0	0	0	0.523504	0	0.419781	0	0	0	1.2115	0	0	0	0	0	0	0	0.0675288	0
	2043	2043_chr5:166164251-166171688	HERVHF	7439	7190	0.676069	1.1917	2.2767	0.324988	0	1.00589	0.228122	0.876436	0.464728	0.611864	0.280235	0.236811	1.66653	0.183218	0.160908	1.18426	2.7227	0	0	0	0.194448	0.0589336	2.91708	0.929862	2.5069	0.473533	2.81124	0.563995	0.89648	0	0.37236	0.816865	0.609504	0.599266	0	0.619871	0.0289139	1.35845	0.149502	0.550513	0.640143	0.278922	0	0.202265
	2044	2044_chr5:166720109-166730381	HERVHF	10274	10025	0.482499	0	0	0.126235	0	0	0.0741477	0.136102	0.0417616	0	0.226618	3.44772	2.83262	3.88935	4.03435	2.48521	3.0185	0.940686	0.802393	0.955447	0.129632	0	1.01886	0.380926	1.84016	0.483672	1.5992	0.855943	0.261752	0.217742	0.243727	0.7489	0.178484	0.787451	1.51437	0.590697	0.557317	0.359444	0.453581	0.526267	0.6851	0.32711	0.810346	0.101132
	2045	2045_chr5:170186473-170194868	HERVHF	8397	8148	0	0	0	0	0	0	0	0	0.102568	0.230083	0.113309	6.26027	10.562	6.38305	6.0097	10.9168	8.85255	0	0	0	0	0	0	0.0836926	0	0.206836	0	0.109683	0	0	0.419781	0.249633	0	0	0.302874	0	0	0.359444	0.17775	0.075181	0.0432535	0.127727	0.0675288	0.101132
	2046	2046_chr5:170427088-170435720	HERVHF	8634	8385	0	0	0	0.104147	0	0	0.0494318	0	0.0519542	0.115042	0	0.210992	0.247295	0.0575418	0.180456	0.412855	0.14473	0.0627124	0	0	0	0.0589336	0.0983499	0.100553	0.484233	0.26881	0.12907	0	0	0	0.20989	0	0	0	0	0	0	0	0.0285781	0	0	0	0	0
	2048	2048_chr5:171824497-171828613	HML	4118	3869	0	0	0	0	0	0	0	0	0	0	0	0	0	0	0	0	0	0	0	0	0	0	0	0	0.139681	0	0	0	0	0	0	0	0	0	0	0	0	0	0	0	0	0	0	0
	2049	2049_chr5:175418933-175433070	Uncertain	14139	13890	1.94215	2.97924	1.13835	1.15519	3.47454	2.53332	1.20683	1.78771	0.997536	0.977512	1.87138	1.1863	13.4318	1.0424	1.3415	10.9755	10.4125	0.634001	0.558608	0.717048	0.518528	0.519528	13.3207	5.24497	11.0728	4.98539	10.8619	4.84331	2.09402	2.83258	3.05689	2.70246	2.1418	6.11602	3.8439	2.78575	1.51102	5.03718	2.07319	2.61622	1.56187	2.53307	1.90102	1.84155
	2054	2054_chr5:178474879-178483364	HERVERI	8487	8238	0	0	0	0	0	0	0	0	0	0	0	0	0	0	0	0	0	0	0	0	0	0	0	0	0	0	0	0	0	0	0	0	0	0	0	0	0	0	0	0	0	0	0	0.101132
	2055	2055_chr5:179835151-179847673	HERVHF	12524	12275	0.482499	0	1.13835	0.7179	1.36906	2.60467	0.435999	0.544408	0.582254	0.375074	0.793165	0.641602	4.46922	1.17795	0.753755	4.63431	5.63492	0.689837	0.712794	0.653727	0.637252	0.546464	7.69478	3.08958	7.74362	2.45778	6.52392	3.74017	0.847854	0.717903	0.470436	0.998533	0.713935	0.787451	4.32992	0.320905	0.67553	1.75027	0.212643	0.392212	0.191448	0.468334	0.533463	0.505662
	2059	2059_chr6:2310643-2318026	HERVERI	7385	7136	0	0	0	0	0	0	0	0	0	0	0	0	0	0	0	0	0	0	0	0	0.194448	0.117867	0	0	0	0	0.0992174	0.0548414	0	0	0	0	0	0	0.302874	0	0	0	0	0	0	0	0.0675288	0
	2061	2061_chr6:3167454-3174151	HERVHF	6699	6450	0.482499	0	1.13835	0.605229	0.231636	0	0.127422	0.136102	0.125474	0.143219	0.260894	0.105454	1.53836	0.275077	0.0752809	1.79817	1.37338	0.438987	0.401197	0.30172	0.0464585	0.0747177	1.30479	0.950651	1.25783	0.347516	1.54177	0.367918	0.523504	0.281222	0.629671	0.249633	0.416656	0.393726	0.302874	0.590697	0.835976	1.07833	0.177039	0.15731	0.340099	0.0452798	0.135058	0
	2063	2063_chr6:4385285-4390682	HERVIPADP	5399	5150	0	0	0	0	0	0	0	0	0	0	0	0	0	0	0	0	0	0	0	0	0	0	0	0	0	0	0	0	0.261752	0	0.419781	0	0	0	0	0	0	0.222721	0	0	0	0	0	0.101132
	2064	2064_chr6:6065140-6068633	HML	3495	3246	0	0	0	0	0	0	0	0	0	0	0	0	0	0	0	0	0	0	0	0	0	0	0	0	0	0	0	0	0	0	0	0	0	0	0	0	0	0	0.0285781	0.0375905	0	0.0425758	0	0
	2065	2065_chr6:6026668-6033857	HERVHF	7191	6942	0	0	0	0	0	0	0	0	0.0582948	0	0	0.0725418	0	0	0.0635191	0	0	0	0	0	0	0	0	0.104101	0	0	0	0.164524	0	0	0	0	0	0	0	0	0	0	0	0	0.0432535	0	0	0
	2070	2070_chr6:9722370-9729319	HERVW9	6951	6702	0	0	0	0.31244	0	0	0.0247159	0	0.0194316	0	0.113309	0.0771625	0.377634	0	0	0.41348	0.217355	0	0	0	0	0	0	0.0508997	0	0.157941	0.197503	0	0.25939	0	0.209886	0	0	0	0	0	0	0.539166	0	0	0.0865069	0	0.135058	0
	2073	2073_chr6:11103284-11112424	HERVFRDLIKE	9142	8893	0	0	0	0	0	0	0	0	0	0	0	0	0	0	0	0	0	0	0	0	0	0	0.0746732	0.209231	0.139681	0.103418	0.496087	0.329049	0	0	0	0	0	0	0.302874	0	0	0	0.0857344	0.075181	0	0	0	0
	2074	2074_chr6:11788438-11792407	HERVHF	3971	3722	0	0	0	0	0	0	0	0	0	0	0	0	0	0	0	0	0	0	0	0	0	0	0.0746732	0	0	0	0	0	0	0	0	0	0	0	0	0	0	0	0	0	0	0	0	0
	2076	2076_chr6:12667517-12673243	HERVHF	5728	5479	0	0	0	0	0	0	0	0	0	0	0	0.0560788	0.122096	0.0575418	0	0	0	0	0	0	0	0	0	0	0	0	0	0	0	0	0	0	0	0	0	0	0	0	0	0	0	0	0	0
	2077	2077_chr6:13881338-13887955	HERVW9	6619	6370	0.723749	1.78755	2.2767	0.676131	0.926545	0.434112	0.225673	0.272204	0.272106	0.248404	1.47302	0.269886	3.06846	0.246924	0.518578	3.94468	3.84459	0.533056	0.318825	0.854873	0.550936	0.294668	3.93788	2.16515	3.51872	1.23214	3.57206	1.82902	0.606694	0.99577	0.805725	0.670667	0.795618	1.5749	0	0.886045	1.39329	1.44492	0.953121	1.01494	0.803978	1.23055	1.11566	0.619561
	2078	2078_chr6:14294874-14303075	HERVHF	8203	7954	0.482499	0.595849	0	0	0	0	0.0255733	0.30872	0.0809446	0	0	1.29722	1.47272	1.20177	1.13643	1.03241	0.956082	0.313562	0.308613	0.30172	0	0	1.42509	0.711387	2.20189	0.10682	1.95671	0.502727	1.83226	0.247276	0.75095	0.249633	0.178484	0.600034	2.54464	0	0	2.02455	0.0285781	0	0.230685	0	0.270115	0
	2080	2080_chr6:16259246-16265126	HERVHF	5882	5633	0	0	0	0	0	0	0	0	0	0	0	0.114457	0	0.243551	0.128634	0	0	0	0	0	0.0972241	0.117867	0	0	0	0	0	0	0	0	0	0	0	0	0	0	0	0	0	0	0	0	0	0
	2081	2081_chr6:16223780-16232012	HERVERI	8234	7985	0	0	0	0.104147	0	0	0.0247159	0	0	0.115042	0	0.0703306	0.608848	0.115084	0	0.256713	0.434191	0	0	0	0.194448	0	0	0	0	0	0	0	0	0	0	0	0	0	0	0	0	0.863335	0.0291874	0.0375905	0	0.0425758	0	0
	2082	2082_chr6:16456108-16464856	HERVW9	8750	8501	0	0	0	0	0	0	0	0	0	0	0.113309	0	0	0	0	0	0.14473	0	0	0	0.0972241	0.176801	0	0.0418463	0	0.310254	0	0.109683	0	0	0	0	0	0	0	0	0	0.539166	0	0	0.0432535	0	0	0
	2083	2083_chr6:16885590-16893928	HERVHF	8340	8091	0	0	0	0	0	0	0	0	0	0	0	0.320001	0.188817	0.140213	0.193834	0.802984	0.723652	0	0	0	0	0	0	0	0	0	0	0	0	0	0.629671	0	0	0	0.302874	0	0	0.718888	0	0	0	0	0.0675288	0
	2084	2084_chr6:17319199-17327587	HERVHF	8390	8141	0	0	0	0	0	0	0	0	0	0	0	0	0	0	0	0	0	0	0	0	0	0	0	0	0	0	0	0	0.261752	0	0	0	0	0	0.605749	0	0	0.249269	0	0	0	0	0	0
	2086	2086_chr6:18752948-18760532	HERVHF	7586	7337	0	0	0	0	0	0	0	0	0	0	0	0.175827	0.527584	0.328465	0.369059	0.353066	0.293017	0	0	0	0	0	0	0	0	0	0	0	0	0	0	0	0	0	1.04609	0	0	0.620735	0	0	0	0	0	0
	2089	2089_chr6:19273190-19277751	HERVW9	4563	4314	0	0	0	0	0	0	0	0	0	0	0	0.0351653	0.118096	0	0.0635191	0	0.14473	0	0	0	0	0	0	0	0	0	0	0	0	0	0	0	0	0	0.605749	0	0	0	0	0	0	0	0	0
	2090	2090_chr6:19399710-19407149	HSERVIII	7441	7192	0	0	0	0.104147	0.463272	0	0.0988637	0.136102	0.0777263	0.115042	0	0.0351653	0.566451	0	0	0.344136	0.14473	0	0	0	0	0	0.522713	0.0836926	0.454312	0	0.529769	0.381007	0	0	0	0	0	0	0.908623	0	0.278659	0	0	0.0375905	0	0	0.0675288	0
	2091	2091_chr6:19539757-19548150	HERVHF	8395	8146	0.24125	0	0	0	0	0	0	0	0.0541516	0.0398908	0	0.123949	0.241233	0	0.127038	0	0	0	0	0	0.16204	0.0589336	0.344971	0.342893	0	0.206836	0.423458	0.117432	0	0	0	2.78034e-05	0	0	0	0	0	0	0	0	0.0432535	0	0.135058	0.202265
	2092	2092_chr6:21356152-21367293	HERVHF	11143	10894	1.4475	0	1.13835	0.208293	2.92197	1.14893	0.271875	0.68051	0.176699	0.1418	0.226618	0.213527	3.55179	0.29119	0.256376	3.54704	2.53809	0.406734	0.374039	0.281901	0.194448	0.176801	5.18942	1.62957	5.51023	3.79403	7.1133	2.3308	0	0.217742	1.04945	0.2997	0.453863	1.89945	0.605749	0.886045	0.278659	0.718888	0.218363	0.385675	0.100925	0.329343	0.0764899	0.809059
	2093	2093_chr6:23161191-23168684	HML	7495	7246	0	0	0	0	0	0	0	0	0	0	0	0	0	0	0	0	0	0	0	0	0	0	0	0	0	0	0	0	0	0	0	0	0	0	0.302874	0	0	0	0	0	0	0	0	0
	2094	2094_chr6:23108265-23116732	HUERSP	8469	8220	0.482499	0	1.13835	0.31244	1.62145	0	0.10047	0.408306	0.272042	0.124484	0.679855	0.386818	1.38316	0.748043	0.190557	1.37782	1.73676	0	0	0	0.0972241	0.0589336	2.20679	0.59302	1.57868	1.03418	1.48826	0.609283	0.202722	0	1.68977	0.7489	0	0.393726	6.46849	0	0	2.74937	0.371516	0.112771	0.0432535	0.596062	0.675288	0.101132
	2095	2095_chr6:24667939-24680651	HERVW9	12714	12465	1.64443	0	1.13835	0.208293	2.08473	0.868224	0.249534	0.462455	0.520829	0.24129	0.906474	0.555851	7.92148	0.888393	0.263574	7.46464	6.5593	1.44752	1.43646	1.88084	1.35658	1.16868	5.68964	2.71838	5.80202	3.51685	6.74283	3.66721	2.09402	0.426077	0.712232	0.271227	0.435934	0.787451	2.62424	0.399042	0	1.07833	0.412974	0.307537	0.443834	0.383182	0.666647	0.367942
	2098	2098_chr6:26288302-26296359	HML	8059	7810	0	0	0	0	0	0	0	0	0	0.115042	0.113309	0.0351653	0.22381	0	0.0635191	0	0	0	0.0308613	0	0	0	0.258327	0.0489442	0.139681	0	0.386761	0.112111	0	0	0	0.353763	0	0	0.825175	0	0	0.275839	0	0.075181	0.0144178	0	0.0675288	0
	2100	2100_chr6:27146043-27154305	HERVIPADP	8264	8015	0.482499	0	0	0	0	0	0	0	0.0194316	0	0.113309	0.106605	1.03849	0.116049	0.0635191	0.917696	1.30257	0.188137	0.185168	0.100573	0.194448	0.117867	0.672059	0.167385	0.558725	0.413672	0.9072	0.219366	0	0	0	0	0	0	0	0	0.278659	0.179722	0	0.112771	0	0.0425758	0.60776	0.101132
	2101	2101_chr6:27155290-27164062	HML	8774	8525	0	0.595849	0	0.346783	0.0631941	2.60467	0.33798	0	0.64468	0.943502	1.11156	0.784194	4.73895	0.741938	0.949038	6.17044	5.50696	0.190251	0.31139	0.31243	0.523941	0.75996	3.4372	2.67205	4.33309	2.0809	3.99297	1.77737	0.550601	1.08871	0.589362	1.44259	1.204	0.787451	0.513769	0.886045	0.278659	0.709106	0.751522	0.746475	0.59748	0.558637	0.958309	0.505662
	2103	2103_chr6:28651075-28660727	HML	9654	9405	0	0	0	0	0	0	0	0	0	0	0	0	0	0	0	0	0	0	0	0	0	0	0.149346	0	0	0.103418	0.198435	0	0	0	0	0	0	0	0	0	0.278659	0.179722	0	0	0.0432535	0	0.296801	0
	2104	2104_chr6:28732647-28744318	MLLV*	11673	11424	0	0	0	0	0.266766	0	0.0323729	0.136102	0.101497	0.345125	0	0.351653	0.944085	0.318859	0.381114	1.05011	0.919029	0.0313562	0	0	0	0.0666751	1.18065	0.546027	2.27017	0.285075	1.11723	0.563693	0.557275	0.217742	0.20989	0.249633	0	0	0	0.590697	0	1.04697	0.058446	0.075181	0.0432535	0.0851516	0.337644	0
	2107	2107_chr6:29213254-29220585	HERVHF	7333	7084	0	0	0	0	0	0	0	0	0	0	0	0	0	0.0575418	0	0	0	0	0	0	0	0	0	0	0	0	0	0	0.261752	0	0	0	0	0	0	0	0	0	0	0	0	0	0	0
	2108	2108_chr6:29843427-29848825	HML	5400	5151	0	0	0	0	0	0	0	0	0	0	0	0	0	0	0	0.318787	0	0	0	0	0.064816	0.176801	0.149346	0.167385	0	0	0	0	0	0	0.419781	0	0	0	0.302874	0	0	0	0	0	0	0	0	0
	2112	2112_chr6:31296534-31305329	HERVIPADP	8797	8548	0	0	0	0.416586	0	0	0.0636215	0	0.252611	0.115042	0	0.0703306	0	0	0	0.114712	0	0	0	0	0.129632	0.0589336	0.665739	0.19911	0.970642	0.206836	0.751674	0.438731	0.373073	0.435483	0	0	0	0	0.605749	0.295348	0.278659	0.359444	0.228625	0.263133	0.154589	0.217174	0.405173	0
	2113	2113_chr6:31200691-31204335	HML	3646	3397	0	0	0	0	0	0	0	0	0	0	0	0	0	0	0	0	0	0	0	0	0.064816	0.117867	0	0	0	0	0	0	0	0	0	0	0	0	0	0	0	0	0	0	0	0	0	0
	2115	2115_chr6:31985186-31992169	HML	6985	6736	0	0	0	0	0	0	0	0	0	0	0	0	0	0	0	0	0	0.783905	0.709809	0.60344	1.04798	1.14671	0	0.0418463	0	0.103418	0	0.137104	0	0	0	0	0	0	0	0	0	0.120538	0.0142891	0	0	0	0	0
	2116	2116_chr6:31952448-31959431	HML	6985	6736	0	0	0	0	0	0	0	0	0	0	0	0	0	0	0	0	0	0.783905	0.709809	0.60344	1.04798	1.14671	0	0.0418463	0	0.103418	0	0.137104	0	0	0	0	0	0	0	0	0	0.120538	0.0142891	0	0	0	0	0
	2118	2118_chr6:32439618-32449121	HML	9505	9256	0.723749	0	0	0	0	1.73645	0.617898	0.544408	0.672755	0.805292	1.17316	0.40554	2.18881	0.172625	0.409612	1.58386	2.91271	0.354397	0.648087	0.502867	0.621038	0.766136	22.9684	28.0889	22.7821	28.4973	19.4847	30.0029	1.46697	0	0.564339	0.7489	0.178484	0	3.02874	0	0	1.79722	0.246365	0.0375905	0.269084	0.127727	0.540231	0.259595
	2119	2119_chr6:32461595-32468790	HERVW9	7197	6948	0	0	1.13835	0.104147	0	0	0.0623256	0	0.0665814	0.115042	0	0	0.45965	0.292841	0.0703162	0.4827	1.03432	0	0	0	0.249985	0.117867	1.01641	0.23128	0.968072	0.273123	1.15874	0.135056	0.00236176	0.217742	0	0	0	0	0.908623	0	0	0.359444	0.0571563	0.075181	0.0485214	0.127727	0.0675288	0
	2120	2120_chr6:32527720-32535095	HML	7377	7128	0	0	0	0	0	0	0	0	0	0	0	0	0	0	0	0	0	0	0	0	0	0	0	0	0	0	0	0	0	0	0	0	0	0	0.605749	0	0	0.179722	0	0	0	0	0.327021	0
	2121	2121_chr6:33015760-33026982	HML	11224	10975	0	0	0	0	0	0	0	0	0.0777263	0	0	0	0.188817	0	0	0.344136	1.01311	0	0.0472634	0	0	0	0.149346	0.0836926	0	0.206836	0.0992174	0.109683	0.523504	0	0.20989	0	0	0	0.302874	8.69618e-05	0	0	0	0	0.0144178	0	0.0675288	0
	2122	2122_chr6:33085510-33092789	HUERSP	7281	7032	0	0	0	0	0	0	0	0	0.0194316	0	0	8.6122	2.1714	9.7806	8.70179	3.21194	1.88149	0.0627124	0.246884	0.30172	0.129632	0.117867	0	0.0836926	0	0	0.0992174	0.219366	0	0	0.20989	0	0	0.393726	1.2115	0	0	0.197281	0	0	0.0144178	0	0.135058	0
	2123	2123_chr6:33308627-33320215	HERVHF	11590	11341	0.964999	1.1917	1.13835	0.208293	0.463272	0	0.494318	0.816612	0.819819	1.08172	0.226618	3.31232	4.57336	3.70988	3.34509	4.35467	3.93674	0.564412	0.49378	0.361841	0.453712	0.707203	5.39916	3.30124	4.49349	3.11136	4.93215	3.36019	0.523504	0.653225	0.629671	0.7489	0.713935	1.18118	2.37624	2.06744	0.835976	1.9094	0.610397	0.439639	0.317192	0.511553	0.145737	1.06721
	2124	2124_chr6:35529634-35535600	HERVIPADP	5968	5719	0	0	0	0	0	0	0	0	0.0582948	0	0	3.62111	0.308315	3.16209	2.92188	0.229424	0	0	0	0	0.064816	0.0589336	0.0822839	0.171986	0	0	0.367858	0.133233	0.785256	0.217742	0.343578	0.249633	0	0	2.12012	0	0	0.215548	0.148938	0	0	0	0.451547	0
	2126	2126_chr6:38584305-38592220	HERVW9	7917	7668	0	0	0	0	0	0	0	0	0.0582948	0	0	0	0	0.0575418	0	0	0	0	0	0	0	0	0	0.0418463	0	0	0	0.0548414	0	0	0	0	0	0	0	0	0	0	0	0	0.0144178	0	0.135058	0
	2128	2128_chr6:39961135-39966768	HERVERI	5635	5386	0	0	0	0	0	0	0	0	0	0	0	0	0	0	0	0	0	0	0	0	0	0	0	0	0	0	0	0	0	0	0	0	0	0	0.908623	0	0	0.392968	0	0	0	0	0.202587	0
	2129	2129_chr6:40829128-40836465	HERVHF	7339	7090	0	0	0	0	0	0	0	0	0	0	0	0	0	0.0775024	0	0	0	0	0	0	0	0	0	0	0	0	0	0	0	0	0	0	0	0	0.302874	0	0	0	0	0	0	0.0425758	0	0
	2131	2131_chr6:42861385-42871210	HML	9827	9578	0	0	0	0	0	0	0.0247159	0.136102	0.0194316	0	0.226618	0	0	0	0	0.114712	0	0	0	0	0	0	0.380388	0.0955966	0.167393	0.206836	0.224122	0.0628296	1.30876	0	0.506464	0	0	0.393726	3.55402	0	0	1.43778	0.0285781	0.075181	0	0	0.145492	0
	2134	2134_chr6:45204186-45209536	HML	5352	5103	0	0	0	0	0	0	0	0	0	0	0	0	0	0	0	0	0	0	0	0	0	0	0	0	0	0	0	0	0	0	0.20989	0	0	0	0	0	0	0	0	0	0	0	0.0675288	0
	2135	2135_chr6:47275915-47283729	HML	7816	7567	16.405	16.6838	18.2136	13.8515	23.6269	22.5738	30.4747	30.8951	24.8724	23.5835	7.70503	5.48579	3.68193	6.21451	5.78023	4.12963	5.78922	16.1171	15.122	15.1363	9.3011	8.7811	12.3958	18.4542	12.1523	16.5469	14.2873	17.7138	39.2628	33.3145	21.8286	12.7313	21.0611	43.3098	42.7053	0.886045	27.5872	7.54833	19.1473	20.3364	17.7339	22.8206	17.2186	41.4643
	2136	2136_chr6:47602613-47615665	HERVERI	13054	12805	0	0.773013	0	0	0.463272	0	0.0494318	0	0.0273453	0	0.0109465	0.0806334	3.68309	0.0637684	0.145934	3.29859	4.26135	1.32401	1.15249	0.87359	1.05621	1.37435	1.11223	1.25738	0.855202	1.657	0.635616	1.07687	0	0	0	0	0.301689	0	0.605749	0.290964	0.393162	0	0.0719592	0.122588	0	0.198003	0	0.101132
	2137	2137_chr6:48841313-48847362	HML	6051	5802	0	0	0	0.208293	0	0.434112	0.494318	0.68051	0.136021	0	0	0.0732409	0.814057	0.124772	0	1.12819	0.166873	0	0	0	0	0	1.13449	0.318649	0.698406	0.215355	0.897012	0.0602762	0.261752	0.860787	0	0.249633	0	29.9232	0.908623	0.295348	0	0.195408	0.257203	0.075181	0	0.0425758	0	0.202265
	2139	2139_chr6:49469836-49478291	HML	8457	8208	0	0.595849	0	0.139446	0.231636	0.868224	0.0494318	0.408306	0.107969	0	0	0.246157	0.685899	0.230167	0.222037	1.03423	0.868382	0.0313562	0.0308613	0	0.032408	0.117867	1.02517	0.422907	2.53101	1.16435	1.67908	0.493573	0	0	0	0	0	0	0.385938	0.295348	0.278659	0.448658	0.114313	0.0854604	0.130586	0.127727	0.364734	0
	2140	2140_chr6:49855419-49860232	HML	4815	4566	0	0	0	0	0	0	0.0494318	0	0	0	0	0	0	0	0	0	0	0	0	0	0	0	0.0746732	0.0418463	0.139681	0.206836	0	0.0548414	0.378161	0	0	0	0	0	0.302874	0	0	0.605696	0	0.0375905	0	0.0425758	0	0
	2144	2144_chr6:51803023-51809230	HERVHF	6209	5960	0	0	0	0	0	0	0	0	0	0	0	0.272668	0.110472	0.113614	0	0.249223	0.165961	0	0	0	0	0	0	0	0	0	0	0	0	0	0	0	0	0	0	0	0	0	0	0	0	0	0	0
	2147	2147_chr6:52780116-52784053	HERVW9	3939	3690	0	0	0	0.31244	0	0	0.0494318	0.272204	0	0	0	0	0.345281	0	0	0.14445	0.463664	0	0	0	0.032408	0.117867	0.558711	0.102765	0.558725	0.206836	0.626104	0.24373	0	0	0	0.499267	0.178484	0	0.302874	0	0	0.179722	0.0285781	0	0.0144178	0	0	0
	2151	2151_chr6:55877965-55881417	HERVHF	3454	3205	0	0	0	0	0	0	0	0	0	0	0	0	0.113218	0	0.127038	0	0	0	0	0	0	0	0	0	0	0	0	0	0	0	0	0	0	0	0	0	0	0	0	0	0	0	0	0
	2152	2152_chr6:56934085-56945794	HML	11711	11462	0.999141	0.595849	1.13835	0.520733	0.694909	3.4729	0.75057	0.756573	0.426786	0.484359	1.13309	0.478466	3.3043	0.632959	0.627622	4.74316	4.15315	0.627124	0.706538	0.553153	0.665888	1.00187	4.14045	2.28418	5.76952	2.64281	4.57746	2.71898	1.57051	0.435483	1.89784	1.24817	0.356967	0.393726	5.04801	1.47674	0	2.87555	1.44775	1.11957	0.766694	1.45587	1.14799	0.684183
	2153	2153_chr6:57619999-57630927	HML	10930	10681	0.24125	0	0	0.236112	0	0	0	0	0	0	0	0.0351653	3.10492	0	0	1.25256	2.37725	0.505286	0.409625	0.772267	0.507095	0.993785	0.574941	0.722987	0.306891	0.127246	0.238373	0.545483	1.57051	0	1.46923	0	0	0	5.7322	0.295348	0	4.47447	0.0857344	0.075181	0.0432535	0.127727	2.63362	0
	2156	2156_chr6:58737930-58746526	HML	8598	8349	0	0	0	0	0	0	0	0	0	0	0	0.0144996	0	0.0254676	0	0	0.14473	0.0940686	0.308613	0.201147	0.388896	0.294668	0.448039	0	0	0	0.198435	0	1.76651e-05	0	0	0	0	0.16482	0.605313	0	0	0.179722	0.0571563	0.0375905	0	0	0	0
	2157	2157_chr6:58719113-58730209	HML	11098	10849	0	0	0	0	0	0	0.271875	0.272204	0.233179	0	0	0.401155	8.36383	0.507184	0.804577	7.52317	8.35304	0.430615	0.267421	0.318598	0.214496	0.069297	0.938628	1.27329	0.419044	1.59532	1.03089	1.7979	0	0	0.629671	0.249633	0.178484	0	0	0	0.278659	0.539166	0.105269	0.0826355	0.115343	0.0549607	0.286799	0
	2159	2159_chr6:61942915-61951499	HML	8586	8337	0	0	0	0	0.231636	0.434112	0	0	0	0	0	0.0206657	0.505052	0.0320741	0	0.344136	0	0	0	0	0	0	0.0746732	0.0958661	0	0.103418	0	0.0548414	0	0	0	0	0	0.228906	0.606185	0	0	0	0	0	0	0	0	0
	2160	2160_chr6:61956656-61962521	HML	5867	5618	0	0	0	0	0	0	0.0247159	0	0	0	0	0	0.283225	0	0	0.344136	0.14473	0.877974	1.01842	0.7543	0.731287	0.387732	0	0.167385	0	0	0	0.109683	0	0	0	0	0	0	2.01325	0	0	0	0	0	0	0	0	0
	2161	2161_chr6:62032958-62044696	HUERSP	11740	11491	0	0	0	0	0	0	0.0247159	0	0.0971579	0.115042	0.339928	0.305166	2.98003	0.231192	0.412465	1.75819	2.40323	0.282206	0.216029	0.251433	0	0.0589336	0.46108	0.37693	1.03321	0.439089	0.336466	0.64703	0.947964	0	0.795208	0	0.356951	0	1.2115	0	0.557317	0.944432	0.292646	0	0	0.0851516	15.253	0.202265
	2162	2162_chr6:62062192-62077514	HEPSI	15324	15075	0	0	0	0	0	0	0	0	0.074198	0.230083	0	0.639249	6.01588	0.279987	0.57191	8.65646	6.89108	1.13635	0.835862	1.0277	0.48612	0.576263	0.794292	0.522367	0.846238	0.546346	0.337249	0.739668	0.303402	0.435483	0	0	0	0	0	0	0	0.179722	0.0557356	0.199306	0	0	0	0.605885
	2164	2164_chr6:62310091-62316179	HERVHF	6090	5841	0	0	0	0	0	0	0	0	0	0	0	0	0.283225	0	0.127038	0	0	0	0	0	0	0	0	0	0	0	0	0	0	0	0	0	0	0	0	0	0	0	0	0	0	0	0	0
	2166	2166_chr6:63295950-63301626	HERVHF	5678	5429	0	0	0	0	0	0	0	0	0	0	0	0	0	0.325896	0	0.151521	0	0	0	0	0	0	0	0	0	0	0	0	0	0	0	0	0	0	0	0	0	0	0	0	0	0	0.202587	0
	2167	2167_chr6:63501651-63507382	HERVHF	5733	5484	0	0	0	0	0	0	0	0	0	0	0	0.0772529	0	0	0.0635191	0	0	0	0	0	0	0	0	0	0	0	0	0	0	0	0	0	0	0	0	0	0	0.179722	0	0	0	0	0	0
	2169	2169_chr6:63787419-63796555	HERVW9	9138	8889	0	0	0	0	0	0	0	0	0	0	0	0	0	0	0	0	0	0	0	0	0	0	0	0	0	0	0	0	0	0	0	0	0	0	0.605749	0	0	0.179722	0	0	0	0	0	0
	2170	2170_chr6:64031223-64045749	HERVW9	14528	14279	0	0	0	0.489188	0	1.30234	0.22844	0	0.0458995	0	0.793165	0.140661	2.80872	0.0586466	0	1.76006	1.88025	0.352651	0.251938	0	0.258245	0.139716	1.39331	0.732419	1.46622	0.797754	1.32588	0.583123	0.523504	0	1.25934	0.499267	0.356967	0.927673	1.31286	0	0.557317	0.490521	0.0296941	0.0375905	0.328899	0.127727	0.6144	0
	2171	2171_chr6:64660153-64666426	HERVHF	6275	6026	0	0	0	0	0	0	0	0	0	0	0	0.0532663	0	0.0005576	0.373316	0	0	0	0	0	0	0	0	0	0	0	0	0	0	0	0.20989	0	0	0	0	0	0	0	0	0	0	0	0	0
	2172	2172_chr6:64733900-64742685	HERVW9	8787	8538	0	0	0	0.104147	0	0	0	0	0	0	0	0.0719194	0.381097	0	0	0.356886	0.446991	0	0	0	0.032408	0.117867	0	0	0	0	0	0	0.691818	0	0	0	0	0	1.28211	0	0.557317	0	0	0	0	0	0.135058	0
	2174	2174_chr6:65036016-65049301	HERVERI	13287	13038	0	0	0	0	0	0	0.0273734	0	0	0	0	0.0649159	2.79215	0.085083	0.0790164	2.55839	4.15129	0.67265	0.602255	0.401175	0.363952	0.404852	0.150013	0.586614	0.139681	0.807113	0.399172	0.442117	0.261752	0	0.20989	0	0	0	0	0	0	0.89861	0	0	0	0	0.294543	0
	2175	2175_chr6:65008154-65012286	HML	4134	3885	0	0	0	0	0	0	0	0	0	0	0	0	0	0	0	0	0	0	0	0	0	0	0	0	0	0	0	0.0548414	0	0	3.07183e-06	0	0	0	0	0	0	0.447186	0	0	0	0	0.337644	0
	2177	2177_chr6:65717182-65724457	HERVW9	7277	7028	0	0	0	0	0	0.868224	0.0494318	0	0	0.165402	0.277868	0.0351653	0.188817	0.0575418	0	0.546061	0.320026	0	0	0	0	0	0.0746732	0.142197	0	0.120009	0.21686	0.0548414	0	0	0	0	0	0	1.51437	0	0	1.25805	0.0285781	0	0.0720891	0	0.202587	0
	2180	2180_chr6:66871542-66884103	HERVIPADP	12563	12314	0	0	0	0	0.231636	0	0.156444	0.136102	0.17295	0	0	0.367323	4.0941	0.286508	0.317595	4.71586	3.98294	0	0.0831563	0.0612974	0.712474	0.315637	1.00596	1.17823	0.503013	0.757732	1.26249	1.30525	0	0	0.253613	0	0	0	0.908623	0.591574	0.00276319	0.662028	0.536646	0.576657	0.317192	0.260017	0.337644	0.00148265
	2181	2181_chr6:67414665-67415607	HERVW9	944	695	0	0	0	0	0	0	0	0	0	0	0	0	0	0	0	0	0	0	0	0	0	0	0	0	0	0	0	0	0	0	0	0	0	0	1.2115	0	0	0	0	0	0	0	0	0
	2184	2184_chr6:68229765-68242443	HUERSP	12680	12431	0	0	0	0.16478	0.231636	0	0.370739	0.68051	0.252611	0.460167	0.906474	0.140661	1.27844	0.0575418	0.0635191	1.72191	1.23561	0.034717	0.119042	0.0565816	0.356488	0.412535	0.79409	0.265819	0.149125	0.655343	0.614108	0.188169	0	0.653225	0.839562	1.24817	1.42787	0.393726	0.963005	2.06744	0.557317	1.14796	0.371516	0.375905	0.302774	0.298031	0.405173	0.202265
	2187	2187_chr6:68590926-68599261	HERVHF	8337	8088	0	0	0	0	0	0	0	0	0	0	0	0	0	0	0.0635191	0	0	0	0	0	0	0	0	0.0418463	0	0	0	0	0.785256	0	0	0	0	0	0.908623	0	0	0.179722	0	0	0.0576713	0	0.0675288	0
	2188	2188_chr6:68579214-68584812	HERVHF	5600	5351	0	0	0	0	0	0	0	0	0	0	0	0.0417651	0	0.0575418	0	0.114696	0	0	0	0	0	0	0	0	0	0	0	0	0	0	0	0.197324	0	0	0	0	0	0	0	0	0	0	0	0
	2192	2192_chr6:69309359-69318137	HSERVIII	8780	8531	0	0	0	0.265145	0	0	0.0494318	0	0.025604	0	0.226618	0	0.586079	0	0	0.72995	0.911089	0	0.0610022	0	0	0.221495	0.414124	0.174104	0.467197	0	0.447378	0.329049	0.261752	0	0.629671	0.249633	0	0	0.605749	0	0	0.181496	0	0.0375905	0	0.0425758	0.472702	0
	2193	2193_chr6:69915903-69924098	HSERVIII	8197	7948	0	0	1.13835	0	0.48043	1.0744	0.370978	0.360112	0.233474	0.230083	0.228254	0.453358	0.879595	0.352013	0.52263	0.578184	0.770576	0.0972682	0	0	0	0.0666969	1.6328	0.619911	1.89248	0.719308	2.09401	0.725618	0.261752	0	0.24489	0.249633	1.00432	0.393726	2.34976	0	0.337216	0.235411	0.142891	0	0.105776	0.0425758	0.177538	0.514876
	2194	2194_chr6:70179765-70185602	HERVW9	5839	5590	165.497	78.0562	155.954	26.6615	15.7513	32.5584	35.5662	29.6702	19.0235	19.9022	95.0664	13.0804	29.5396	12.2185	11.4334	27.875	26.6187	31.6698	28.6084	29.5183	27.4496	25.2825	203.035	125.162	199.737	104.452	200.022	123.832	4.18803	72.508	8.39562	54.1704	52.6527	218.911	11.5092	85.3557	54.8958	10.3866	21.0335	18.4193	16.321	17.9244	2.90374	25.8899
	2196	2196_chr6:71146359-71158225	HML	11868	11619	1.85736	2.3834	1.13835	0.31244	3.47454	1.73645	0.54375	0.272204	0.3692	0.230083	0.793165	0.773637	7.56832	0.920668	0.700367	6.28976	5.98605	1.02435	0.617225	0.804587	0.421304	0.589336	7.0979	3.14942	8.15263	3.29961	6.11985	2.53673	2.09402	0.870967	1.88901	0.249633	0.535451	0	1.91929	5.02092	0.835976	3.235	0.314359	0.326269	0.442124	0.425758	2.02584	0.672959
	2199	2199_chr6:72457400-72463534	HERVHF	6136	5887	0	0	0	0	0	0	0	0	0	0	0	0	0.0989779	0	0.0690941	0.232295	0.14473	0.0313562	0	0.251433	0	0	0	0	0	0	0	0	0.261752	0	0.629671	0	0	0	4.19651e-05	0	0	0.359444	0.0285781	0	0	0	0.170256	0
	2201	2201_chr6:72895529-72902900	HSERVIII	7373	7124	1.02384	0.595849	2.09997e-06	0.31244	0.463272	0	0.197727	0.136102	0.240765	1.15042	0.339928	0	1.41935	0.0575418	0.127038	1.69115	1.45991	0	0	0	0.0972241	0.294668	0.964345	0.734147	0.698406	0.51709	1.47295	0.603256	0	0.435483	0.419781	0.249633	0.1894	0.787451	0	0.295348	0.835976	0.718888	1.00023	0.639038	0.86216	0.808941	1.14799	0
	2204	2204_chr6:74613588-74620673	HERVW9	7087	6838	0	0	0	0	0	0	0	0	0	0	0	0	0	0	0	0.114712	0	0	0	0	0	0	0	0	0	0	0	0	0	0	0	0	0	0	0	0	0	0	0	0	0	0	0	0
	2208	2208_chr6:75177897-75184053	HERVERI	6158	5909	0	0	0	0	0	0	0.0247159	0	0.0777263	0	0	0	0	0	0	0	0	0	0	0	0.129632	0.117867	0	0	0	0	0	0	0	0	0	0	0	0	0.358022	0	0	0	0	0	0	0	0	0.101132
	2209	2209_chr6:77197236-77206380	HML	9146	8897	0	0	0	0	0	0	0	0	0.0388632	0	0	0.0703306	0.188817	0	0.0635191	0.344136	0	0	0	0	0	0	0	0	0	0	0	0	0	0	0	0	0	0	0.302874	0	0	0.359444	0	0	0	0	0.135058	0
	2211	2211_chr6:78213991-78223631	HUERSP	9642	9393	0	0	0	0	0	0	0	0	0	0	0	0	0	0	0	0	0	0	0	0	0	0	0	0	0	0	0	0	0.523504	0	0.906624	0	0	0	1.2115	0	0	0.89861	0	0	0	0	0	0
	2212	2212_chr6:78301211-78307217	HSERVIII	6008	5759	0	0	0	0	0	0	0	0	0	0	0	0	0	0	0	0.114712	0	0	0	0	0	0	0	0	0	0	0	0	0	0	0	0	0	0	0	0	0	0.179722	0	0	0	0	0	0
	2213	2213_chr6:78367924-78376119	HERVHF	8197	7948	0	0	0	0	0	0	0	0	0	0	0	0.0703306	0	0.0575418	0	0	0	0	0	0	0	0	0	0	0	0	0	0	0.261752	0	0	0	0	0	0	0	0	0	0	0	0	0	0	0
	2214	2214_chr6:78426847-78436056	HML	9211	8962	0	0	0	0	0	0	0	0	0	0	0	0	0	0	0	0	0	0	0	0	0	0	0	0	0	0	0	0	0	0	0	0	0	0	0	0	0	0	0	0	0.0899705	0	0	0
	2216	2216_chr6:78842190-78850428	HML	8240	7991	0	0	0	0	0	0	0	0	0	0	0	0	0	0	0	0	0	0	0	0	0	0	0	0	0	0	0	0	0	0	0	0	0	0	0	0	0	0	0	0	0	0	0	0
	2218	2218_chr6:79293463-79298853	HERVHF	5392	5143	0	0	0	0	0	0	0	0	0	0	0	0.0371933	0	0	0	0	0	0	0	0	0	0	0	0	0	0	0	0	0	0	0	0	0	0	0.302874	0	0	0.179722	0	0	0	0	0	0
	2219	2219_chr6:79563832-79568868	HML	5038	4789	0	0	0	0	0	0	0	0	0	0	0	0	0	0	0	0	0	0	0	0	0	0	0.356159	0.0418463	0.139681	0	0	0.0548414	0	0	0	0	0	0	0	0	0	0	0	0	0	0	0	0
	2223	2223_chr6:80819229-80823356	HERVFRDLIKE	4129	3880	0	0	0	0	0	0	0.0494318	0	0	0	0.113309	0	0	0	0	0	0	0	0	0	0	0	0	0.0418463	0	0	0	0	0.261752	0	0	0	0	0	0.302874	0	0	0	0	0	0	0	0.0675288	0
	2224	2224_chr6:81185201-81198060	HERVHF	12861	12612	0.723749	0	0	0.104147	0	0	0.135502	0	0.107506	0	0	0.269238	1.0465	0.0578703	0.0728786	0.253238	0.5491	0.188137	0.24689	0.15086	0.211553	0	0.682742	0.296282	1.53649	0.413672	0.694522	0.454385	0	0.217742	0.20989	0	0.235502	0.983842	0.329243	0.295348	0.557317	0.456336	0	0	0	0.0425758	0	0.202265
	2225	2225_chr6:81217518-81225520	HERVHF	8004	7755	0	0	0	0	0	0	0	0	0	0	0	0.0516582	0.0945983	0	0	0.114712	0	0	0	0	0	0	0	0	0	0	0	0	0	0	0	0	0	0	0.302874	0	0	0	0	0	0	0	0	0
	2226	2226_chr6:81358435-81362894	HERVHF	4461	4212	0	0	0	0	0	0.434112	0	0	0	0	0	0.0977859	0	0	0	0	0	0.0313562	0.0617225	0	0	0	0	0	0	0	0	0	0	0	0.20989	0	0	0	0	0	0	0	0	0	0.0144178	0	0	0
	2228	2228_chr6:81767941-81774458	HEPSI	6519	6270	0	0	0	0.416586	0	0	0.0741477	0	0.0582948	0.115042	0	0.0703306	0.327788	0.17581	0.0789294	0.399356	0.489317	0	0	0	0.226856	0.117867	0.391585	0.209231	0.289148	0.206836	0.595304	0.292652	0	0.217742	0.343968	0	0	0	0.302874	0	0	0	0.0571563	0.075181	0.0178357	0.0425758	0	0.202265
	2230	2230_chr6:82046851-82061539	HERVW9	14690	14441	0	0	0	0.104147	0	0	0.519034	0.68051	0.0582948	0.115042	1.36322	0.453379	0.673787	0.232808	0.317811	0.23021	0.50637	1.03475	0.624879	1.00573	2.42437	2.16788	0.821406	0.128296	0.933794	0.105143	0.892957	0.20365	0.785256	0.217742	0	0.249633	0	0	1.03116	0	0.278659	1.07833	0.257203	0.075181	0.241178	0.255455	0.221771	0.707927
	2232	2232_chr6:82592765-82599275	HSERVIII	6512	6263	0	0	0	0	0	0	0	0	0.0194316	0	0	0	0.206605	0	0	0.262957	0.434191	0	0	0	0.0972241	0.0589336	0.22402	0.091648	0.279362	0.139794	0.297652	0.0548414	0.523504	0	0	0	0	0	0.302874	0	0	0.359444	0	0	0	0	0	0
	2236	2236_chr6:84156090-84159020	HERVW9	2932	2683	0	0	0	0	0	0	0	0	0	0	0	0	0	0	0	0	0	0	0	0	0	0	0	0	0	0	0	0	0	0	0	0	0	0	0	0	0	0	0	0	0	0	0	0
	2239	2239_chr6:85422012-85427661	HERVW9	5651	5402	0	0	0	0	0	0	0.0247159	0	0	0	0	0	0	0	0	0	0	0	0	0	0	0	0	0	0	0	0	0	0.261752	0	0	0	0	0	0	0	0	0	0	0	0.0576713	0	0.0675288	0
	2240	2240_chr6:85796109-85808351	HERVW9	12244	11995	0	0	0	0	0	0	0	0	0.0388632	0	0	0.0449501	8.8713	0.0575418	0.151245	5.23492	6.83456	0	0	0	0.032408	0.117867	0.149346	0.132228	0.139681	0.310254	0.297652	0.274207	0.635065	0	0.20989	0	0	0	0.605749	0	0	0.359444	0	0	0.0720891	0	0.305272	0
	2242	2242_chr6:86564421-86577333	HERVERI	12914	12665	0	0	0	0.31244	0	0	0.0255167	0	0.0598829	0.115042	0.102363	0.161946	4.34873	0.152186	0.255227	4.06609	2.6117	0.425281	0.362358	0.470581	0.068905	0.0784671	0.536772	0.883885	1.42599	1.07986	1.16798	1.00112	0.261752	0	0.629671	0	0.178484	0	1.2115	0	0	0.359444	0	0	0.144178	0	0.449527	0.133617
	2248	2248_chr6:87182707-87191382	MLLV*	8677	8428	0	0	0	0	0	0	0	0	0	0	0	0	0	0	0	0	0	0	0	0	0	0	0	0	0	0	0	0	0.261752	0	0	0	0	0	0	0	0	0.179722	0.028578	0	0.0576713	0.0425753	0.0721012	0
	2249	2249_chr6:87208663-87211082	HML	2421	2172	0	0	0	0	0	0	0	0	0	0	0	0	0	0	0	0	0	0	0	0	0	0	0	0	0	0	0	0	0	0	0	0	0	0	0	0	0	0	0	0	0	0	0	0
	2251	2251_chr6:87381713-87391045	HERVW9	9334	9085	0	0	0	0	0	0	0	0	0	0	0	0.0351653	0	0.172625	0	0	0	0	0	0	0	0	0	0.0836926	0	0	0	0.107265	0	0	0	0	0	0	0	0	0	0	0	0	0.0144178	0	0	0
	2255	2255_chr6:89114284-89129499	HERVW9	15217	14968	0.24125	0	0	0	0.231636	0	0.271875	0	0.136087	0	0.113309	0.876626	8.1145	1.09228	1.52033	10.3456	10.0381	0.0313562	0	0	0.431121	0	0.267661	1.04465	0.286528	0.738494	0.304173	0.719931	0	0	0.20989	0.249633	0	0	0.605749	0	0	0.89861	2.25902e-08	0	0	0.0728272	0	0.141741
	2256	2256_chr6:89371970-89380600	HERVERI	8632	8383	0	0	0	0	0	0	0	0	0	0	0	0	0	0	0	0	0	0	0	0	0	0	0	0	0	0	0	0	0	0	0	0	0	0	0	0	0	0	0	0	0	0	0.0675288	0
	2259	2259_chr6:91379736-91385314	HERVHF	5580	5331	0	0	0	0	0	0	0	0	0	0	0	0.144444	0.0944085	0.115084	0	0.114712	0.14473	0	0	0	0	0	0	0	0	0	0	0	0	0	0	0	0	0	0	0	0	0	0	0	0	0	0	0
	2261	2261_chr6:94370318-94377585	HSERVIII	7269	7020	0	0	0	0	0	0	0	0	0.0388632	0	0	0	0	0	0	0.229424	0.14473	0	0	0	0.129632	0.176801	0.0746732	0	0	0.103418	0.0992174	0	0	0	0	0	0	0	3.31578e-07	0	0	0	0	0	0	0	0	0
	2262	2262_chr6:94534905-94547275	HERVHF	12372	12123	0	0	0	0	0.231636	0	0.0710639	0	0.113363	0.161293	0	2.26292	3.62419	2.21494	1.86911	4.80349	2.64441	0.00031157	4.95595e-06	0.45258	0.150708	0.359474	0.277108	0.109562	0	0.403145	0.276865	0.318064	0.261752	0.217742	0.20989	0	0.178484	0.393726	1.01481	0	0.278659	0.561946	0.0841912	0	0	0	0.202587	0
	2263	2263_chr6:95262917-95269328	HERVHF	6413	6164	0	0	0	0.104147	0	0	0	0	0	0	0	2.04339	0.467418	1.09944	1.6123	0.491394	0.376887	0	0	0	0.032408	0	0	0	0	0	0	0	0	0	0	0	0.178484	0	0	0	0	0	0	0	0	0	0	0
	2266	2266_chr6:98227169-98237585	HERVHF	10418	10169	0.723749	0	0	0	0	0	0.0247159	0	0.0777263	0	0	0.38908	1.93982	0.24013	0.226847	1.4016	1.60807	0.313562	0.216029	0.402293	0.173161	0.235734	1.5933	0.221372	1.53649	0.478366	1.28983	0.0633122	0.3665	0	0	0	0	0	0.372257	0	0	0.21915	0.0571563	0.075181	0.030276	0	0.283841	0
	2267	2267_chr6:98614491-98621261	HSERVIII	6772	6523	0	0	0	0	0	1.28218	0.0247159	0	0.0243445	0.115042	0	0	0.205575	0	0	0	0	0.0313562	0	0	0.132341	0	0	0.0947287	0.139681	0.20748	0	0.181181	0	1.73506e-08	0.20989	0.249633	0	0	0	0	0	0	0	0	7.32231e-10	0	0.0675288	0
	2268	2268_chr6:99467178-99474335	HSERVIII	7159	6910	0	0	0	0	0	0	0	0	0	0	0	0	0	0	0	0	0	0	0	0	0	0	0	0	0	0	0	0	0.785256	0	0.419781	0	0	0	3.33162	0	0	1.97694	0	0	0	0	0	0
	2269	2269_chr6:99709616-99714922	HERVW9	5308	5059	0	0	0	0	0	0	0	0	0	0	0	0	0	0	0	0	0	0	0	0	0.0972241	0	0	0	0	0	0	0	0	0	0	0	0	0	0.302874	0	0	0	0	0	0	0	0	0
	2272	2272_chr6:101392486-101400132	HML	7648	7399	0.24125	0	0	0.246046	2.80039	0	0.678242	0.544408	0.229489	0.412265	0.339928	0.0383369	1.48318	0	0	1.69253	1.73907	0	0	0	0.0972241	0.117867	3.03307	0.847429	4.11621	0.5449	3.29137	0.603256	1.04701	1.02403	0.20989	1.74743	1.0709	0	2.77552	2.04188	1.67195	2.44904	0.171469	0.150362	0.298757	0.255455	0.373953	0
	2273	2273_chr6:101671464-101680852	HERVERI	9390	9141	0	1.1917	0	0	0	1.30234	0.0281443	0	0	0	0	0.0703306	0.328442	0	0.0635191	0.557678	1.20311	0.188137	0.123445	0.100573	0.0785629	0.0589336	0.818351	0.266502	0.621467	0.930762	0.297652	0.729791	0.261752	0	0.419781	0	0.178484	0.393726	0.605749	0	0	0.854257	0	0	0	0	0.202587	0.202265
	2275	2275_chr6:102550262-102556750	HERVHF	6490	6241	0	0	0	0	0	0	0	0	0	0	0	0.182398	0.204736	0.303751	0.133196	0	0	0	0	0	0	0	0	0	0	0	0	0	0	0	0	0	0	0	0	0	0	0	0	0	0	0	0	0
	2276	2276_chr6:102740602-102748568	HERVHF	7968	7719	0	0	0	0	0	0	0	0	0	0	0	0.0968467	0.311418	0.115084	0.381114	0	0	0	0	0	0	0	0	0	0	0.103418	0	0.0548414	0	0	0.20989	0	0	0	0	0	0	0	0	0	0	0	0	0
	2277	2277_chr6:103079295-103086132	HERVFRDLIKE	6839	6590	0	0	0	0	0	0	0	0	0	0	0	0	0	0	0	0	0	0	0	0	0	0	0	0	0	0	0	0	0.261752	0	0	0	0	0	0.302874	0	0	0	0	0	0	0	0.385253	0
	2281	2281_chr6:106678828-106683293	HERVW9	4467	4218	0	0	0	0	0	0	0	0	0	0	0	0	0	0	0	0	0	0	0	0	0	0	0	0	0	0	0	0	0	0	0	0	0	0	0	0	0	0	0	0	0	0	0	0
	2282	2282_chr6:107255612-107268628	HERVW9	13018	12769	1.20625	1.78755	1.13835	0.208293	3.01127	0.434112	0.408285	0.816612	0.815641	0.920334	1.22713	0.994978	8.797	1.16351	1.60193	6.82019	6.82292	0.970381	1.39353	0.990844	2.02163	1.93706	4.86873	2.67539	5.66557	2.25289	5.48013	2.78715	2.10679	0.870967	1.7714	1.93192	2.36307	1.96863	3.1362	1.12225	0.985234	1.64948	1.11624	1.09947	0.469675	0.677833	1.30899	1.09892
	2284	2284_chr6:110209875-110214405	HERVERI	4532	4283	0	0	0	0	0	0	0	0	0	0	0	0.0351653	0	0	0	0	0	0	0	0	0	0	0	0	0	0	0	0	0	0	0	0	0	0	0	0	0	0	0	0	0	0	0	0
	2285	2285_chr6:110172994-110183056	HERVHF	10064	9815	3.61875	5.36264	2.2767	0.416586	0.694909	0	0.148295	0.544408	0.197473	0.115042	1.1588	0.757194	4.15397	0.555593	0.982176	5.27675	6.36814	0.219493	0.24689	0.201147	0.421304	0.353601	1.9415	1.72648	2.09522	1.49811	2.57965	1.42588	0.351342	0	0	0.249633	0	0	1.25224	0.590697	0	0.718888	0.207026	0.354973	0.0871445	0.229262	0.282918	0.101132
	2287	2287_chr6:110820376-110827271	HML	6897	6648	0	0	0	0	0	0	0	0	0	0	0	0	0	0	0	0	0	0	0	0	0	0	0	0	0	0	0	0	0	0	0	0	0	0	0	0	0	0	0	0	0	0	0	0
	2288	2288_chr6:111239076-111249330	HML	10256	10007	29.4325	16.0879	23.9054	51.5525	30.8076	35.1631	25.7908	29.6702	31.1479	32.3209	11.3266	84.9116	38.1238	87.0595	87.2663	40.7158	41.3841	6.52209	7.15981	5.63211	2.56023	2.94668	22.6068	23.3006	21.9059	21.4075	26.3072	21.7164	49.7187	34.3971	26.0264	50.6721	46.4034	53.9404	31.4989	45.1883	33.9964	48.8844	64.8438	65.4826	69.2769	66.5886	66.1107	37.1131
	2289	2289_chr6:111452131-111463051	HERVW9	10922	10673	1.68875	1.1917	0	0.833172	0.926545	1.30234	0.509281	1.08882	0.466358	0.602111	1.2464	0.426415	5.01018	0.345251	0.410446	6.79814	6.47836	0.720236	0.640322	0.600443	0.421304	0.471469	5.63434	3.17446	6.87082	3.2717	6.19832	3.3345	1.04701	1.08871	0.79262	0.7489	0.535451	0.787451	3.27613	1.47674	1.11463	0.718888	1.04934	0.971755	1.12459	1.35204	1.38995	0.707927
	2292	2292_chr6:113584502-113588409	HML	3909	3660	0	0	0	0	0	0	0	0	0.0228558	0	0	0	0.209849	0.0575418	0.127038	0.518636	0.225908	0	0	0	0.032408	0	0.508653	0.0992945	0.279362	0.133249	0.198435	0.188492	0.261752	0	0	0	0	0	0	0.295348	0	0	0	0	0.0151801	0	0	0.101132
	2294	2294_chr6:114332160-114339172	HERVHF	7014	6765	0	0	0	0	0	0	0	0	0	0	0	0	0	0	0	0	0	0	0	0	0	0	0	0	0	0	0	0	0.261752	0	0	0	0	0.393266	0	0	0	0	0.0142815	0.0563444	0	0.0638105	0	0
	2295	2295_chr6:114743602-114749500	HERVHF	5900	5651	0	0	0	0	0	0	0	0	0	0	0	2.986	5.23534	2.50947	2.91789	4.47112	5.02625	0	0	0	0	0	0	0	0	0	0	0	0	0	0	0	0	0	0	0	0	0	0	0	0	0	0	0
	2296	2296_chr6:115351890-115364142	HERVHF	12254	12005	0	0	0	0	0	0	0	0	0	0	0	0.112086	0.62564	0.219957	0.190557	1.08725	0.881512	0.376275	0.589521	0.352007	0.231201	0	0.0746732	0.177441	0.303592	0	0.273958	0.0651993	0	0	0.256832	0	0	0	0.605749	0	0	0	0	0	0	0	0.220204	0
	2297	2297_chr6:115318973-115325444	HERVW9	6473	6224	0	0	0	0	0	0	0	0	0	0	0	0	0.155722	0	0	0.114712	0	0	0	0	0.0972241	0	0	0	0	0	0	0	0	0	0	0	0	0	0.605749	0	0	0	0	0	0	0	0	0
	2298	2298_chr6:115553236-115562559	HERVW9	9325	9076	0	0	0	0	0	0	0	0	0	0	0	0	0.117067	0	0	0	0	0	0	0	0	0	0	0	0	0	0	0	0	0	0	0	0	0	0	0	0	0	0	0	0	0	0	0
	2301	2301_chr6:116412185-116421581	HERVW9	9398	9149	0	0	0	0.104147	0	0	0	0	0.148012	0.115042	0.113309	0.0351653	0.592285	0.0669815	0.254076	0.982194	1.24151	0	0	0	0	0	0.873714	0.72515	0.857925	0.413672	0.62615	0.743562	1.57051	0	1.04945	0	0	0.393726	3.02874	0.590697	0	1.6175	0.200047	0.225543	0.0443938	0.255455	0.0675288	0
	2303	2303_chr6:117979950-117986363	HERVHF	6415	6166	0	0	0	0	0	0.434112	0	0	0	0	0	0.276476	0.944085	0.390428	0.190557	0.552125	0.289461	0	0	0	0	0	0	0.0418463	0	0	0	0	0	0	0	0	0	0	0	0	0	0	0	0	0	0	0	0
	2305	2305_chr6:118901015-118911818	HUERSP	10805	10556	0	0	0	0	0	0	0	0	0	0	0	0.0724497	0	0.0598734	0.0638278	0	0	0	0	0	0.453712	0.0589336	0	0.0836926	0	0.103418	0	0	0	0	0	0	0	0	0.302874	0	0	0.4289	0	0	0	0	0.135058	0
	2306	2306_chr6:118895219-118899454	HERVIPADP	4237	3988	0	0	0	0	0	0	0	0	0	0	0	1.45605	0	0.986997	1.96909	0	0	0	0	0	0	0	0	0	0	0	0	0	0	0	0	0	0	0.787451	0	0	0	0	0	0	0.0144178	0	0	0
	2307	2307_chr6:118938265-118947973	HERVW9	9710	9461	0	0	0	0	0	0	0	0	0	0	0	0	0	0	0	0	0	0	0	0	0	0.117867	0	0.0418463	0.139681	0.103418	0	0.164524	1.57051	0	0	0	0	0	1.2115	0	0	0.718888	0	0	0	0	0.0738556	0
	2310	2310_chr6:119715222-119720202	HUERSP	4982	4733	0	0	0	0	0	0	0	0	0	0	0	0	0.0944085	0	0	0	0.14473	0	0	0	0	0	0	0.0836926	0	0	0	0	0.261752	0	0	0	0	0	0.302874	0	0	0.539166	0	0	0	0	0	0
	2312	2312_chr6:120085944-120093140	HERVIPADP	7198	6949	0	0	0	0	0	0	0	0	0	0	0	0.128091	0.0998323	0.0600581	0.141639	0.141295	0.153598	0	0	0	0	0	0	0	0	0	0	0	0	0	0	0	0	0	0.302874	0	0	0	0	0	0	0	0	0
	2313	2313_chr6:120782027-120789229	HERVHF	7204	6955	0	0	0	0	0	0	0	0	0	0	0	0.0418706	0	0	0	0.119592	0	0	0	0	0	0	0	0	0	0	0	0	0	0	0	0	0	0	0	0	0	0	0	0	0	0	0	0
	2314	2314_chr6:121246190-121252265	HERVHF	6077	5828	0	0	0	0	0	0	0	0	0	0	0	0.12553	0	0.0862787	0	0.258762	0.307943	0	0	0	0	0	0	0.0418463	0	0	0	0.0548414	0	0	0	0	0	0	0	0	0	0	0	0	0	0	0	0
	2315	2315_chr6:121362530-121370497	HML	7969	7720	0	0.595849	0	0	0	0	0.0247159	0.136102	0	0	0	0.0351653	0.660859	0	0.0635191	0.344136	0	0	0	0	0.129632	0.117867	0.373366	0.418463	0.977768	0.413672	0.198435	0.219366	0	0.217742	0	0	0	0	0.47813	0	0	0	0	0.0375905	0.0432535	0.0425758	0.135058	0
	2317	2317_chr6:121512836-121520509	HSERVIII	7675	7426	0	0	0	0.208293	0.694909	0.434112	0	0	0.11659	0	0	0.213937	0.617556	0.0862787	0.122436	0.458848	1.15784	0	0.0617225	0	0	0	0.228821	0.33477	0.139681	0.594677	0.0992174	0.329049	0.557553	0	0.629671	0	0	0.393726	0.908623	0	0	0	0.0305806	0	0.0144178	0	0.270115	0
	2318	2318_chr6:121938465-121947667	HERVHF	9204	8955	0	0	0	0	0	0	0.12358	0	0	0	0	0.163864	0.404924	0.0664935	0	0.314227	0	0	0	0	0	0	0	0	0	0	0	0	0.523504	0	0	0	0	0	0	0	0	0.179722	0	0	0	0	0.270115	0
	2319	2319_chr6:122300255-122317723	Uncertain	17470	17221	0	0	0	0	1.15818	0.434112	0.150185	0	0.266518	0	0.339928	0.246157	3.22497	0.345251	0.129628	2.10718	2.3662	1.08592	0.98803	0.778594	1.76397	2.50953	1.77767	1.39399	2.2463	1.50142	1.84967	0.621918	1.04701	0.217742	0.29149	0.272662	0.182043	0	1.36943	0.295348	0	0.80086	0.103575	0.076047	0.216267	0.0425758	0.44806	0
	2320	2320_chr6:122826016-122835365	HML	9351	9102	0.964999	1.1917	1.13835	1.04147	1.12484	0.868224	0.444886	0.68051	0.427495	0.69025	0.906474	0.678349	7.79926	0.621474	1.0163	8.79461	7.62596	0.752549	0.401197	0.45258	1.03706	0.530402	6.27661	2.38524	6.70223	2.3197	6.70025	2.35818	0.785256	1.30645	0.547904	0.998533	2.32029	1.18118	2.87564	0	0.636727	1.32575	0.9145	0.939762	0.4119	0.766365	0.405173	0.606795
	2321	2321_chr6:122911620-122921804	HSERVIII	10186	9937	0.24125	0	0	0	0	0	0.0247159	0.136102	0.0971579	0	0	0	0.566451	0.0649405	0.0768943	0.114712	0.434191	0	0	0	0.064816	0.176801	0.160214	0.295997	0.639171	0.620508	0.409241	0.184002	0	0.217742	0.419781	0	0	0	0.302874	0	0	0.852485	0	0.0375905	0.181352	0	0.309437	0
Removed from analysis due to high homology to ribosome-associated RNA contaminants	2322	2322_chr6:123062943-123070382	HERVERI	7441	7192	0	0	0	0	0	0	0	0	0	0	0	0	0	0	0	0	0	0	0	0	0	0	0	0	0	0	0	0	0	0	0	0	0	0	0	0	0	0	0	0	0	0	0	0
	2323	2323_chr6:123160014-123166893	HERVHF	6881	6632	0	0	0	0	0	0	0	0	0	0	0	0.150444	0.218222	0.502698	0.168008	0	0	0	0	0	0	0	0	0	0	0	0	0.0548414	0	0	0	0	0	0	0	0	0	0	0	0	0	0	0	0
	2324	2324_chr6:123877989-123883802	HERVHF	5815	5566	0	0	0	0	0	0	0	0	0	0	0	0.145262	0	0.213612	0	0.131335	0.434191	0	0	0	0	0	0.0746732	0	0.139681	0	0	0.0548414	0	0	0.20989	0	0	0	0.908623	0	0	0.718888	0	0	0	0	0	0
	2325	2325_chr6:123903475-123909162	HERVHF	5689	5440	0	0	0	0	0	0	0	0	0	0	0	0.713086	0	0.446814	0.551284	0	0	0	0	0	0	0	0	0	0	0	0	0	0	0	0	0	0	0	0	0	0	0	0	0	0	0	0	0
	2328	2328_chr6:125211553-125218908	HERVHF	7357	7108	0.482499	0	0	0	0	0	0	0	0	0	0.113309	0.334495	0.132281	0.116246	0.148532	0	0	0	0	0	0.064816	0.0589336	0.0746732	0	0	0.786628	0.106223	0.0649054	0.261752	0	0	0	0	0	0	0	0	0.179722	0	0	0.0144178	0	0	0
	2329	2329_chr6:126021449-126028626	HERVHF	7179	6930	0	0	0	0	0	0	0	0	0	0	0	1.68623	0.531074	1.8973	2.24032	0.235327	1.01311	0	0	0	0.0972241	0.117867	0	0	0	0	0	0	0	0	0	0	0	0	0.302874	0	0	0.179722	0.0285781	0	0	0	0.0675288	0
	2331	2331_chr6:127169991-127175601	HERVHF	5612	5363	0	0	0	0	0	0	0	0	0	0	0	0.027063	0	0.323179	0.206004	0.117394	0.159102	0	0	0	0	0	0	0	0	0	0	0	0	0	0	0	0	0	0	0	0	0	0	0	0	0	0	0
	2334	2334_chr6:130513426-130520240	HERVHF	6816	6567	0.482499	0	0	0	0	0	0	0	0	0	0	0.180484	0.60533	0.0515387	0	0	0.330897	0.533056	0.49378	0.402293	0	0	0.22402	0.460309	0.558725	0.103418	0.694522	0.274207	0	0	0	0	0	0	0	0	0.557317	0.179717	0	0	0	0	0.0675288	0
	2337	2337_chr6:131659917-131669325	HERVHF	9410	9161	0.482499	0	0	0.833172	0	0	0.331201	0.136102	0.0985959	0.115042	0.236899	0.254285	0.693397	0.316116	0.210411	1.27507	0.46701	0	0	0	0.194448	0.353601	1.4494	0.319989	0.706283	0.117758	1.38167	0.41108	0.261752	0.217742	0.20989	0.249633	0.356967	0.393726	0	0	0.278659	0.386733	0.0571563	0	0.0720891	0	0.0703495	0
	2338	2338_chr6:131644436-131650285	HERVHF	5851	5602	0	0	0	0	0	0	0	0	0.000192304	0	0	0	0.192956	0	0.0921128	0.115563	0	0	0	0	0	0	0	0	0	0	0	0	0	0	0	0	0	0	0	0	0	0	0	0	0	0	0	0
	2339	2339_chr6:131615512-131621410	HERVHF	5900	5651	0	0	0	0	0	0	0	0	0.0194316	0.115042	0	1.6652	1.95538	1.67624	2.0384	2.61075	1.59203	0	0	0	0	0	0	0	0	0.103418	0	0	0	0	0	0	0	0	0	0	0	0.179722	0	0	0	0	0	0
	2340	2340_chr6:131722593-131735334	HERVHF	12743	12494	0.482499	0.595849	0	0.208293	0.463272	0.434112	0.469602	0.272204	0.310905	0.345125	0.339928	0.237649	1.75001	0.393419	0.403908	1.83108	2.02623	0.470343	0.524642	0.502867	0.388896	0.294668	0.532376	0.751973	0.977768	0.742198	1.49424	0.702738	1.04701	0.653225	0.274688	0.249633	0.178484	0	1.29038	0	0.835976	0.186711	0.0857344	0.150362	0.0865069	0.298031	0.278394	0.202265
	2342	2342_chr6:132221824-132228863	HERVHF	7041	6792	0.24125	0	0	0	0	0	0.0494318	0.272204	0	0	0	5.33444	1.82688	5.57139	4.74975	2.66766	2.36559	0.125425	0.123445	0.0502867	0	0	0.149346	0.0418463	0	0	0	0	0	0	0	0	0	0	0	0	0	0	0	0	0	0	0	0
	2344	2344_chr6:134919378-134926274	HML	6898	6649	0.723749	0	3.41505	2.47431	3.70618	0.868224	2.02563	2.1279	2.79902	2.36041	0.950151	1.22083	2.55518	2.24195	0.825748	3.0617	2.46042	11.6408	12.1594	10.9185	8.99631	7.2823	7.95128	8.43345	8.58192	7.60535	8.36815	8.62025	7.50697	4.07902	2.52775	7.77885	3.24383	7.06415	6.93252	4.41425	4.00739	4.98344	5.98418	7.52283	5.56075	7.21098	6.70863	1.93908
	2345	2345_chr6:137381427-137388271	HERVHF	6846	6597	0	0	0	0	0	0	0	0	0.0388632	0.230083	0	0.0361904	0.567077	0.12054	0.156731	0.20067	0.578922	0.228444	0.237925	0.14098	0	0	0.432427	0.198907	0.355728	0.103418	0.619101	0.219366	0.261752	0	0.20989	0	0.178484	0.393726	0.302874	0.295348	0	0.353483	0	0	0.0144178	0	0	0
	2346	2346_chr6:137484171-137491859	HERVERI	7690	7441	0	0	1.13835	0.104147	0	0	0.0247159	0.136102	0	0	0	0	0	0	0	0.54088	0.548767	0	0	0	0	0	0.22402	0.15875	0.139681	0.103418	0.0992174	0.0548414	0.261752	0	0	0	0	0	0	0	0.278659	0.179722	0	0	0.0288356	0	0.0675288	0
	2348	2348_chr6:138038413-138046083	HERVW9	7672	7423	0	0	0	0	0	0	0	0	0	0	0	0.0351653	0.0944085	0	0	0	0	0	0	0	0	0	0.0746732	0	0.139681	0	0	0	0	0	0	0	0	0	0.302874	0	0	0.359444	0	0	0.0144178	0	0.202587	0
	2349	2349_chr6:140576576-140584217	HERVHF	7643	7394	0	0	0	0	0	0	0	0	0	0	0	0	0	0	0	0.117259	0	0	0	0	0	0	0	0	0	0	0	0	0	0	0	0	0	0	0	0	0	0	0	0	0	0	0	0
	2350	2350_chr6:140650925-140657195	HSERVIII	6272	6023	0	0	0	0	0	0	0	0	0	0	0	0	0	0	0	0.211224	0	0	0	0	0	0	0	0	0	0	0	0	0	0	0	0	0.178484	0	0	0	0.557317	0	0	0	0	0	0	0
	2352	2352_chr6:141008441-141023430	HSERVIII	14991	14742	0	0	0	0	0.694909	0	0	0	0.0761815	6.63044e-06	0.113309	0.0351653	1.87745	0	0	0.82009	0.899522	0	0	0	0.491231	0.381071	0.85692	0.364913	0.726444	0.606509	0.471254	0.406509	0.261752	0.217742	0	0	0	0	0.302874	0	0	0.179722	0	0.0375905	0	0.0425758	0	0
	2353	2353_chr6:141496648-141505090	HERVW9	8444	8195	0	0	0	0	0	0	0	0	0.136021	0.115042	0.113309	0.246157	0.442855	0	0	0.495941	0.148336	0.125425	0.277751	0.402293	0	0	0.0979414	0.347623	0.279362	0.397508	0.0992174	0.274207	0	0	0.419781	0.249633	0	0	0	0	0	0.359444	0.200047	0.0375905	0	0.0851516	0	0
	2356	2356_chr6:141774077-141781814	HERVHF	7739	7490	0	0	0	0	0	0	0	0	0	0	0	0.0351653	0	0	0	0	0.289461	0	0	0	0	0	0	0	0	0	0	0	0	0	0	0	0	0	0.908623	0	0	0.718888	0	0	0	0	0	0
	2357	2357_chr6:142276709-142286528	HERVFRDLIKE	9821	9572	0	0	0	0	0	0	0	0	0.0388632	0	0	0	0.283225	0	0	0.344136	0	0	0	0	0	0	0.373366	0.418463	0.419044	0.206836	0.892957	0.438731	0	0	0.20989	0	0.178484	0	0.302874	0	0	0.359444	0	0	0	0	0.270115	0
	2358	2358_chr6:142336786-142343226	HERVHF	6442	6193	0	0	0	0.109042	0	0.434112	0	0	0	0	0	0.0354568	0.511035	0	0	0.263777	0	0	0	0	0.0972241	0.176801	0.379982	0.209231	0.419044	0	0.743617	0.164524	0	0	0	0	0	0	0.302874	0	0	0	0	0	0.0443162	0	0	0
	2359	2359_chr6:142858015-142862681	HERVHF	4668	4419	0	0	0	0	0	0	0	0	0	0	0	0	0	0	0	0	0	0	0	0	0	0	0	0	0	0	0	0	0	0	0	0	0	0	0	0	0	0	0	0	0	0	0	0
	2360	2360_chr6:143398845-143407522	HERVW9	8679	8430	0	0	0	0	0	0	0.0247159	0.272204	0.0197808	0	0	0	0.300404	0	0	0.120296	0	0	0	0	0	0	0.149346	0.0836926	0	0	0.0992174	0.0620701	0	0	0	0.249633	0.178484	0	0	0	0	0.179722	0	0	0.0720891	0	0.0695122	0
	2363	2363_chr6:144438101-144442196	HERVW9	4097	3848	0	0	0	0	0	0	0	0	0	0	0	0	0	0	0	0	0	0	0	0	0	0	0	0	0	0	0	0	0	0	0	0	0	0	0	0	0	0	0	0	0	0	0.0675288	0
	2365	2365_chr6:145244528-145253584	HERVHF	9058	8809	0.264108	1.1917	0	0	0.231636	0	0.148295	0.136102	0.194316	0.230083	0.566546	0.119846	1.96177	0.179296	0.0858689	1.76799	1.20291	0	0	0	0.0972241	0	3.02166	1.38184	4.65788	1.09579	4.02587	0.822556	0.523504	0.653225	0.419781	0.249633	0	0	0.302874	0	0.278659	0.371202	0.231635	0.274454	0.133868	0.13079	0	0
	2366	2366_chr6:145425200-145429797	HERVHF	4599	4350	0	0	0	0	0	0	0	0	0	0	0	0.0454705	0	0	0	0.265086	0	0	0	0	0	0	0.149346	0.167385	0.139681	0.310254	0.198435	0.109683	0	0	0	0	0	0	0	0	0	0	0	0	0	0	0	0
	2368	2368_chr6:145889033-145895089	HSERVIII	6058	5809	0	0	0	0	0	0	0.0253029	0	0.11898	0.230083	0	0.0351653	0.615525	0	0	0.342996	0.609542	0.282206	0.123445	0.251433	0.0730762	0.0589336	0.313767	0.0428364	0.437543	0	0.631871	0.111579	0	0	0	0.499267	0.535451	0	0.605749	0.295348	0.278659	0.179722	0	0	0.0144178	0	0.202587	0
	2370	2370_chr6:146768312-146777626	HERVHF	9316	9067	0.24125	0.595849	0	0.416586	0	0	0	0	0	0	0.113309	0	0.313104	0	0	0.713851	0.524594	0	0	0	0	0	0.72121	0.130382	0.558725	0.573298	0.24938	0.407542	0.261752	0	0	0	0	0.393726	0	0	0.278659	0	0.188484	0.368293	0.0213447	0.340607	0	0
	2371	2371_chr6:148960908-148966646	HERVHF	5740	5491	0	0	0	0	0	0	0	0	0	0	0	0.253465	0	0	0.152796	0	0	0	0	0	0	0	0	0	0	0	0	0	0	0	0	0	0	0.393726	0	0	0	0	0	0	0	0	0	0
	2372	2372_chr6:151170374-151177828	HERVW9	7456	7207	0	0	0	0	0	0	0.0494318	0	0	0	0	0.126801	0	0.230167	0.254076	0	0.281548	0	0	0	0	0	0.243256	0.451254	0.558725	0.152313	0.000990905	0.163237	0.261752	0	0	0	0	0	0	0	0	0.179722	0	0	0	0	0.0675288	0
	2373	2373_chr6:151177981-151184023	HML	6044	5795	0.640834	1.1917	1.13835	0.520733	0	1.73645	0.136316	0	0.379229	0.345125	0.339928	0.404865	4.86465	0.292732	0.195477	4.4157	4.14153	0.363641	0.181846	0.352007	0.506806	0.5066	3.11313	1.21086	2.90097	1.54435	2.60678	1.79584	0	0.653225	0.20989	0.249633	0.713935	0.393726	1.10341	0	0.835976	1.32791	0.526538	0.687037	0.756806	0.622186	0.795132	0
	2375	2375_chr6:152359037-152363578	HSERVIII	4543	4294	0	0	0	0	0	0	0	0	0	0	0.113309	0	0.110346	0	0.127038	0	0.269207	0	0	0	0	0	0.111564	0.205461	0.139681	0.206836	0.257116	0.376141	0.154936	0	0	0.249618	0.178484	0	0	0	0.0512286	0.89861	0	0	0.0432535	0	0.0675288	0
	2377	2377_chr6:152811764-152818311	HERVHF	6549	6300	0.24125	0	0	0	0	0	0	0	0	0	0	0	0	0	0	0	0	0	0	0	0.226856	0.117867	0	0.0836926	0	0.103418	0	0	0	0	0.20989	0	0	0	0.302874	0	0	0	0	0	0	0	0	0
	2378	2378_chr6:153725648-153739982	MER50LIKE	14336	14087	0.24125	0	0	0.12733	0	0.434112	0.0667868	0	0.082504	0	0	0.510794	1.56304	0.437559	0.381584	1.26183	0.723652	0.533056	0.771532	0.955447	0.0711304	0.353601	0.149346	0.448379	0.279362	0.620508	0.496087	0.806015	0.785256	0	0.629671	0	0	0	1.81725	0	0	1.43778	0.0285781	0.075181	0.173014	0.0851516	0.60776	0
	2380	2380_chr6:154244343-154259208	HERVHF	14867	14618	0	0	0	0.104147	1.85309	0.434112	0.103505	0.136102	0.336198	0.460167	0.339928	0.0928466	2.13301	0.0950797	0.142465	2.01648	2.74266	0.289481	0.42566	0.0628156	0.594204	0.502581	2.11712	0.630661	1.80386	1.03418	3.36691	0.839556	0.666135	0.435483	1.67912	0.7489	0.178484	0.393726	1.81725	0.295348	0	0.718888	0.183199	0.212573	0.0788871	0.173851	1.13874	0
	2381	2381_chr6:158121395-158127496	HERVHF	6103	5854	0	0	0	0	0	0	0	0	0	0	0	0.155058	0	0	0	0	0	0	0	0	0	0	0	0	0	0	0	0	0	0	0	0	0	0	0	0	0	0	0	0	0	0	0	0
	2382	2382_chr6:158577824-158590392	Uncertain	12570	12321	2.93707	2.02676	2.2767	2.95838	4.84428	5.64346	2.45657	2.25287	2.0886	2.53092	2.81495	2.25681	12.5462	1.79628	1.96579	13.8487	11.4204	1.16018	1.43622	1.10631	1.07991	0.92584	13.0441	5.64787	12.4377	3.24646	11.5578	5.11878	3.5269	6.96773	5.13877	7.37557	5.51818	8.62716	8.86856	8.51282	8.89364	4.07694	3.03003	2.14537	2.49937	2.76403	2.22317	2.30194
	2383	2383_chr6:158717669-158724516	HML	6849	6600	0.443173	0	0	0	0	0	0	0	0	0	0	0.0351653	0	0	0	0	0	0	0	0	0.129632	0.235734	0.149346	0.109196	0	0.310254	0	0.219366	0.261752	0	0	0	0	0	0	0	0	0	0	0	0	0	0	0
	2384	2384_chr6:159032735-159042210	HERVHF	9477	9228	0	1.78755	1.13835	0	0	0.434112	0.514081	1.2152	0.340031	0.557619	0.339928	0.378242	11.6421	0.2204	0.543312	10.664	11.2558	1.25394	1.20081	1.02348	0.153516	0.365528	1.86098	3.19782	1.25403	2.25747	1.74717	3.26373	0.523504	0.435483	0.591545	0.249633	0	0.3151	0.605749	0.410428	0	0.718888	0.0571563	0.0375905	0.0576713	0.0851516	0.386873	0.101132
	2386	2386_chr6:159301427-159310195	HERVHF	8770	8521	0	0	0	0.208293	0.231636	0	0.0247159	0.136102	0.174884	0	0.453237	0.0770711	2.13544	0.0575418	0.190557	1.65682	2.22177	0	0	0	0	0	1.75416	0.829527	1.43724	0.955358	2.81483	0.987146	0.523504	0	0.629671	1.74743	1.24939	0.787451	1.76304	0.886045	2.50793	1.97694	0.0874105	0.0375905	0.116177	0.0851516	0.135058	0.202265
	2387	2387_chr6:160649683-160655355	HERVHF	5674	5425	0	0	0	0	0	0	0	0	0	0	0	0.0714517	0.105128	0.116473	0	0	0	0	0	0	0	0	0	0	0	0	0	0	0.261752	0	0	0	0	0	0	0	0	0	0	0	0	0	0	0
	2388	2388_chr6:160707642-160713346	HERVHF	5706	5457	0	0	0	0	0	0	0	0	0	0	0	0	0	0	0	0	0	0	0	0	0	0	0	0	0	0	0	0	0	0	0	0	0	0	0	0	0	0	0	0.0317108	0	0	0	0
	2390	2390_chr6:161198478-161201135	HERVHF	2659	2410	0	0	0	0	0	0	0	0	0	0	0	0	0	0	0	0	0	0	0	0	0	0	0	0	0	0	0	0	0	0	0	0	0	0	0	0	0	0	0	0	0	0	0	0
	2393	2393_chr6:164757983-164765839	HERVHF	7858	7609	0	0	0	0	0	0	0	0	0	0	0	0.185005	0	0.456451	0.163226	0.458848	0	0	0	0	0	0	0	0	0	0	0	0	0	0	0.629671	0	0	0	0	0	0	0.179722	0.114313	0.0375905	0	0	0	0
	2394	2394_chr6:165073155-165078983	HERVHF	5830	5581	0	0	0	0	0	0	0	0	0	0	0	0.378875	0.948871	0	0	0.041731	1.4535	0	0	0	0	0	0	0	0	0	0	0	0	0	0	0	0	0	0	0	0	0	0	0	0	0	0	0
	2395	2395_chr6:165221019-165227782	HSERVIII	6765	6516	0	0	0	0	0	0	0	0	0	0.115042	0	0	0.104167	0.115084	0.0635191	0.181626	0	0.0313562	0	0	0	0	0	0	0	0	0	0	0.261752	0	0.419781	0	0	0	0.302874	0	0	0.359444	0	0	0	0	0	0
	2396	2396_chr6:165470900-165479926	HERVIPADP	9028	8779	0	0	0	0	0.694909	0.765835	0.0263435	0	0	0	0	0.0703306	0.194695	0.0575418	0.0635191	0.236468	0.298378	0.0313562	0.0308613	0	0	0	0.197443	0.225678	0.328956	0.42632	0.10892	0.215037	0	0	0.20989	0	0	0	0.302874	0.295348	0	0.179722	0	0	0	0.0574522	0	0
	2399	2399_chr6:165873144-165875719	HML	2577	2328	0	0	0	0	0	0	0	0	0	0	0	0	0	0	0	0	0	0	0	0	0	0	0	0	0	0	0	0	0	0	0	0	0	0	0	0	0	0	0	0	0	0	0	0
	2400	2400_chr6:165938772-165944023	HSERVIII	5253	5004	0	0	0	0	0	0	0	0	0	0	0	0.0442545	0	0	0	0	0	0	0	0	0.064816	0.117867	0	0	0	0.114634	0	0	0	0	0	0	0	0	0	0	0	0.179722	0	0	0	0	0	0
	2403	2403_chr6:167307981-167313520	HERVW9	5541	5292	0	0	0	0	0	0	0	0	0	0	0	0	0.188817	0	0	0.458848	0.14473	0	0	0	0	0	0	0	0	0	0	0	0.523504	0	0	0	0	0	0	0	0	0	0	0	0	0	0.0675288	0
	2405	2405_chr6:169517487-169525498	HUERSP	8013	7764	0	0	0	0	0	0	0	0	0	0	0	0	0	0	0	0	0	0	0	0	0	0	0	0	0	0	0	0	0	0	0	0	0	0	0	0	0	0	0	0	0	0	0	0
	2407	2407_chr6:170903946-170905684	HML	1740	1491	0	0	0	0	0	0	0	0	0	0	0	0	0	0	0	0	0	0	0	0	0	0	0	0	0	0	0	0	0	0	0	0	0	0	0	0	0	0	0	0	0	0	0	0
	2409	2409_chr7:4630561-4639990	HML	9431	9182	0	0	0	0	0	0	0	0	0	0	0	0.000348579	0	0	0	0	0	0	0	0	0	0	0	0	0	0	0	0	0	0	0	0	0	0	0	0	0	0	0	0	0	0	0	0
	2410	2410_chr7:4622242-4631501	HML	9261	9012	0	0	0	0	0	0	0	0	0	0	0	0.0348167	0	0	0	0	0	0	0	0	0	0	0	0	0	0	0	0	0	0	0	0	0	0	0	0	0	0.179722	0	0	0	0	0	0
	2411	2411_chr7:5060668-5068203	HERVERI	7537	7288	0	0	0	0	0	0	0.148295	0.136102	0.0872364	0.18088	0	0	0.502753	0	0	0.857227	0.295205	0.219493	0.123445	0.0502867	0	0	0.234403	0.085379	0.19768	0	0.257456	0	0	0.217742	0	0	0.178484	0.393726	0	0	0	0.359444	0	0	0.0219061	0.127727	0.217048	0
	2413	2413_chr7:6880399-6885574	HERVERI	5177	4928	0	0	0	0	0	0	0	0	0	0	0	0	0	0	0	0	0	0	0	0	0	0	0	0	0	0	0	0	0	0	0	0	0	0	0	0	0	0	0	0	0.0144178	0	0	0
	2415	2415_chr7:6987333-6998373	HERVERI	11042	10793	0	0	0	0.104147	1.15818	0	0.204344	0.408306	0.0827597	0	0	0.228316	0.979668	2.13094e-05	0.365192	1.40515	0.518391	0.156781	0.154306	0.201147	0.0511519	0	0	0.315618	0.174526	0.231203	0.571782	0.065054	0	0.31149	0	0.499267	0	0	0	1.13368e-08	0	0	0.0725327	0.0491214	0.0641283	0.0562733	0	0
	2416	2416_chr7:6910858-6915356	HERVERI	4500	4251	0	0	0	0	0	0	0	0	0	0	0	0	0	0	0	0	0	0	0	0	0	0	0	0	0	0	0	0	0	0	0	0	0	0	0	0	0	0	0	0	0	0	0	0
	2417	2417_chr7:6943413-6951928	HERVHF	8517	8268	0.482499	0	0	0	0	0.434112	0.782666	0.816612	0.694699	0.460167	2.1426	0.355613	4.15079	0.391735	0.764026	3.47916	2.60515	0.188137	0.185168	0.201147	0.550936	0.235734	3.54029	1.64247	2.93331	1.54461	4.26165	1.37918	0.785256	0.435483	0	0.249633	0.3915	2.75608	2.67516	1.18139	0.557317	1.94966	1.62895	1.72916	1.49402	1.76866	1.82328	0.202265
	2419	2419_chr7:9056408-9065204	HERVW9	8798	8549	0	0	0	0.104147	0.480196	0.441913	0.0494318	0	0.0417266	0	0.113309	0.0351653	0.675937	0	0	0	0.306416	0	0	0	0.259264	0.176801	0.726196	0.540503	0.736323	0.104001	1.0851	0.443887	0	0	0.419781	0.249633	0.178484	0	0.302874	0	0	0.718888	0	0	0	0	0.135058	0
	2420	2420_chr7:9391825-9398860	HERVHF	7037	6788	0	0	0	0	0	0	0	0	0	0	0	0.0381772	0	0	0.0999345	0	0	0	0	0	0	0	0	0	0	0	0	0	0	0	0	0	0	0	0	0	0	0	0	0	0	0	0	0
	2421	2421_chr7:9491462-9503855	HERVHF	12395	12146	0	0	0	0.104147	0	0	0.296591	0	0.0812114	0	0.113309	0.205704	1.43035	0.29116	0.232148	0.486052	0.868382	0	0	0	0	0.0903982	0.522713	0.403991	0.72486	0.413672	0.793739	0.479773	0.785256	0	0	0.499267	0	0	0	0.590697	0.278659	0.539166	0.45725	0.517504	0.46137	0.340607	0.472702	0.505662
	2424	2424_chr7:11633869-11639805	HSERVIII	5938	5689	0.24125	0	0	0	0	0	0	0	0	0	0	0	0.0944085	0	0	0	0	0	0	0	0	0	0	0	0	0	0	0	0.261752	0	0	0	0	0	0	0	0	0	0	0	0	0	0.0675288	0
	2425	2425_chr7:12106182-12114702	HERVIPADP	8522	8273	0	0	0	0	0	0	0	0	0	0	0	0	0	0	0	0	0.14473	0	0	0	0.226856	0.117867	0	0	0	0	0	0	0	0	0.419781	0	0	0	0.302874	0	0	0.359444	0	0	0	0	0	0
	2427	2427_chr7:12329248-12335743	HUERSP	6497	6248	0	0	0	0	0	0	0	0	0	0	0	0	0	0	0	0	0	0	0	0	0	0	0	0	0	0	0	0	1.04701	0	0.20989	0	0	0	3.02874	0	0	1.6175	0	0	0	0	0.0675288	0
	2428	2428_chr7:12629614-12635935	HERVHF	6323	6074	0	0	0	0	0	0	0	0	0	0	0	0.0703306	0	0.115084	0	0	0.14473	0	0	0	0	0	0	0.0418463	0	0	0	0	2.61752	0	5.659	0	0	0	5.70176	0	0	2.15667	0	0	0	0	1.21552	0
	2432	2432_chr7:17453687-17460387	HERVHF	6702	6453	0	0	0	0	0	0	0	0	0	0	0.113309	0	0	0	0	0	0	0	0.0617225	0	0	0	0	0.0418463	0	0	0	0	0	0	0	0	0	0	0.605749	0	0	0	0	0	0	0	0	0
	2433	2433_chr7:19693444-19700550	HERVW9	7108	6859	0	0	0	0	0	0	0.0494318	0	0	0	0.226618	0	0.188817	0	0	0	0	0.0313562	0.0925838	0.0502867	0	0	0.149346	0	0.279362	0	0.0992174	0	0	0	0	0	0	0	0.771385	0	0	0	0	0	0.0144178	0	0	0
	2434	2434_chr7:20160332-20166180	HERVHF	5850	5601	0	0	0	0	0	0	0	0	0	0	0	3.14576	0.176426	4.06054	3.33615	0	0	0	0	0	0	0	0	0	0	0	0	0	0	0	0	0	0	0	0	0	0	0	0	0	0	0	0	0
	2435	2435_chr7:20585399-20595274	HERVHF	9877	9628	0.277814	0	0	0.104147	0.926545	0	0.0247159	0.136102	0.0971579	0	0.113309	0.210992	0.768064	0.115084	0.127038	1.78485	0.443348	0	0.0308613	0	0.32408	0.176801	1.75037	0.731778	1.73051	0.59985	1.60854	0.441199	0.785256	0	0	0.299922	0.409447	0.393726	0.605749	0.590697	0.278659	0	0.0571563	0.0375905	0.144178	0.170303	0.227784	0
	2436	2436_chr7:21540519-21547968	HERVIPADP	7451	7202	0	0	0	0	0	0	0	0	0	0	0	0	0	0	0	0	0	0	0	0	0.032408	0.0589336	0.0746732	0.125539	0	0	0.0992174	0	0	0	0	0	0	0	0	0	0	0	0	0	0	0	0	0
	2437	2437_chr7:21586937-21595965	HERVIPADP	9030	8781	0	0	0	0	0.231636	0	0.0257715	0	0.136021	0.177739	0	0.140661	1.08075	0.0575418	0.0635191	1.03241	0.723652	0	0	0	0.032408	0	1.06359	0.0418463	1.4691	0.206836	1.09139	0.112524	0.261752	0.217742	0	0.249633	0.178484	0	1.2115	0	0	0.359444	0.142891	0.075181	0	0.212879	0.0675288	0.101132
	2439	2439_chr7:22742977-22748933	HERVHF	5958	5709	0	0	0	0	0	0	0	0	0	0	0	0.182082	0	0.164694	0	0	0	0	0	0	0	0	0	0	0	0	0	0	0	0	0	0	0	0	0	0	0	0	0	0	0	0	0	0
	2440	2440_chr7:22953033-22957328	HERVHF	4297	4048	0	0	0	0	0	0	0	0	0.0388632	0	0	0	0	0	0	0	0	0	0	0	0	0	0	0	0	0	0	0	0	0	0.419781	0	0	0	6.36036	0	0	0	0	0	0	0	1.14799	0
	2441	2441_chr7:23112827-23125870	HERVFRDLIKE	13045	12796	0.24125	0	0	1.14561	1.38982	0.637159	0.136313	0.408324	0.379089	0.345125	0.906474	0.494593	3.08578	0.526211	0.574998	3.13286	3.34333	0.219493	0.308613	0.234237	0.723217	1.01039	3.57794	1.3944	1.34182	1.20587	2.33188	1.59737	1.04701	0	0.20989	1.01075	0.178484	0.515159	1.98381	0.810149	0.74928	1.41108	0.350288	0.452965	0.319562	0.201347	0.882784	1.12005
	2443	2443_chr7:23894242-23901611	HERVW9	7371	7122	0	0	0	0	0	0	0.0494318	0	0	0	0	0	0	0	0	0	0	0	0	0	0	0	0	0	0	0	0	0	0.261752	0	0	0	0	0	0.819675	0	0	0	0.0571563	0	0	0	0	0
	2444	2444_chr7:24436110-24440687	HERVHF	4579	4330	0	0	0	0	0	0	0	0	0	0	0	0.574668	1.87281	0.388801	0.254076	0.816173	0.83705	0	0	0	0	0	0	0	0	0	0	0	0	0	0	0	0	0	0	0	0	0	0	0	0	0	0	0
	2445	2445_chr7:24828999-24835419	HERVERI	6422	6173	0	0	0	0	1.15818	0	0.0586084	0	0.0194316	0	0	0	0.230499	0	0.127038	0.229424	0.896254	0	0	0	0.430301	0.345478	0.1575	0	0.172632	0	0.102843	0.0548414	0	0.217742	0	0	0	0	0.605749	0	0	0	0.0347184	0.141165	0.0327205	0	0.565464	0.271529
	2446	2446_chr7:26063813-26069433	HERVHF	5622	5373	0	0	0	0	0	0	0	0	0	0	0	0	0.133229	0	0	0.115719	0	0	0	0	0	0	0	0	0	0	0	0	0	0	0	0	0	0	0	0	0	0	0	0	0	0	0	0
	2448	2448_chr7:27036226-27041267	HSERVIII	5043	4794	0	0	0	0	0	0	0	0	0	0	0	0	0.310516	0	0	0.113577	0	0.125425	0.123445	0.352007	0	0	0.0746732	0	0	0	0.0992174	0	0	0	0.20989	0	0	0	0.302874	0	0	0	0	0	0	0	0.155196	0
	2449	2449_chr7:29675991-29685847	MLLV*	9858	9609	0	0	0	0	0	0	0.0247159	0	0	0	0	0	0.0944085	0.115084	0	0.344136	0.289461	0.156781	0.24689	0.201147	0.226856	0.176801	0.149346	0.125539	0	0.103418	0	0.0548414	0	0	0	0	0	0.393726	2.12012	0	0	0.267337	1.48606	1.27808	1.64363	1.02182	2.04587	0
	2450	2450_chr7:29824608-29832090	HERVHF	7484	7235	0	0	0	0	0	0	0	0	0	0	0	0	0	0	0	0	0	0	0	0	0	0	0	0	0	0	0	0	0	0	0	0	0	0	0	0	0	0	0	0	0	0	0	0
	2452	2452_chr7:30519654-30523820	HERVHF	4168	3919	0	0	0	0	0	0	0	0	0	0	0	0	0	0	0	0	0	0	0	0	0	0	0	0	0	0	0	0	0	0	0	0	0	0	0	0	0	0	0	0	0	0	0	0
	2453	2453_chr7:30612061-30619273	HERVFRDLIKE	7214	6965	0.964999	1.78755	1.13835	0.246373	2.77963	0	0.420171	0.408306	0.291474	0.143915	0.226618	0.191828	6.51419	0.172625	0.127038	4.8179	4.76972	0	0	0	0.384505	0.21903	2.27556	1.7805	1.89966	2.12197	2.3194	1.51084	0.785256	0.435483	0.645665	0.499267	0	0	0.343605	0	0.278659	0.359444	0.396207	0.84044	0.225013	0.874299	0.204433	0.202265
	2454	2454_chr7:31507644-31511988	HERVHF	4346	4097	0	0	0	0	0	0	0	0	0	0	0	0.157864	0	0	0.174144	0	0.14473	0	0	0	0	0	0	0	0	0	0	0	0	0	0	0	0	0	0	0	0	0	0	0	0	0	0	0
	2457	2457_chr7:32871638-32883277	HERVHF	11641	11392	0.24125	0	0	0	0	0	0.0741477	0	0.0777263	0.345125	0	0	0.755268	0	0	0.458848	0.578922	0	0	0	0	0	0	0.167385	0	0	0	0.109683	0	0.217742	0.20989	0	0	0	0	0	0	0	0.0571563	0	0	0.0425758	0	0
	2458	2458_chr7:33198442-33214219	MER50LIKE	15779	15530	0.964999	0.595849	1.69512	0.379999	4.16945	2.60456	0.77189	1.48049	0.508587	0.784706	0.608805	1.7293	19.9394	1.59447	2.3018	21.698	25.1439	1.87338	2.09133	1.89119	1.2615	0.951789	8.19501	4.18191	10.1624	4.74012	8.53058	4.98989	1.57051	1.49219	1.21562	2.2467	1.59297	1.5749	8.31327	2.08465	3.00469	6.53561	1.20325	1.76346	1.32096	1.86256	1.71733	0.966546
	2459	2459_chr7:34339749-34345184	HERVHF	5437	5188	0	0	0	0	0	0	0	0	0	0	0	0	0	0	0	0.114712	0	0	0	0	0	0	0	0	0	0	0	0	0	0	0	0	0	0	0	0	0	0	0	0	0	0	0	0
	2463	2463_chr7:38199852-38202344	HML	2494	2245	0	0	0	0	0	0	0	0	0	0	0	0	0	0	0	0	0	0	0	0	0	0	0	0	0	0	0	0	0	0	0.118186	0	0	0	0	0	0	0	0	0	0	0	0.202587	0
	2466	2466_chr7:39793088-39804002	HERVW9	10916	10667	0	0	0	0	0	0	0.246501	0.272204	0.0388632	0.115042	0	0.0384156	0.930902	0	0.0635191	1.80523	0.723652	0	0	0	0.277622	0.337817	1.19477	0.639365	2.18183	0.51709	1.88513	0.463977	0.785256	0	0.419781	0	0.178484	0	0	0	0	0.792776	0.114313	0.075181	0.12976	0.0851516	0.337644	0.101132
	2468	2468_chr7:40181369-40187798	HERVIPADP	6431	6182	0	0	0	0	0	0	0.0247159	0	0	0	0	0.0703306	0	0	0.127038	0.229424	0	0.501699	0.432058	0.653727	0.0710455	0.0715978	0.149346	0.0418463	0.183656	0	0.0992174	0	0.785256	0	0	0	0	0	0	0.295348	0.278659	0.179722	0	0	0.0760136	0.0425758	0.100099	0.303397
	2469	2469_chr7:40199345-40212311	HERVW9	12968	12719	1.58875	0	3.41505	1.01888	1.28898	3.03879	0.630325	0.419802	0.834456	1.15042	1.47302	0.738472	4.63481	0.795377	0.592337	4.72054	4.59202	0.156781	0.220639	0.30172	1.01742	1.36725	8.76447	2.75168	9.7016	3.30286	9.89643	3.11886	1.04701	1.69827	1.68963	2.26283	0.78825	0	4.16804	1.07165	2.38455	1.78085	0.885871	1.0454	0.882141	0.555742	1.41095	0.257427
	2471	2471_chr7:41586605-41599260	HERVFRDLIKE	12657	12408	0	0	0	0	0	0	0.066684	0.136102	0.0861472	0.115042	0	0.179088	2.68857	0.268243	0.190557	3.03413	2.13978	0.313562	0.432058	0.704013	0.474078	0.530759	0.728005	0.539792	0.23296	1.15497	0.76365	1.04523	1.51508	0	0	0.499267	0.240111	0	0.394309	0	0.654522	1.25805	0	0	0.164275	0.0425758	0.586684	0
	2472	2472_chr7:42675154-42685514	HML	10362	10113	0	0	0	0	0	0	0	0	0	0	0.113309	0	0.0944085	0.0641033	0	0	0	0	0	0	0.16204	0.117867	0	0	0	0	0	0	0.695666	0	0	0	0	0	0	0	0	0.359444	0	0	0	0	0.417145	0
	2474	2474_chr7:42909412-42916003	HERVHF	6593	6344	0.817045	0	1.92764	0.331373	0.463272	0	0.412865	0.0428128	0.660423	0.709346	0.927479	0.398029	1.74348	0.0575418	0.318314	1.34075	1.06642	0	0	0	0.572238	0.330504	1.17698	0.410821	1.77674	1.57578	0.701253	1.14235	0	0	0	0.304845	0.212547	0	0	0	0	0	0.554802	0.170065	0.337637	0.131509	0	0.202265
	2476	2476_chr7:43892607-43906351	HML	13746	13497	5.06624	4.17094	7.96845	5.31147	3.70618	6.07757	2.18961	1.63322	3.16022	2.30083	3.05935	7.10181	18.8471	7.85267	6.80937	20.7242	19.8308	3.22439	3.84985	2.99684	3.14212	3.18241	13.3141	5.76579	11.5039	8.12934	13.0623	6.43674	10.1853	7.8387	7.67605	7.54597	8.38873	5.90589	14.538	4.90337	12.8183	10.3166	6.12892	5.28981	6.32102	6.28385	7.46707	4.03862
	2477	2477_chr7:43850262-43860956	HERVIPADP	10696	10447	0	0	0	0	0	0	0	0	0.0194316	0	0	0	0	0	0	0	0	0	0	0	0	0	0	0	0	0	0	0	0	0	0	0	0	0	0	0	0	0.219985	0	0	0	0	0.0675288	0
	2480	2480_chr7:46075341-46084750	HML	9411	9162	0.24125	0	0	0	0.463272	0	0.0988637	0.136102	0.172972	0.141577	0.158329	0.036842	0.895881	0.250455	0.271724	1.10988	0.553201	0	0	0	0.0389551	0	0.712401	0.102583	0.162755	0.812244	1.53534	0.191284	0.261752	0	0.20989	0	0	0	0	0.295348	0.557317	0.406668	0.078481	0.225543	0.0793812	0.0896102	0.135058	0
	2482	2482_chr7:46501104-46511133	HUERSP	10031	9782	0	0	0	0	0	0	0	0	0.0389615	0	0.113309	0	0.190664	0.115084	0	0.266121	0.289461	0	0	0	0	0	1.15323	0.084545	1.00155	0.234885	0.900354	0.532614	0.301387	0	0	0	0	0	1.63666	0	0	1.22761	0	0	0.0288356	0	1.55316	0.101132
	2483	2483_chr7:47636223-47640486	HUERSP	4265	4016	0	0	0	0	0	0	0	0	0.10225	0	0	0.0703306	0.0944085	0.0575418	0	0.344136	0.723652	0	0	0	0	0	0.0746732	0.144396	0.292421	0	0.0992174	0	0	0	0	0	0	0	0.605749	0	0	0	0	0	0	0	0	0.303397
	2487	2487_chr7:50102762-50110618	HERVERI	7858	7609	0	0	0	0	0	0	0.0250535	0	0.0194316	0	0	0.896867	0.835008	0.517876	1.10687	0.802984	0.675761	0	0	0	0	0	0	0.0418463	0	0	0	0.0548414	0	0	0	0	0	0	0	0	0	0.288161	0	0	0.100925	0	0.202587	0
	2489	2489_chr7:50637492-50651587	HML	14097	13848	0.24125	0	0	0	0	0	0	0	0	0.230083	0	0.401542	3.21139	0.249914	0.000632786	3.23549	4.52023	0	0.0390491	0	0.20143	0.783156	0.435837	0.540851	0	0.301366	1.01164	0.697298	0	0	0.20989	0	0	0.557468	0.302874	0	0	0	0	0	0.0144178	0	0	0
	2492	2492_chr7:52401836-52407903	HERVHF	6069	5820	0	0	0	0	0	0	0.0247159	0	0.0388632	0.115042	0.226618	0.175827	0.755268	0.33246	0.0778039	0.117777	0.578922	0.25085	0.185168	0.201147	0.032408	0.117867	0.821406	0.0925619	0.558725	0.51709	0.61047	0.27998	0.523504	0.217742	0	0.249633	0	0	0	0.295348	0.835976	0	0.714453	0.488676	0.356964	0.425758	0.337644	0
	2495	2495_chr7:53964117-53976969	HSERVIII	12854	12605	0.24125	0	0	0	0	1.30234	0	0	0.136021	0.230083	0	0.357561	0.688077	0.167442	0.684488	0.345256	0.612389	0.156781	0.154306	0.201147	0.550936	0.176801	0.0838237	0.368053	0.172959	0.336085	0	0.695521	0.523504	0.496863	0	0	0.178484	0	0.605749	0	0	1.09222	0.0571563	0.075181	0	0.0425758	0.241112	0.101132
	2496	2496_chr7:54022760-54030609	HERVW9	7851	7602	0	0	0	0	0	0	0	0	0.0777263	0.345125	0	0	0.0944085	0	0	0.184114	0	0	0	0	0	0	0	0	0	0.103418	0	0	0.261752	0.435483	0.20989	0	0	0	0	0	0.278659	0	0	0	0	0	0	0
	2498	2498_chr7:54517320-54520929	HML	3611	3362	0	0	0	0	0	0	0	0	0	0	0	0	0	0	0	0	0	0	0	0	0	0	0	0	0	0	0	0	0	0	0	0	0	0	0	0	0	0	0	0	0	0	0	0
	2500	2500_chr7:56213068-56216695	HML	3629	3380	0	0.595849	0	0	0.231636	0	0.0741477	0.272204	0.0194316	0.115042	0	0.105496	0.188817	0	0	0	0	0.188388	0.0925838	0.15086	0.907425	0.710515	1.4959	0.0836926	1.12085	0.620508	0.894832	0.219366	0	0.217742	0	0.499267	0	0	0.302874	0	0	0.179722	0.0857344	0.075181	0.158596	0.128145	0	0.202265
	2501	2501_chr7:56385141-56392953	HML	7814	7565	0	0	0	0	0	0	0.0253667	0	0.0206635	0.115042	0	0.0703306	2.07699	0.115084	0.0635191	2.17953	1.34222	0.188137	0.123445	0.100573	0.291672	0.589336	0.373366	0.167385	0.279362	0.310254	0.198435	0.109683	0.523504	0	0	0	0	0	0.302874	0	0	0.539166	0	0	0.152927	0	0.202587	0.101132
	2518	2518_chr7:64140373-64146939	HERVHF	6568	6319	0	0	0	0	0	0	0.0494318	0	0.0582948	0	0	0.140661	0.143372	0.172625	0.190557	0	0.289461	0.156781	0.370335	0.15086	0	0	0	0.209231	0	0.310254	0	0.274207	0.261752	0	0	0.249633	0.178484	0	0.302874	0.295348	0	0.718888	0	0	0	0	0.0675288	0.101132
	2519	2519_chr7:64295273-64300536	HERVHF	5265	5016	0	0	0	0	0	0	0	0	0	0	0	0	0.566451	0	0	0.688272	0.434191	0	0	0	0	0	0	0	0	0.103418	0	0	0	0	0	0	0	0	0	0	0	0	0	0	0	0	0	0
	2521	2521_chr7:64450833-64460314	HERVERI	9483	9234	5.54874	7.15019	4.5534	9.89392	9.26545	8.24813	2.20795	0.952714	2.07887	1.84067	1.01978	1.05761	11.5132	1.26592	0.979915	11.1244	9.79623	4.86021	4.87608	4.57609	2.30097	2.12161	55.9893	8.79504	52.6563	8.15682	54.8538	9.42395	18.3116	13.493	9.00978	16.2262	11.7799	13.7666	8.17761	3.21593	10.589	2.93837	4.94273	4.77207	5.38712	6.04377	3.49868	7.37851
	2522	2522_chr7:64406276-64411540	HML	5266	5017	0	0	0	0.104147	0	0	0.0247159	0	0.11659	0.284829	0.113309	0.612678	0.47239	0.878847	0.685803	0.442165	0.868382	0.294853	0.277148	0.10095	0.16204	0.235734	0.448039	0.159488	0.139681	0.116833	0.0992174	0.0548414	0.261752	0	0.419781	0	0	0.393726	0.42765	0	0	0.539166	0.0857344	0.075181	0.0150859	0.127727	0	0.303397
	2523	2523_chr7:64768025-64776437	HERVFRDLIKE	8414	8165	0	2.3834	0	0.104147	0	0	0	0.272204	0.101567	0	0.180065	0.48897	4.67031	0.26013	1.14334	3.25608	3.85724	0	0	0	0.226856	0	1.92181	0.544391	0.731737	0.196263	1.41205	0.699151	0	0	0	0.249633	0	0	1.04228	0.590697	0	0.475557	0	0.0676922	0.12976	0.00167905	0.0675288	0.202265
	2525	2525_chr7:64868198-64887101	HUERSP	18905	18656	1.22583	0.595849	1.13835	0.31244	0.702328	0.868224	0.183239	0.762905	0.713561	0.920334	0.563034	0.812769	9.70095	0.751398	0.884776	10.0867	11.5079	0.864447	0.605424	1.40987	1.19208	0.709301	5.48095	2.09022	5.8591	2.57076	5.51162	3.1452	2.02481	1.08871	0.629671	0.5735	0.535451	1.18118	0.605749	0.316194	0.557317	1.79722	0.596434	0.614604	0.720868	0.496868	0.67203	0.462587
	2533	2533_chr7:75410830-75418829	HERVHF	8001	7752	0	1.78755	0	0	0	0	0.242304	0.136102	0.174884	0.618065	1.13309	0.667286	0.849676	0.520012	0.544231	1.30845	1.70207	0.381044	0.30854	0.466673	0.200599	0	2.39076	1.13188	1.83562	1.85088	2.24727	1.09871	0.418756	0.435483	0.419781	0.499267	0.178484	0	0.302874	0.295348	0	0.553941	0.314359	0.626291	0.263215	0.471783	0.215729	0.101132
	2534	2534_chr7:76969254-76975197	HERVHF	5945	5696	0	0	0	0	0	0	0	0	0.0194316	0	0	0.046191	0	0	0	0	0	0	0	0	0	0	0.0746732	0	0	0	0.0992174	0	0.261752	0	0	0	0	0	0	0	0	0	0	0	0	0	0.118048	0
	2542	2542_chr7:82266383-82275114	HERVW9	8733	8484	0	0	0	0	0	0	0	0	0	0	0	0	0	0	0	0	0	0.156781	0.216029	0.15086	0	0	0	0	0	0	0	0	0	0	0.20989	0	0	0	0	0	0	0	0	0	0	0	0.0903191	0
	2543	2543_chr7:83088984-83094701	HERVHF	5719	5470	0	0	0	0	0	0	0	0	0	0	0	9.28681	22.0411	9.64458	8.61268	24.7691	22.1164	0	0	0	0	0	0	0	0	0	0	0	0	0	0	0	0	0	0	0	0	0	0	0	0	0	0	0
	2547	2547_chr7:85367220-85375654	HERVIPADP	8436	8187	0	0	0	0	0	0	0	0	0	0	0	0	0.0944085	0	0	0	0	0	0	0	0	0	0	0	0	0	0	0	0	0	0	0	0	0	0.302874	0	0	0	0	0	0	0	0.0675288	0
	2548	2548_chr7:85717049-85722733	HSERVIII	5686	5437	0	0	0	0	0	0	0	0	0	0	0	0	0	0	0	0	0.14473	0	0	0	0	0	0	0	0	0	0	0	0	0	0	0	0	0	0	0	0	0.179722	0	0	0	0	0	0
	2550	2550_chr7:86952164-86960217	HUERSP	8055	7806	0	0	0	0	0	0	0.0741477	0	0.0777263	0	0	0.105496	0.338875	0.174074	0.0635191	0.379544	0.14473	0.188137	0.308613	0.15086	0	0	0.575802	0	0.150487	0	0.23298	0.239248	0	0	0.20989	0.249633	0.713935	0	0.302874	0.295348	0	0	0.0571563	0.112771	0	0.127727	0.135058	0
	2552	2552_chr7:88169270-88177131	HUERSP	7863	7614	0	0	0	0	0	0	0	0	0.15313	0.115042	0	0	0	0	0.00951401	0	0.14473	0	0	0	0	0	0	0.144603	0.139681	0.103418	0	0.0548414	4.44978	0.870967	2.30879	5.2423	0	0.393726	0.908623	0	0	0.179722	0.0401414	0.0223867	0.0939978	0	0.202587	0
	2554	2554_chr7:91077110-91083929	HERVW9	6821	6572	0	0	0	0	0	0	0	0	0	0	0	0	0	0	0	0	0	0	0	0	0	0	0.0746732	0	0.139681	0	0.0992174	0	0	0	0	0	0	0	0	0	0	0.179722	0	0	0	0	0	0
	2556	2556_chr7:92097544-92107320	HERVW9	9778	9529	0	0	0	0	0	0	0.0360506	0	0.0194316	0	0.113309	0.0351653	0.188817	0	0	0.114712	0.289461	0.0397365	0	0	0.064816	0.176801	0	0.0866109	0	0.124996	0.0992174	0	0.261752	0	0	0	0	0	0.827247	0	0	0.607292	0	0	0	0	0	0
	2557	2557_chr7:92107347-92114322	HERVHF	6977	6728	0	0	0	0	0	0	0	0	0	0	0	0.143197	0	0.0575418	0.127038	0	0	0	0	0	0	0	0	0	0	0	0	0	0	0	0	0	0	0	0	0	0	0	0	0	0	0	0	0
	2565	2565_chr7:93269247-93274865	HERVHF	5620	5371	0	0	0	0	0	0	0	0	0	0	0	0.225987	0.318867	0.345251	0.333489	0.286623	0.366499	0	0	0	0	0	0	0	0	0	0	0	0	0	0	0	0	0	0	0	0	0	0	0.0375905	0	0	0	0
	2566	2566_chr7:94353547-94358621	HML	5076	4827	0	0	0	0	0	0	0	0	0	0	0	0	0	0	0	0	0	0	0	0	0	0	0	0	0	0	0	0	0	0	0	0	0	0	0.302874	0	0	0	0	0	0	0	0	0
	2568	2568_chr7:94971158-94981747	HERVFRDLIKE	10591	10342	0	0	0	0	0	0	0	0	0	0	0	0	0.0995896	0	0	0.114712	0.14473	0	0	0	0.0972241	0.117867	0.0831576	0	0	0	0.135386	0.0614707	0	0	0	0	0.356967	0	0	0	0	0.179722	0	0	0	0	0.270115	0
	2574	2574_chr7:97578215-97589655	HERVERI	11442	11193	0	0	0	0	0	0	0	0	0.0194316	0.115042	0	0	0.0944085	0	0	0.114712	0.14473	0	0	0	0	0	0.0746732	0.167385	0.139681	0.103418	0.198435	0.219366	0.523504	0	0.629671	0	0	0	0.302874	0	0	0.179722	0.0285781	0.150362	0	0.0851516	22.9598	0
	2577	2577_chr7:99320795-99327517	HERVHF	6724	6475	0	0	0	0	0	0	0	0	0	0	0	0	0.0944085	0	0.0635191	0.151836	0	0	0	0	0	0	0	0	0	0	0	0	0	0	0.475864	0	0	0	0.977833	0	0	0.77168	0	0	0	0	0.235537	0
	2579	2579_chr7:100436319-100444821	HERVERI	8504	8255	0.964999	0.595849	1.13835	0.624879	0.231636	0.434112	0.211824	0.136102	0.358437	0.542587	0.356866	0.0870989	1.70961	0.115084	0	2.13774	2.95227	0.652234	0.538859	0.654893	0.530892	0.293636	2.18756	0.569168	2.10857	0.162749	1.05373	0.651006	1.04701	0	0.456759	0	0.178484	0.393726	0	0	0	0.359444	0.215595	0.223957	0.274355	0.469437	0.33609	0.202265
	2580	2580_chr7:100521404-100531265	HERVHF	9863	9614	3.13625	1.78755	0	3.43194	0.926545	3.90701	1.86589	1.42188	1.89587	2.32453	1.13309	11.0384	8.34108	8.6815	8.69811	8.96903	8.33601	0.721193	0.925838	1.05602	0.463094	0.444888	6.06815	3.11397	4.65496	2.57026	5.84484	2.4649	12.5641	5.44354	31.6918	6.16502	5.17603	2.75608	30.5903	4.43022	6.68781	16.2889	2.54345	3.08242	2.55791	2.89516	9.85219	2.52831
	2581	2581_chr7:102611035-102623583	HERVHF	12550	12301	2.66781	0	2.2767	5.3912	7.64399	4.77523	1.774	1.49712	3.1131	3.06402	1.81295	1.2672	9.89741	0.673595	0.488232	7.64123	6.94706	0.335502	0.387778	0.17584	0.810204	0.508054	7.37037	4.12565	8.37441	2.68887	6.19335	3.328	0.903414	1.52419	0.839562	1.55809	1.24939	0	1.81725	1.77209	0.278659	2.47416	2.11478	1.52106	2.33501	2.38425	2.8619	5.0356
	2582	2582_chr7:104388995-104393267	HML	4274	4025	0	0	0	0	0	0	0	0	0.0194316	0	0	0	0	0	0	0	0	0	0	0	0	0	0	0	0	0	0	0	0	0	0	0	0	0	0	0	0	0	0	0	0	0	0	0
	2585	2585_chr7:106167618-106173928	HERVHF	6312	6063	0	0	0	0	0	0	0.0271747	0	0	0.0246671	0	0	0	0	0	0.114712	0	0.0627124	0	0	0	0.185288	0.07805	0.292924	0.139681	0.103418	0	0.274207	0.382459	0.261932	0.267088	0	0.026364	0	0	0	0.0418735	0	0	0	0.000130653	0.337004	0.000666749	0
	2587	2587_chr7:106470121-106478749	HERVHF	8630	8381	0	0	0	0	0	0.434112	0.0247159	0.272204	0	0	0	0	0	0	0	0	0	0	0	0	0.194448	0.0589336	0	0.0418463	0	0	0	0	0.261752	0	0	0	0	0	0	0	0	0.359444	0	0	0	0	0.202587	0
	2589	2589_chr7:106733939-106749271	HERVFRDLIKE	15334	15085	2.5117	1.68182	1.71993	0.950152	1.2001	0.00065165	0.762656	0.430846	1.07181	1.09445	0.52852	3.28429	11.0282	2.95287	2.22529	11.2767	9.0949	1.75176	1.7686	1.31435	3.35034	3.1843	5.93451	4.07759	6.04588	4.1758	7.41726	4.62506	1.04947	0.249745	0.274218	1.00559	1.79822	0.689776	2.99325	1.8019	1.67195	1.93651	1.15066	1.41784	0.416639	1.29769	0.678577	0.870949
	2590	2590_chr7:107024313-107031482	HML	7171	6922	0	0	0	0	0	0.434112	0	0	0.0194316	0	0	0.0703306	0	0.115084	0	0.114712	0	0	0	0	0.0869689	0.106618	0.22402	0.0418463	0.139681	0.103418	0	0	0	0	0	0	0	0	0.302874	0	0	0.291234	0	0.0375905	0	0.0425758	0.0675288	0
	2592	2592_chr7:107980246-107984282	HERVW9	4038	3789	0	0	0	0	0	0	0	0	0	0	0	0	0	0	0	0	0	0	0	0	0	0	0	0	0	0	0	0	0	0	0	0	0	0	0	0	0	0	0	0	0	0	0	0
	2593	2593_chr7:108309720-108317205	HSERVIII	7487	7238	0	0.595849	0	0.31244	2.31636	1.30234	0.0873624	0.136102	0.0772856	0.186534	0	0.0703306	0.242658	0	0	0.674582	0.380618	0	0	0	0	0	0.632556	0.271737	0.458121	0.238988	0.280383	0.305294	8.89957	0.353057	2.0989	0	0.178484	0	0.724585	0	0	7.35626	0.071297	0.0441741	0	0	0.810346	0
	2594	2594_chr7:108939536-108949903	HERVW9	10369	10120	0	0	0	0	1.38982	0	0.0741477	0.272204	0.0777263	0.115042	0.226618	0.105496	0.472042	0	0	0.160022	0.723652	0	0.0308613	0	0.421304	0.294668	0.60465	0.292924	0.558725	0.413672	0.595304	0.288946	0.642363	0	0.629671	0.249633	0	0	1.2115	0.295348	0	0	0	0	0.0432535	0.0425758	0.207484	0
	2595	2595_chr7:109231878-109237611	HERVHF	5735	5486	0	0	0	0	0	0	0.0414229	0	0	0	0	0.322429	0.573734	0.0674033	0.0951065	0.344136	0.304647	0.0313562	0	0	0	0	0	0	0	0	0	0	0	0	0	0	0	0	0	0	0	0	0	0	0	0	0.0675288	0
	2596	2596_chr7:109429544-109442993	HSERVIII	13451	13202	0	0	0	0.520733	2.36074e-07	0	0.12358	0.136102	0.0424273	0.115042	0	0.236324	6.66731	0.128633	0.0704712	6.72882	5.98524	0.0313562	0	0.0502867	0.689286	0.792368	0.729387	0.793004	1.23117	1.25637	0.443083	0.427568	0.762664	0	0.790691	0	0	0	0	0.590697	0	0.221224	0.228625	0.0375905	0	0.0425758	0.0675288	0
	2598	2598_chr7:112281340-112296899	HSERVIII	15561	15312	0.24125	0	0	0.704522	0.926545	0	0.144729	0.136102	0.423162	0	0.194683	0.687862	5.91841	0.973728	0.856853	4.17096	5.70607	1.10065	1.13728	0.634799	0.400459	0.31409	1.51451	1.37949	2.17824	1.68685	1.55862	1.67849	0.589931	0	1.04636	0	0	0	0	0	0	0.454862	0.221637	0.150362	0.216267	0.298031	0.405173	0
	2599	2599_chr7:112871915-112879363	HERVHF	7450	7201	0	0	0	0	0	0	0	0	0	0	0	0.0703306	0.283225	0	0	0	0	0	0	0	0	0	0	0	0	0	0	0	0	0	0	0	0	0	0.302874	0	0	0	0	0	0	0	0	0
	2602	2602_chr7:114019782-114023846	HERVW9	4066	3817	0	0	0	0	0	0	0	0	0	0	0	0	0	0	0	0	0	0	0	0	0	0	0	0	0	0	0	0.0548414	0	0	0	0	0	0	0.302874	0	0	0	0	0	0	0	0	0
	2603	2603_chr7:116095778-116102433	HERVHF	6657	6408	0	0	0	0	0	0	0	0	0	0	0	0.0794694	0.102314	0.188514	0	0.114712	0.145144	0	0	0	0	0	0	0.0418463	0	0	0	0.0548414	0	0	0	0	0	0	0	0	0	0.179722	0	0	0	0	0.0675288	0
	2604	2604_chr7:117754218-117761744	HML	7528	7279	0	0	0	0	0	0	0	0	0	0	0	0	0	0	0	0	0	0	0	0	0	0	0	0	0	0	0	0	0.261752	0	0.20989	0	0	0	0.605749	0	0	0.539166	0	0	0	0	0.202587	0
	2605	2605_chr7:118824211-118831221	HSERVIII	7012	6763	0	0	0	0.677095	0	0.434112	0.0247159	0.136102	0.0582948	0	0	0.0703306	0.631133	0.115084	0.190557	0.662872	0.434191	0.188137	0.123445	0.15086	0	0.0589336	0.311393	0.300475	0.139681	0	0.105734	0.274207	0.523504	0.217742	0	0	0.356967	0	0	0.295348	0	0	0.142891	0.131143	0.100925	0.340607	0.270115	0
	2607	2607_chr7:119206498-119211980	HERVW9	5484	5235	0	0	0	0	0	0	0	0	0	0	0	0	0	0	0	0	0	0.0313562	0	0	0	0	0.0746732	0	0.139681	0	0	0	0	0	0.419781	0	0	0	0	0	0	0	0	0	0.0288356	0	0	0
	2608	2608_chr7:119691566-119702798	HERVERI	11234	10985	0	0	0	0	0	0	0.0247159	0	0	0	0	0	0	0	0	0	0	0	0	0	0	0	0	0	0	0	0	0	0	0	0.20989	0	0	0	0.302874	0	0	0	0.0288573	0.0761763	0	0.128475	0	0
	2609	2609_chr7:119649233-119655855	HERVHF	6624	6375	0	0	0	0	0	0	0	0	0	0	0	0.0732061	0.0944085	0.0612348	0.0732368	0.114712	0	0	0	0	0	0	0	0	0	0	0	0	0.261752	0	0	0	0	0	0	0	0	0	0	0	0	0	0	0
	2611	2611_chr7:120417843-120422774	HERVHF	4933	4684	0	0	0	0	0	0	0	0	0	0	0	0.105496	0.0950816	0	0	0	0	0	0	0	0	0	0	0	0	0	0	0	0	0	0	0	0	0	0	0	0	0	0	0	0	0	0	0
	2612	2612_chr7:120524951-120531295	HERVHF	6346	6097	0	0	0	0	0	0	0	0	0	0	0	0	0	0	0	0	0	0	0	0	0	0	0.149346	0.0836926	0.279362	0	0.0992174	0	0	0	0	0	0	0	0.302874	0	0	0	0	0	0	0	0.144619	0
	2613	2613_chr7:120955434-120962355	HERVHF	6923	6674	0	0	0	0	0	0	0	0	0	0	0	0	0.103905	0.0728416	0	0.172815	0.195224	0.0313562	0	0	0.245277	0.153626	0.163513	0.10513	0.558725	0.169172	0.21642	0	0	0	0	0.249633	0	0	0	0	0	0	0	0	0	0	0	0
	2614	2614_chr7:121204875-121209319	HERVHF	4446	4197	0	0	0	0	0	0	0	0	0	0	0	0	0	0	0	0.114712	0	0	0	0	0	0	0	0	0	0	0	0	0	0	0	0	0	0	0	0	0	0	0	0	0	0	0	0
	2618	2618_chr7:122457235-122467767	HERVHF	10534	10285	0	0	0	0	0	0	0	0	0.0194316	0.115042	0	0.0765278	0.587521	0.118863	0.146886	0.129762	0.744869	0	0	0	0	0	0.0746732	0.210731	0	0	0.102343	0.303903	0.322709	0	0.419781	0	0	0	0	0	0	0.539166	0	0	0.0445241	0.0425758	0.317748	0
	2620	2620_chr7:124369211-124375412	HERVHF	6203	5954	0	0	0	0	0	0	0	0	0	0	0	0.0344087	0.188817	0.344166	0	0	0.289461	0	0	0	0	0	0	0	0	0	0	0	0	0	0	0	0	0	0.302874	0	0	0	0	0	0	0	0	0
	2621	2621_chr7:124597365-124607843	HERVHF	10480	10231	0	0	0	0	0	0.868224	0.0278556	0	0	0	0.113309	0.246157	0.716588	0.402792	0.424275	0.604882	0.372016	0.188137	0.25278	0.0502867	0.16204	0.294668	0.435093	0.388424	0.139681	0.384677	0.42464	0.695537	10.7318	1.02733	4.19781	0.499267	0	0.469073	21.1516	0.295348	0	10.5897	0.285781	0.187952	0.432535	0.170303	2.29231	0.202265
	2623	2623_chr7:124900169-124904691	HERVHF	4524	4275	0	0	0	0	0	0	0	0	0	0	0	0.105496	0.74545	0.0575418	0.202052	0.779527	0.289461	0	0	0	0	0	0	0	0	0	0	0	0	0	0	0	0	0	0	0	0	0	0	0	0	0	0	0
	2624	2624_chr7:124949996-124953167	HERVW9	3173	2924	0	0	0	0	0	0	0	0	0	0	0	0	0	0	0	0	0	0	0	0	0	0	0	0	0	0	0	0	0	0	0	0	0	0	0	0	0	0	0	0	0	0	0	0
	2626	2626_chr7:125091525-125098504	MER50LIKE	6981	6732	0.24125	0	0	0	0	0	0	0	0	0	0.113309	0	0.582112	0.114754	0.418406	0.212069	0.399603	0.0313562	0.0308613	0.0502867	0.193257	0.136227	0.22402	0.17291	0.139681	0.33337	0.0992174	0.164524	5.2135	0.435483	0	0.499267	0	0.393726	14.3504	0	0	1.56105	0.0571563	0.075181	0.0207869	0.0425758	0.470467	0
	2627	2627_chr7:125556196-125564916	HERVHF	8722	8473	0	0.595849	0	0	0	0	0	0	0.0971579	0.115042	0.113309	0.316488	9.82273	0.402792	0.444633	9.86523	9.12975	0	0	0	0	0	0.612915	0.137707	0.423403	0	0.403961	0.186175	0.261752	0	0.419781	0.499267	0.178484	0	0	0	0	0.179722	0.0285781	0	0.0720891	0	0.135058	0.202265
	2628	2628_chr7:125550019-125555795	HERVHF	5778	5529	0	0	0	0	0	0	0	0	0	0	0	2.64987	12.7346	3.45061	3.20638	12.4625	12.4192	0	0	0	0.0972241	0	0	0	0	0	0	0	0	0	0	0	0	0	0	0	0	0	0	0	0	0	0.071199	0
	2630	2630_chr7:129218030-129226464	HERVERI	8436	8187	0	0	0	0.167802	0.463272	0	0.0247159	0	0.0777263	0	0.228957	0.140661	0.671491	0.0575418	0	0.348994	0.868382	0	0	0	0	0.294668	0.837296	0.144573	1.01153	0.51709	1.23603	0.305813	0.261752	0.217742	0	0	0.235623	0	0	1.47674	0.557317	1.12292	0.0773436	0.0491379	0	0.150698	0.0675288	0.121369
	2631	2631_chr7:129952218-129959790	HERVHF	7574	7325	0.723749	0	0	0.134953	0	0	0.100558	0.408306	0.310841	0	0.339928	0.230807	2.2434	0.155869	0.198662	2.69504	1.39134	0	0.236678	0	0.421696	0.775754	2.95223	1.63517	2.54848	2.28407	2.62178	2.11522	1.04701	0.31068	0.427965	0.352018	1.08423	0	10.6635	0.527746	0	0.886312	0.132849	0	0.0710628	0.174456	0.226373	0.226675
	2636	2636_chr7:134233256-134243118	MLLV*	9864	9615	0	0	0	0	0	0	0	0	0	0	0	0.0351653	0.0944085	0	0	0	0	0	0	0	0.064816	0.117867	0	0.0418463	0.279362	0.103418	0.0992174	0	0.261752	0	0.20989	0	0	0	0	0	0	0.539166	0	0	0	0	0	0
	2637	2637_chr7:134858785-134869218	HERVIPADP	10435	10186	0	0	1.13835	0	0	0	0.0247159	0	0.0777263	0	0	0.0703306	0.0944085	0.172625	0.0635191	0.114712	0.578922	0	0	0	0.064816	0	0.149346	0.167385	0	0.103418	0	0.0548414	0.523504	0	0.20989	0	0	0	0.302874	0	0	0	0	0	0	0	0	0
	2639	2639_chr7:135005623-135009551	HERVFRDLIKE	3930	3681	0.24125	0	0	0.209447	0	0	0.519034	0.544408	0.349769	0.345125	0.339928	0.116593	1.92084	0.0575418	0.254076	2.40895	1.49899	0.344918	0.185168	0.30172	0.194448	0.176801	2.2612	0.593556	3.49203	0.781053	2.61195	1.39004	0	0	0	0.249633	0.535451	0.393726	0.908623	0.590697	1.11463	1.07833	0.678111	0.758546	0.416162	0.846446	0.574802	0.40453
	2640	2640_chr7:135948065-135949183	HML	1120	871	0	0	0	0	0	0	0	0	0	0	0	0	0	0	0	0	0	0	0	0	0	0	0	0	0	0	0	0	0.261752	0	0	0	0	0	0	0	0	0	0	0	0	0	0	0
	2641	2641_chr7:136257488-136264274	HSERVIII	6788	6539	0	0	0	0	1.15818	0	0	0	0	0	0	0	0.377634	0	0	0.344136	0.289461	0	0	0	0	0	0.0746732	0.0418463	0.139681	0	0	0.109683	0	0	0	0	0	0	0	0	0	0.359444	0	0	0	0	0.0675288	0
	2643	2643_chr7:136947314-136953444	HERVERI	6132	5883	0	0	0	0	0	0	0	0	0	0	0	0	0	0	0	0	0	0	0	0	0	0	0	0	0.139681	0	0.198435	0	1.04701	0	0.629671	0	0	0	0.908623	0	0	0.539166	0	0	0	0	0.0675288	0
	2644	2644_chr7:138023531-138029155	HML	5626	5377	0	0.595849	1.13835	0.104147	0	0	0.0988637	0	0.11659	0.115042	0.113309	0	0.670001	0	0	0.244533	0.442989	0.0627124	0	0.100573	0.453712	0.412535	0.382175	0.251078	0.698406	0.51709	0.308284	0.287927	0	0	0	0.249633	0	0	0.422683	0.295348	0	0	0.0287399	0.152827	0.273939	0.170303	0.337644	0.101132
	2645	2645_chr7:138049466-138054038	HERVHF	4574	4325	1.3036	0.815431	0	0.31244	0	0	0.0988637	0.136102	0.33531	0.281944	0.537928	0.0352771	0.868112	0	0	1.17148	1.59203	0.501699	0.339474	0.955447	0.126098	0	1.8419	1.21992	1.50677	1.46919	2.67847	0.854018	0.785256	0.217742	1.25934	0.499267	0.314408	0.393726	2.72587	0	0.557317	2.15667	0.142891	0.263133	0.0165499	0.0851516	0.38454	0.505662
	2646	2646_chr7:138013985-138019276	HERVHF	5293	5044	0	0	0	0	0	0	0	0	0	0	0	0.0376459	0.125709	0	0	0	0	0	0	0	0	0	0	0	0	0	0	0	0	0	0	0	0	0	0.302874	0	0	0	0	0	0	0	0	0
	2647	2647_chr7:138124165-138135339	HERVIPADP	11176	10927	0	0	0	0	0	0	0	0	0	0.28092	0.339928	0.0703306	0.856052	0.0575418	0.0635191	0.25372	0.638647	0	0	0	0.064816	0.117867	0.373366	0.209231	0.139681	0.103418	0.0992174	0.219366	0	0	0	0	0	0	0.302874	0	0	0	0.0857344	0.0375905	0.0144178	0.127727	0.0675288	0
	2648	2648_chr7:138241503-138250894	HERVERI	9393	9144	0	0	0	0	0	0	0	0	0	0	0	0	0.287876	0	0	0.264797	0.177486	0	0	0	0	0	0.120632	0.0507235	0.143123	0	0.204386	0	0	0.442462	0.225408	0	0	0	0.908623	0.295348	0	1.07833	0.0581631	0.038502	0	0.0438135	0.11223	0
	2649	2649_chr7:138685988-138691777	HERVW9	5791	5542	0	0	0	0.104147	1.62145	0.868224	0.0247159	0	0.128069	0	0.339928	0.228383	1.78841	0.276917	0.212641	1.31701	1.75905	0	0	0	0.262618	0.418045	0.18225	0.33355	0.391332	0.357394	0.371182	0.213207	0	0.767899	0.416502	0	0.178484	0	0.743951	0	0	0.179722	0.0395244	0.103115	0	0.210453	0	0
	2650	2650_chr7:139146365-139153410	HERVHF	7047	6798	0	0	0	0.208293	0.694909	0	0.0494318	0	0.123278	0	0	0.0703306	0.403937	0	0	0.599434	1.05268	0.313562	0.308613	0.502867	0.032408	0.0589336	0.686487	0.268815	1.11745	0.413672	0.533318	0.219366	0	0.217742	0	0.29244	0	0	0.302874	0	0	0	0	0	0	0	0.0675288	0
	2651	2651_chr7:140355292-140369321	HERVERI	14031	13782	0.24125	1.1917	0	0.104147	0	1.30234	0.47129	0.544408	0.524775	0.460167	0.226618	0.222787	4.51073	0.172625	0.359738	4.87849	4.71064	0.0313562	0.0793101	0.0552359	1.29999	1.60704	3.64421	1.78824	2.6998	1.55127	3.58346	1.64116	1.83226	0.653225	0.839562	0.311949	0.713935	0.393726	4.85511	0.295348	0.278659	2.06443	0.314359	0.225543	0.289996	0.127727	0.866186	0
	2653	2653_chr7:141275447-141284246	HERVHF	8801	8552	0.24125	0	0	0.104147	0	0	0.420171	0.272204	0.194316	0	0	0.0970436	1.64274	0.182313	0	1.34126	1.30257	0.470343	0.101693	0	0.226856	0	1.59209	1.02759	1.81683	0.620508	2.70938	0.825155	0.523504	0	0.419781	0.249633	0.535451	0	1.51437	0	0	0.539166	0.257203	0.413495	0.12976	0.170303	0.135058	0.40453
	2654	2654_chr7:141452088-141455902	HML	3816	3567	0	0	0	0	0	0	0	0	0	0	0	0	0	0	0.0635191	0	0	0	0	0	0	0	0	0	0	0	0	0	0	0	0.20989	0	0	0	0.302874	0	0	0	0	0	0	0	0	0
	2658	2658_chr7:142802210-142807597	HERVHF	5389	5140	0	0	0	0	0	0	0	0	0.0388632	0.230083	0	0	0.100943	0	0	0	0	0	0	0	0	0	0	0	0	0	0	0	0	0	0	0	0	0	0	0	0.278659	0	0	0	0	0	0	0
	2662	2662_chr7:143234797-143240598	HERVHF	5803	5554	0.24125	0	0	0	0	0	0.0494318	0	0.0582948	0	0	0.140661	0.566451	0	0	0.57356	0.289461	0	0	0	0.064816	0.0589336	0.896079	0.209231	0	0.425787	0.595304	0.219366	0.261752	0	0	0	0	0	0	0	0	0	0	0.0375905	0.0720891	0.0425758	0	0
	2663	2663_chr7:143483049-143490835	HERVHF	7788	7539	0	0	0	0	0	0	0	0	0	0	0	0	0	0	0	0	0	0	0	0	0	0	0	0	0	0	0	0	0	0	0	0	0	0	2.423	0	0	1.07833	0	0	0	0	0	0
	2664	2664_chr7:144116050-144120302	HERVW9	4254	4005	0	0	0	0	0	0	0	0	0	0	0	0	0	0	0	0	0	0	0	0	0	0	0	0	0	0	0	0	0.261752	0	0	0	0	0	1.2115	0	0	2.15667	0	0	0	0	0.202587	0
	2666	2666_chr7:145748023-145755884	HERVIPADP	7863	7614	0	0	0	0	0	0	0	0	0.136021	0.115042	0	0.105496	0.944085	0.0868938	0.0635191	1.04211	0.443542	0	0	0	0.064816	0	1.34412	0.439465	0.139681	0.310254	0.992174	0.186376	0.785256	0.435483	0.419781	0	0.228675	0.393726	0.605749	0	0	0.539166	0.342938	0.375905	0.158596	0.143121	0.135058	0.303397
	2667	2667_chr7:145937616-145946276	HERVHF	8662	8413	0.482499	0.595849	0	0.208293	0	0	0.0988637	0	0.0582948	0.230083	0.339928	3.00337	7.67114	2.80299	3.36729	7.41262	7.04233	0.188137	0.154306	0.15086	0.194448	0.176801	0.88257	0.220845	0.509232	0.454018	0.473502	0.53966	0	0	0.20989	0	0	0	0.302874	0	0.835976	0.179722	0	0	0.216267	0	0.472702	0.101132
	2668	2668_chr7:147298297-147306047	HERVHF	7752	7503	0	0	0	0.151964	0.463272	0	0.133031	0	0.229602	0.16651	0	0.146871	2.64344	0.115927	0.17092	2.8524	3.13285	0.344918	0.339474	0.402293	1.29089	0.887333	0.749264	0.254041	1.57322	0.288257	0.629932	0.460615	0.523504	0	0	0	0.356967	0.524179	0	0.886045	0	0	0.114313	0.075181	0.0556343	0.0425758	0.17549	0.458224
	2670	2670_chr7:148003388-148012707	HERVHF	9321	9072	0	0.595849	1.13835	0	0	0.868224	0.296591	0	0.310905	0.230083	0	0.258062	1.58607	0.0664964	0.25519	1.05093	0.941826	0.442781	0.541517	0.679162	0.144743	0.21897	0.746732	0.48976	0.279362	0.310254	0.892957	0.321345	0.261752	0.217742	0	0.998533	0.356967	1.5749	0	0.590697	0.278659	0.388451	0.142891	0.112771	0.201849	0.0425758	0.337644	0.101132
	2671	2671_chr7:149337557-149348360	HML	10805	10556	3.13625	10.1294	6.8301	1.3539	3.70618	0	0.444886	0.68051	0.523561	0.230083	1.2464	0.386818	3.48315	0.632959	0.635191	1.60597	3.13425	1.47374	1.15513	1.76003	0.259264	0.254558	3.36619	1.84485	3.99195	1.92325	3.98811	1.89216	1.04701	2.17742	0.839562	1.49779	2.54707	3.54353	1.81725	1.18139	2.50793	1.21496	1.05739	0.864581	0.634384	1.10697	1.14799	2.32605
	2673	2673_chr7:150004329-150010375	HERVHF	6048	5799	0	0	0	0	0	0	0	0	0	0	0	0.632976	0.660859	0.115084	0.254699	0.42708	0.289461	0	0	0	0	0	0	0	0	0	0	0	0	0	0.20989	0	0	0.393726	0	0	0.278659	0	0	0	0	0	0	0
	2674	2674_chr7:150258693-150262935	HML	4244	3995	0	0	0	0	0	0	0.0247159	0	0.0212531	0	0.113309	0	0	0	0.127038	0	0	0	0	0	0	0	0	0.0836926	0	0.206836	0	0.164524	0	0	0	0	0	0	0	0	0	0	0	0	0	0	0.0675288	0.101132
	2675	2675_chr7:150280229-150307070	HML	26843	26594	0	1.1917	0	0.231262	0	0	0.0907465	0	0.253483	0.384574	0	0.59729	13.479	0.513088	0.887177	7.67844	11.2943	0.817999	0.923363	0.603762	2.44423	2.49946	2.11192	2.73199	1.46757	2.50685	1.22095	2.55832	0.56417	0.435483	0.626733	0	0	0.574414	0.36663	0.590697	0	0.909342	0	0	0.0402286	0	0.396148	0.202265
	2676	2676_chr7:151737104-151740374	HML	3272	3023	0	0	0	0	0	0	0	0	0	0	0	0	0	0	0	0	0	0	0	0	0	0	0.0754902	0	0.142628	0.152571	0	0	0	0	0	0	0	0	0	0	0	0	0	0	0	0	0	0
	2677	2677_chr7:151724590-151733030	HERVW9	8442	8193	0	0	0	0	1.85309	0.434112	0.294794	0.408306	0.757832	0.805292	0.226618	0.0351653	0.411249	0	0	0	0.182609	0	0	0	0.198829	0.143557	0	0.531757	0	0.233202	0	0.219366	0	0	0.20989	0.7489	0	0	0.908623	0	0.278659	0.359444	0.542985	0.488676	0.302774	0.212879	0.135058	0.202265
	2679	2679_chr7:153102836-153110891	HERVHF	8057	7808	0	0	0	0.104147	0	0	0.0494318	0	0.0388632	0.115042	0.113309	0	0.666548	0	0	0.138882	0	0	0	0	0	0	0.523409	0.240083	0.647284	0.231249	0.910949	0.232532	0.261752	0	0	0	0	0	0.302874	0	0	0	0.200047	0.075181	0.0288356	0.127727	0.0675288	0
	2681	2681_chr7:155031756-155034448	HML	2694	2445	0	0	0	0	0	0	0	0	0	0	0	0	0	0	0	0	0	0	0	0	0	0	0	0	0	0	0	0	0	0	0	0	0	0	0	0	0	0	0	0	0	0	0	0
	2683	2683_chr8:3093309-3100970	HERVHF	7663	7414	0	0	1.13835	0.104147	1.24748	0	0.12358	0	0.0623791	0.318366	0.113309	0.263501	2.82445	0.230167	0.534406	1.51225	2.17371	0.454207	0.479322	0.646475	0.226856	0.117867	2.50243	1.0742	1.25713	1.16015	2.20131	1.12959	0.350742	0	0.20989	0.812956	0.260072	0	0.605749	4.49429e-09	0.278659	1.17056	0.24267	0	0.279267	0.234655	0.396208	0
	2687	2687_chr8:5292893-5299704	HERVHF	6813	6564	0	0	0	0	0	0	0	0	0	0	0	0.0351653	0.143191	0	0	0	0	0	0	0	0	0	0.0746732	0.0836926	0	0.103418	0.0992174	0	0.523504	0	0.20989	0	0	0	0	0	0	0.179722	0	0	0	0	0.0675288	0
	2688	2688_chr8:5680104-5688630	HERVIPADP	8528	8279	0	0	0	0	0	0	0	0	0	0	0	0	0.0999937	0	0	0	0	0	0	0	0	0	0	0	0	0	0	0	0	0	0.20989	0	0	0	0	0	0	0	0	0	0	0	0	0
	2689	2689_chr8:5653209-5659474	HML	6267	6018	0.482499	0.144714	0	0	0	1.73645	0.331685	0.272204	0.233179	0.230083	0.226618	0.0351653	0.606904	0	0	0.367676	0.968201	0.501699	0.401197	0.45258	0	0	1.02206	0.171592	0.279362	0.121159	1.07113	0.505365	0.261752	0	0.248762	0.369293	0	0.393726	0.302874	0.590697	0	0.539166	0	0.127467	0.479368	0.0460628	0.506186	0
	2690	2690_chr8:5710041-5714962	HML	4923	4674	0	0	0	0	0	0	0	0	0	0	0	0	0	0	0	0	0	0	0	0	0	0	0	0	0	0	0	0	0	0	0	0	0	0	0	0	0	0.179722	0	0	0	0	0	0
	2691	2691_chr8:5732015-5737533	HML	5520	5271	0	0	0	0	0	0.434112	0	0	0.0388632	0	0	0	0	0	0	0	0	0	0	0	0	0	0	0	0	0	0	0	0	0	0.419781	0	0	0	0	0	0	0.179722	0.142891	0.0375905	0	0	0.0675288	0.101132
	2692	2692_chr8:6782403-6793851	HSERVIII	11450	11201	0	0	0	0	0	0	0	0	0.0388632	0	0	0.0407999	0.0944085	0	0	0	0.289461	0	0	0	0	0	0	0.292924	0	0.103418	0.0992174	0.164524	0.785256	0	0	0	0	0	0.302874	0	0	0.89861	0	0	0.0432535	0	0.405173	0
	2696	2696_chr8:6926530-6938516	HERVERI	11988	11739	1.20625	1.1917	1.13835	0.184443	0.716381	0.665177	0.527297	0.816612	0.442789	0.788877	0.566546	0.505431	4.1037	0.131095	0.222774	4.7946	4.30435	0.0627124	0.0308613	0	0.428946	0.769395	4.7024	2.08104	4.50619	1.75037	6.76508	2.20761	1.04701	0	0.440699	0.97898	0	1.05974	0.971421	1.25729	0.339247	1.07364	0.313668	0.628404	0.138054	0.398803	0.394699	0.303389
	2698	2698_chr8:7098885-7111269	HERVERI	12386	12137	0.964999	0	1.13835	0.277854	1.62145	0.23017	0.377002	0.856377	0.287071	0.230083	0.679855	0.164631	2.37682	0.367721	0.114864	2.56647	1.64922	0	0	0	0.262319	0.282312	0.906294	0.373892	0.474866	0.476649	0.577795	0.363018	0	0.217742	0.419779	0.499267	0.22328	0.787451	1.60636	0	1.11463	0.419552	0	0.224181	0.144178	0.0344857	0.202587	0.30338
	2699	2699_chr8:7010302-7017357	HML	7057	6808	0	0	0	0	0	0	0	0	0	0	0	0.361834	0.374691	0	0.667731	2.52848	1.1498	0	0	0	0	0.0589336	0	0	0	0	0	0	0	0	0	0	0	0	0	0	0	0	0	0	0	0	0	0
	2703	2703_chr8:7259812-7266137	HERVHF	6327	6078	0	0	0	0	0	0	0	0	0	0	0	2.03543e-06	5.06976e-05	0	0	1.11563e-05	1.86953e-07	0	0	0	0	0	0	0	0	0	0	0	0	0	0	0	0	0	0	0	0	0	0	0	0	0	0	0
	2704	2704_chr8:7355397-7364785	HML	9390	9141	0	0	0	0	0	0	0	0	0	0	0	0	0	0	0	0	0	0	0	0	0	0	0	0	0	0	0	0	0	0	0	0	0	0	0	0	0	0	0	0	0.000142161	0	0	0
	2706	2706_chr8:7443355-7455790	HERVERI	12437	12188	0	1.1917	0	0.138733	0	0.105843	0.327409	0.640745	0.246497	0	0.226618	0.390725	6.94696	0.161857	0.471122	6.98182	8.0244	0.0350471	0	0	0.32165	0.198122	3.30426	1.18012	2.22512	1.58832	2.73853	1.18441	0	0.217742	0	0.249633	0.669139	0	0.940365	0	0	0.628887	0.228586	0.31948	0.514816	0.608992	0.337644	0
	2710	2710_chr8:7564040-7570577	HERVERI	6539	6290	0	0	0	0	0	0	0	0	0	0	0	0	0	0	0	0	0	0	0	0	0	0	0	0	0	0	0	0	0	0	2.07413e-06	0	0	0	0	0	0	0	0	0	0	0.024705	0	0
	2715	2715_chr8:7760737-7766826	HERVHF	6091	5842	0	0	0	0	0	0	0	0	0	0	0	0.0351633	0.188766	0.115084	0.254076	0.229412	0.14473	0	0	0	0	0	0	0	0	0	0	0	0	0	0	0	0	0	0	0	0	0	0	0	0	0	0	0
	2716	2716_chr8:7891347-7903787	HERVERI	12442	12193	0	0	0	0	0	0.0980985	0.0249764	0	0	0	0	0.0537586	0	0	0.0785127	0	0	0	0	0	0.137826	0.0660374	0.239501	0.320636	0.764704	0.31697	0	0.392402	0	0	0	0	0	0	0	0	0	0.209615	0.182824	0.0651879	0	0.0794648	0	2.603e-05
	2718	2718_chr8:7985321-7991503	HML	6184	5935	0	0	0	0	0	0	0	0	0	0	0	0	1.34777	0.368962	0	0.80343	0	0.282206	0.339474	0.30172	0	0	0	0.125539	0	0.310254	0	0.109683	0	0	0	0	0	0	0	0	0	0	0	0	0	0	0	0
	2720	2720_chr8:8054727-8064174	HML	9449	9200	0	0	0	0	0	0	0	0	0	0	0	0	0.0880199	0	0	0.00885065	0	0	0	0	0.0260402	0.00462344	0	0	0	0	0	0	0	0	0.0165849	0	0	0	0	0	0	0	0	0	0	0	0.00240327	0
	2721	2721_chr8:8029355-8038841	HERVERI	9488	9239	0	0	0	0	0	0	0	0	0	0	0	0.0351428	0.471119	0.0570662	0.190461	0	0.289451	0	0	0	0	0	0	0.0634829	0	0	0	0	0	0	0	0	0	0	0	0	0	0	0.0857015	0.150277	0	0	0	0
	2724	2724_chr8:8916391-8922711	HERVHF	6322	6073	0	0	1.12708	0	0	0	0	0	0	0	0	0.0703306	0.0944085	0	0.127038	0.115004	0.14473	0	0	0	0	0	0	0	0	0	0	0	0	0	0.35851	0	0	0	0.302874	0	0	0.179722	0	0	0	0	0	0
	2726	2726_chr8:9658781-9660844	HML	2065	1816	0	0	0	0	0	0	0	0	0	0	0	0	0	0	0	0	0	0	0	0	0	0	0	0	0	0	0	0	0	0	0.0208606	0	0	0	0	0	0	0	0	0	0	0	0	0
	2727	2727_chr8:9657357-9671658	HML	14303	14054	0.723749	0	0	0.520733	3.01127	0	0.150281	0.272204	0.180934	0.115042	0.113309	0.1068	1.67069	0.0578082	0.317595	1.90896	2.0697	0.0940686	0.24689	0.15086	0.16204	0.0589336	1.60244	0.874353	2.14197	1.2175	2.10721	0.900825	0	0.653225	1.10698	0.249633	0	0	0.302874	0.295348	0	1.25805	0.207374	0.184047	0.0470775	0.133205	0.223433	0.303397
	2729	2729_chr8:10428574-10436042	HERVHF	7470	7221	1.99653	0.595849	3.41505	0.888357	0.564106	1.30234	0.198748	0.544408	0.344823	0.345125	1.2464	0.210506	4.02562	0	0.319864	4.39764	3.70239	0.0313562	0	0	0.032408	0	1.86863	1.36979	3.14478	1.1376	3.53499	1.31458	0.523504	0.435483	0.839562	0.499267	0.289813	0.393726	0.908623	0.295348	1.24439	0.539166	0.394458	0.560372	0.226051	0.366649	0.135058	0.40453
	2730	2730_chr8:11759373-11768177	HERVERI	8806	8557	2.80885	2.3834	0	0.416586	7.45628	1.30234	0.617898	0.408306	0.668439	0.575209	1.13309	0.482296	5.23887	0.354702	0.254076	5.3998	4.33323	0.721193	0.864116	1.00573	1.00465	0.884004	4.71347	2.24533	5.32899	2.93291	6.05576	2.18821	2.35577	0.653225	2.0989	1.24817	1.31609	1.5749	4.43502	1.11342	0.835976	2.15667	0.481804	0.595561	0.821816	0.46595	0.781613	0.154196
	2731	2731_chr8:11789351-11794226	HERVERI	4877	4628	0.24125	0	0	0	0	0	0	0	0	0	0	0	0	0	0	0	0	0	0	0	0	0	0	0	0	0	0	0	0	0	0	0	0	0	0	0	0	0.179722	0	0	0	0	0	0
	2732	2732_chr8:11895481-11899032	HERVERI	3553	3304	0	0	0	0	0	0	0	0	0	0	0	0	0	0	0	0	0	0	0	0	0	0	0	0	0	0	0	0	0	0	0	0	0	0	0	0	0	0	0	0	0	0	0	0
	2734	2734_chr8:12073978-12083338	HML	9362	9113	0	0	0	0	0	0	0	0	0	0	0	0	0	0	0	0.0954409	0	0.90933	0.586364	1.20688	0.200816	0.113244	0	0	0	0	0	0	0	0	0.173817	0	0	0	0.593104	0	0	0	0	0	0	0	0.062121	0
	2735	2735_chr8:12142046-12145597	HERVERI	3553	3304	0	0	0	0	0	0	0	0	0	0	0	0	0	0	0	2.72909e-07	0	0	0	0	0	0	0	0	0	0	0	0	0	0	0	0	0	0	0.302874	0	0	0	0	0	0	0	0	0
	2736	2736_chr8:12316539-12325980	HML	9443	9194	0	0	0	0	0	0	0	0	0	0	0	0	0.100797	0	0	0.0104204	0	0	0	0	0	0	0	0	0	0	0	0	0	0	0.0194883	0	0	0	0.0110104	0	0	0	0	0	0	0	0.00300457	0
	2737	2737_chr8:12342057-12351823	HERVERI	9768	9519	0	0	0	0	0	0	0.0741477	0	0	0	0	2.24621e-05	0.000923482	0.000475574	9.62415e-05	0.344136	1.04628e-05	0	0	0	0.110888	0.176801	0	0.187595	0	0	0	0.164524	0	0	0	0.249633	0	0	0	0	0	0	3.29649e-05	8.5498e-05	0	0	0	0
Removed from analysis due to high homology to ribosome-associated RNA contaminants	2740	2740_chr8:12564387-12570885	HERVERI	6500	6251	0	0	0	0	0	0	0	0	0	0	0	0	0	0	0	0	0	0	0	0	0	0	0	0	0	0	0	0	0	0	0	0	0	0	0	0	0	0	0	0	0	0	0	0
	2741	2741_chr8:12545899-12549440	HERVERI	3543	3294	0	0	0	0	0	0	0	0	0	0	0	0	0	0	0	0	0	0	0.0617225	0.100573	0	0	0	0	0	0	0	0	0	0	0	0	0	0	0	0	0	0	0	0	0	0	0	0
	2744	2744_chr8:17764720-17774133	HML	9415	9166	0	0.595849	0	0.104147	0	0.868224	0.13844	0	0.0464736	0	0.113309	0.0703306	0.944085	0.172625	0.254076	0.917696	1.30257	0.0313562	0.0308613	0	0.188297	0.200537	1.55975	0.66954	1.15625	0.206836	0.80576	0.737765	0.523504	0.217742	0	0.568083	0	0	0.605749	0	0.835976	0.718888	0.571563	0.459254	0.749727	0.638637	0.810346	0
	2745	2745_chr8:17962228-17966820	HSERVIII	4594	4345	0.482499	0	0	0.208293	0.231636	2.17056	0.0501226	0	0.0777263	0.16781	0.57708	0.340166	1.47188	0.355936	0.281487	1.68277	1.36294	0	0	0	0.173267	0.235734	3.31292	2.43139	4.76367	2.7807	2.22985	2.50765	0	0	0.419781	0	0.178484	0.787451	1.41233	0	0	0.31744	0.228625	0.338314	0.298961	0.255455	0.287468	0.40453
	2748	2748_chr8:20015047-20023131	HERVW9	8086	7837	0	0	0	0	0	0	0	0	0.0194316	0	0	0	0	0	0	0	0	0	0	0	0	0	0	0	0	0	0	0	0.261752	0	0	0	0	0	0.302874	0	0	0	0	0	0	0	0.202587	0
	2749	2749_chr8:23273621-23279631	HSERVIII	6012	5763	0.24125	0	0	0	0	0	0.109154	0	0.138144	0.115042	0	0.0703306	0.377634	0	0	0.458848	0.723652	0.282206	0.123445	0.281853	0.064816	0.176801	1.04543	0.26368	0.838087	0.103418	0.694522	0.278835	0.261752	0	0.20989	0	0	0	0.302874	0	0.278659	0.179722	0.0571563	0	0.0300541	0.0425758	0	0.101132
	2750	2750_chr8:24093278-24100406	HERVERI	7130	6881	0	0	0	0	0	0	0	0	0	0	0	0	0	0	0.0635191	0	0	0	0	0	0	0	0	0	0	0	0	0	0	0	0	0	0	0	0	0	0	0	0.0285781	0	0.0144178	0.127727	0.135058	0
	2754	2754_chr8:27349440-27355287	HERVW9	5849	5600	0	0	0	0	0	0	0	0	0	0	0	0	0	0	0	0	0	0	0	0	0.139277	0.176801	0.154993	0	0.350378	0	0.265319	0.109683	0	0	0	0	0	0	0.302874	0	0	0	0	0.075181	0	0.0425758	0	0
	2755	2755_chr8:29164229-29170617	HERVW9	6390	6141	0	0	0	0	0	0	0	0	0	0	0	0	0	0.0942126	0.0812593	0	0	0.313562	0.370335	0.201147	0	0	0	0	0.139681	0.206836	0	0	0	0	0	0	0	0	0.908623	0.295348	0	0.179722	0.0571563	0.0375905	0.115087	0.0851516	0.101016	0
	2756	2756_chr8:30003522-30009373	HML	5853	5604	0	0	0	0	0	0	0	0	0	0	0	0	0	0	0	0	0	0	0	0	0	0	0.0746732	0	0	0	0	0	0.328698	0	0	0	0	0	0	0	0	0.181746	0	0	0	0	0.0675288	0
	2758	2758_chr8:30586602-30591003	HERVERI	4403	4154	0	0	0	0	0	0	0	0	0	0	0	0	0	0	0	0	0	0	0	0	0	0	0	0	0	0	0	0	0.523504	0	0	0	0	0	0	0	0	0	0.87632	1.18518	0.531236	0.927012	0.447469	0
	2761	2761_chr8:35789601-35796681	HERVW9	7082	6833	0	0	0	0	0	0	0	0	0	0	0	0	0	0	0	0	0	0.219493	0.0617225	0.15086	0	0	0	0	0	0	0	0.118308	0	0	0.20989	0	0	0	0	0	0	0	0	0	0	0	0	0
	2763	2763_chr8:35809117-35817550	HERVERI	8435	8186	0	0	0	0	0	0	0	0	0	0	0	0	0	0	0	0	0	0	0	0	0	0	0	0	0	0	0	0	0	0	0	0	0	0	0.605749	0	0	0	0	0	0	0	0	0
	2764	2764_chr8:36317027-36329333	HSERVIII	12308	12059	0.482499	0	0	0.668512	0.463272	0	0.395455	0.544408	0.584477	0.389401	1.13309	0.338157	5.03789	0.172625	0.254076	4.43214	3.27644	0.501699	0.462919	0.352007	0.49045	0.257732	4.83412	1.33101	3.65278	1.65372	3.43134	1.83041	0.785256	0.217742	1.22662	0.7489	0.713935	1.5749	2.2302	0.295348	0.278659	0.359444	0.78369	0.836538	0.354781	0.735327	0.405173	0.707927
	2765	2765_chr8:37854076-37861886	HERVHF	7812	7563	0	0	0	0.403121	0.926545	0.868224	0.199734	0.272204	0.366693	0.460167	0.113309	0.316488	2.00951	0.296228	0.254076	2.25183	2.89461	0.501699	0.771532	1.05602	0.48612	0.235734	2.71766	1.43145	2.09522	1.61412	2.17181	1.60606	0.785256	0.435483	0.419781	0.499267	0.535451	0	1.3289	0.590697	0.557317	0.77746	0.444596	0.0375905	0.144178	0.449601	0.405173	0.202265
	2766	2766_chr8:37939517-37949458	HERVERI	9943	9694	0	0	0	0	0	0.434112	0.200362	0.408306	0.273836	0.115042	0.234429	0.0355462	0.770394	0	0.0723419	1.07802	1.32839	0	0	0	0	0.0589336	1.23021	0.395594	1.82389	0.119857	0.606073	0.282244	0	0.9649	0.254815	0	0.189759	0.787451	1.4498	0	0.278659	0.718888	0.289762	0	0.0961278	0.0896511	0.55889	0.707927
	2770	2770_chr8:39335856-39345381	HEPSI	9527	9278	0.24125	0	0	0.31244	0	0	0.0494318	0.136102	0.233179	0.115042	0.113309	0.0351653	0.484523	0	0	0.344136	0.578922	0.376275	0.524642	0.30172	0.043558	0.0786085	1.26944	0.175181	0.851421	0.206836	1.26515	0.276129	0.261752	0.435483	0.20989	0.249633	0.535451	0	0.302874	0.295348	0	0.359444	0.142891	0.075181	0.273939	0.0851516	0.337644	0.101132
	2772	2772_chr8:39733745-39742966	HERVW9	9223	8974	0	0	0	0	0	0	0	0	0	0	0	0.555359	0.813827	0.690501	0.619557	0.275945	0.868382	0	0	0	0.0972241	0	0	0	0	0	0	0	0.261752	0	0	0	0	0	0.302874	0	0	0	0	0	0	0	0	0
	2773	2773_chr8:39704130-39710530	HERVIPADP	6402	6153	0	0	0	0	0	0	0	0	0	0	0	0	0	0	0	0	0	0	0	0	0	0	0	0	0	0	0	0	0.261752	0	0.20989	0	0	0	0.605749	0	0	0.179722	0	0	0	0	0.337644	0
	2776	2776_chr8:41448452-41455845	HERVERI	7395	7146	0.0553133	0.595849	1.13835	0.671978	1.62145	1.30234	0.615098	0.68051	0.483592	0.805292	0.226618	0.421984	1.91026	0.625473	0.508152	1.15189	1.74514	0.295302	0.294604	0.459783	0.278605	0.176801	1.819	1.0621	1.71485	1.03418	2.0094	0.630495	8.11086	0.870967	5.02499	1.99707	1.01578	0.393726	3.90669	0.660904	0.278659	2.46829	1.66681	1.84031	1.80948	1.37523	7.69471	1.19786
	2777	2777_chr8:42415026-42423410	HERVW9	8386	8137	0	0	0	0	0	0	0	0	0	0	0	0	0.0944085	0	0	0.114712	0	0	0	0	0	0	0	0	0	0	0	0	0.261752	0	0	0	0	0	0	0	0	0	0	0	0	0	0.337972	0
	2781	2781_chr8:43406468-43416380	MLLV*	9914	9665	0	0	0	0	0	0	0	0	0	0	0.113309	0.0351653	0	0	0	0	0	0	0	0	0.226856	0.117867	0	0	0	0	0	0	0	0	0	0	0	0	0.302874	0	0	0	0	0	0.0648584	0	0.202587	0.101132
	2782	2782_chr8:43549422-43557724	HML	8304	8055	0	0	0	0	0	0	0	0	0	0	0	0	0	0	0	0	0	0	0	0	0	0	0	0	0	0	0	0	0	0	0	0	0	0	0.302874	0	0	0.179722	0	0	0	0	0	0
	2787	2787_chr8:43737413-43741865	HML	4454	4205	0	0	0	0	0	0	0	0	0	0	0	0	0	0	0	0	0	0	0	0	0	0	0	0	0	0	0	0	0.261752	0	0	0	0	0	0	0	0	0	0	0	0	0	0	0
	2788	2788_chr8:43747992-43754011	HML	6021	5772	0	0	0	0	0	0	0	0	0	0	0	0	0	0	0	0.229424	0.14473	0	0	0	0	0	0	0	0	0	0	0	0	0	0.629671	0	0	0	0	0	0	0.359444	0	0	0	0	0.472702	0
	2793	2793_chr8:47189653-47196684	HML	7033	6784	0	0	0	0	0	0	0	0	0	0	0	0	0	0	0	0	0	0	0	0	0	0.0589336	0	0	0	0	0	0	0	0	0	0	0	0	0	0	0	0.179722	0	0	0	0	0	0
	2794	2794_chr8:47175658-47183522	HML	7866	7617	0	0	0	0	0	0	0.0247159	0	0	0	0	0.0703306	0	0	0.0635191	0	0	0.282206	0.24689	0.30172	0	0	0	0	0	0	0	0	0	0	0.795682	0	0	0	0	0	0	0.681316	0	0	0	0	0	0
	2795	2795_chr8:47392690-47405764	HML	13076	12827	0	0	0	0	0	0	0.0494318	0	0.0194316	0	0	0	0	0	0	0	0	0.188137	0.185168	0.0502867	0	0	0	0	0	0	0	0	0.785256	0	0.839562	0	0.356967	0	0	0	0	0.179722	0	0	0	0	0	0
	2797	2797_chr8:47492196-47501023	HML	8829	8580	0.723749	0	1.13835	0	1.62145	0	0.0577977	0.136102	0.355839	0.460167	0.19588	0.406159	1.73779	0.172625	0.262509	1.91746	1.77568	0	0	0	0.19996	0.294668	3.27349	0.673411	3.53467	0.464329	3.37592	1.04107	1.30876	0.435483	0.629671	0.669542	0.356967	0	1.02939	0.295348	0	0.373865	0.151728	0.112771	0.0720891	0.0851516	0.270115	0.101132
	2798	2798_chr8:47563116-47566994	HML	3880	3631	0	0.595849	0	0.104147	1.85309	0	0.0247159	0	0.410261	0.315176	0	0.0351653	0.56877	0	0	0.52673	0.328748	0.0627124	0.0308613	0.15086	0	0	0.693469	0.513462	1.05429	0.5383	1.07263	0.409145	0.261752	0	0	0.0403363	0.178484	0.393726	0.327341	0	0.474787	0.179722	0	0	0.0288356	0	0	0
	2800	2800_chr8:47788354-47794313	HML	5961	5712	0	0	0	0	0	0	0	0	0.0194316	0	0	0	0	0	0	0	0	0.752549	0.864116	0.553153	0	0	0	0	0.139681	0	0.0992174	0	0	0	0.419781	0	0	0	0	0	0	0.359444	0	0	0	0	0.0675288	0.101132
	2804	2804_chr8:48901677-48911810	HERVHF	10135	9886	0	0.595849	0	0	1.62145	0	0.340729	0	0.432751	0.393027	1.47302	0.401518	1.60494	0.432823	0.141865	2.21559	1.30257	0.752549	0.925838	0.704013	0.518528	1.11974	2.6102	0.776876	2.29802	1.03418	2.55697	0.658097	0.261752	0.435483	0.917544	0.249633	0	0	0.605749	0.295348	0.835976	1.94865	0.371516	0.563857	0.393255	0.298031	1.11578	0.112693
	2806	2806_chr8:49157075-49163077	HML	6004	5755	0	0	0	0	0	0	0	0	0	0	0	0	0.0944085	0	0	0.114712	0	0	0	0	0	0	0	0	0	0	0	0	0	0	0	0	0	0	0.302874	0	0	0	0	0	0	0	0	0
	2807	2807_chr8:49145386-49155313	HERVW9	9929	9680	0	0	0	0	0	0	0.148295	0.272204	0.0194442	0.230546	0	0.0371265	0.948003	0.246941	0	0.659819	0.868382	0.0313562	0	0	0	0	0.377161	0.429627	0.841181	0.314887	0.398996	0.341433	0.261752	0	0	0	2.07137e-07	0	0	0	0	0.249131	0.0571563	0.112771	0.0144178	0	0	0
	2809	2809_chr8:49874848-49878995	HML	4149	3900	0	0	0	0	0	0	0	0	0	0	0	0	0	0	0	0	0	0	0	0	0	0	0	0	0	0	0	0	0.261752	0	0	0	0	0	0	0	0	0	0	0	0	0	0	0
	2812	2812_chr8:50007259-50016992	HERVIPADP	9735	9486	0	0	0	0	0	0	0	0	0.0388632	0.230083	0.113309	0	0	0	0	0	0	0.0627124	0	0	0	0	0.149346	0.0836926	0.419044	0	0	0	0	0	0.20989	0	0	0	0.908623	0	0	0	0.0571563	0.0375905	0.0144178	0	0	0
	2813	2813_chr8:50339695-50348086	HERVW9	8393	8144	0	0	0	0	0	0	0	0	0	0	0	0	0	0	0	0	0	0	0	0	0	0	0	0	0	0	0	0	0	0	0	0	0	0	0	0	0	0	0	0	0	0	0.0675288	0
	2814	2814_chr8:50332317-50338892	HERVHF	6577	6328	0	0	0	0	0	0	0	0	0	0	0	0.109072	0	0.074287	0.0635191	0	0	0	0	0	0	0	0	0	0	0	0	0	0	0	0	0	0	0	0	0	0	0	0	0	0.0897756	0	0.0675288	0
	2815	2815_chr8:50562325-50569539	HERVW9	7216	6967	0	0	0	0	0	0	0	0	0	0	0	0	0	0	0	0	0	0	0	0	0	0	0	0.125539	0	0	0	0.0845693	0	0	0.20989	0	0	0	0.481601	0	0	0.359444	0	0	8.78313e-07	0	0	0
	2817	2817_chr8:52201375-52211730	HERVW9	10357	10108	0.482499	0	0	0.520733	0.231636	0	0.148295	0.136102	0.194316	0.230083	0.339928	0.070652	1.48361	0.0575418	0.0636702	1.22988	1.09901	0.407631	0.339474	0.502867	0.154031	0.268115	2.45314	0.779333	1.25713	1.29762	2.35568	0.714315	0.261752	0	0.20989	0.249633	0.535451	0.787451	0.302874	0.295348	0	0	0.200047	0.263133	0	0.553486	0.0856732	0
	2819	2819_chr8:53866945-53875136	HERVW9	8193	7944	0	0	0	0	0	0	0	0	0.0777263	0	0	0	0.194186	0	0	0.114712	0.419475	0	0	0	0	0	0	0.0836926	0.419044	0	0	0.120447	2.35577	0	0	0	0	0	5.73229	0	0	1.6175	0.0571563	0.075181	0	0.0425758	3.62938	0
	2820	2820_chr8:53893555-53896106	HML	2553	2304	0	0	0	0	0	0	0	0	0	0	0	0	0	0	0	0	0	0	0	0	0	0	0	0	0	0	0	0	0	0	0	0	0	0	0	0	0	0	0	0	0	0	0	0
	2821	2821_chr8:53981508-53989840	HERVW9	8334	8085	0	0	0	0	0	0	0.0247159	0	0	0	0	0.0354853	0.224001	0.0582933	0.127989	0.344136	0.14473	0	0	0	0	0	0	0	0	0.206836	0	0	0.261752	0	0	0	0	0	0	0	0	0.359444	0	0	0	0	0.0675288	0.101132
	2822	2822_chr8:54048890-54055936	HERVW9	7048	6799	0	0	0	0	0	0	0	0	0	0	0	0.0351653	0	0	0.0635191	0	0	0	0	0	0	0	0	0.0836926	0	0	0	0	0	0	0	0	0	0	0	0	0	0	0.114313	0.187952	0	0.127727	0	0
	2823	2823_chr8:54279703-54292177	HERVERI	12476	12227	0	0	0	0	0	0	0.0921086	0.325911	0.180291	0.230083	0	0.510949	6.14415	0.426017	0.467807	5.88452	5.26238	0.973071	0.417328	0.939798	1.1522	1.06633	0.638281	0.601021	0.72745	0.975216	0.619578	0.776834	0.261752	0	0.419781	0.249633	0.356967	0	0.908623	0.295348	0	0.207886	0.142891	0.112771	0	0.0425758	0.135058	0.100126
	2824	2824_chr8:54371997-54381514	HERVW9	9519	9270	0	0	0	0	0	0	0	0	0	0	0	0.0351653	0.122849	0	0	0	0	0	0	0	0	0	0	0	0	0	0	0	0	0	0	0	0	0	0	0	0	0	0	0	0	0	0	0
	2825	2825_chr8:54347836-54355646	HERVW9	7812	7563	0.723749	0	0	0	0	0	0.0988637	0	0.291474	0.230083	0.566546	0.142923	1.22731	0.364494	0.190557	1.4303	1.4473	0.188137	0.0925838	0.15086	0.198918	0.471469	1.7403	0.987028	0.912772	0.413672	2.52097	0.731892	1.30876	0.435483	0.20989	0.249633	0.178484	0.393726	0.67826	0	0.278659	0.179722	0.0571563	0.0375905	0.100925	0.0425758	0.236187	0
	2826	2826_chr8:54395391-54401410	HSERVIII	6021	5772	0	0	0	0.104147	0	0	0	0	0.0194316	0	0	0.0351653	0	0	0	0	0.143284	0	0	0	0.0972241	0	0	0	0	0	0	0	0.261752	0	0	0	0	0	0	0	0	0	0	0	0	0	0.0826654	0
	2827	2827_chr8:54529655-54536645	HML	6992	6743	0	0	0	0	0	0	0	0	0	0	0	0	0.283225	0	0	0.11838	0	0	0	0	0	0	0	0	0	0	0	0	0	0	0	0	0	0	0	0	0	0.179722	0	0	0	0	0.0675288	0
	2828	2828_chr8:54643824-54649791	HERVERI	5969	5720	0	0	0	0	0	0	0	0	0	0	0	0	0	0	0	0	0	0.0313562	0	0	0	0	0	0	0	0	0	0	0.261752	0	0.20989	0	0	0	0	0	0	0	0	0	0	0	0.472702	0
	2829	2829_chr8:54982848-54987353	HERVW9	4507	4258	0.24125	0	0	0.520733	1.15818	0	0.11768	0.136102	0.0451676	0.345125	0.113309	10.8309	4.94834	8.22847	8.82915	5.68682	5.41973	0	0	9.60888e-06	0.600809	0.716178	2.26276	1.7269	2.09597	2.36552	2.03393	1.93617	1.57051	0	2.39485	0.381165	0.228061	0	0.302874	0.590697	0	0.179722	0.0890149	0.135413	0.0981859	0.18401	0.0675288	0.19015
	2830	2830_chr8:56618761-56628435	HERVERI	9676	9427	0	1.1917	0	0.208293	0	0.434112	0.148295	0.272204	0.166144	0	0.453237	0.336264	2.76618	0.496558	0.190557	3.87117	3.03934	0	0	0	0.278716	0.443767	1.98413	1.07822	2.75502	0.331254	2.24894	0.862902	0.669337	0	0.419781	0.499267	0	0	1.51437	0	0	0.539166	0.0857344	0.124817	0.230685	0.255455	0.591522	0.303397
	2832	2832_chr8:58369148-58374915	HML	5769	5520	0	0	0	0	0	0	0.0741477	0	0	0	0	0	0	0.0575418	0	0	0	0	0	0	0	0	0	0	0	0	0	0	0.261752	0	0	0	0	0	0	0	0	0.179722	0	0	0	0	0.337644	0.101132
	2836	2836_chr8:60690603-60701040	HEPSI	10439	10190	0	0	0	0.104147	0.926545	0	0.0494318	0	0.124026	0.230083	0.453237	0.0415267	1.37276	0.0745845	0	0.64574	0.99107	0	0.0321719	0	0.129632	0	1.67344	0.770695	1.24109	0.859117	2.08575	1.72056	0.31817	0.435483	1.88901	0.499267	0	0	3.39383	0	0.278659	1.83198	0.060888	0.150362	0.293254	0	0.615607	0.202265
	2837	2837_chr8:61217917-61224884	HERVHF	6969	6720	0.482499	0	1.13835	0	0	0	0	0.136102	0.0702036	0	0.14636	0.0703306	1.86858	0.206597	0.139158	0.917696	0	0	0	0	0.375116	0.235734	0.896079	0.209231	0.813315	0.368106	1.11425	0.274207	0	0	0.20989	0	0.178484	0.393726	0.908623	0	0	0	0.104319	0.112771	0.179235	0.127727	0.0881488	0
	2838	2838_chr8:61333123-61337570	HERVW9	4449	4200	0	0	0	0	0	0	0	0	0	0	0	0	0	0	0	0.114712	0	0	0	0	0	0	0	0	0	0	0	0	0	0	0	0	0	0	0	0	0	0.179722	0	0	0	0	0	0
	2839	2839_chr8:61406020-61412484	HML	6466	6217	0	0	1.13835	0	0	0	0.058396	0	0.108215	0.230083	0.226618	0.348398	1.50792	0.287709	0.680448	1.82621	1.59203	0	0	0	0	0	0.532624	0.376105	0.977768	0.51709	0.476621	0.76778	0.523504	0	0.629671	0	0	0	0.796039	0	0	0	0	0	0.0576713	0	0.138273	0
	2841	2841_chr8:64056264-64066918	HERVHF	10656	10407	0.24125	1.1917	1.13835	0.645528	1.62145	1.73645	0.428159	0.952714	0.734051	0.770534	1.02942	0.665975	9.53195	0.406523	0.32359	7.81933	8.05358	0.752549	0.648087	0.653727	0.32408	0.353601	1.91764	1.08476	2.09715	1.49025	2.46173	1.48158	0.928851	2.58122	1.00453	1.24817	0.892419	2.75608	2.00724	0.590697	0.835976	1.65577	0.7811	0.639038	0.553228	0.814488	0.586539	1.0332
	2844	2844_chr8:64832212-64838327	HSERVIII	6117	5868	0	0	0	0	0	0.434112	0.148295	0	0.0194316	0.115042	0	0	0.377634	0.0575418	0	0.229424	0.289461	0	0	0	0.226856	0.235734	0.917943	0.209231	0.977768	0.103418	0.613793	0.109683	0	0.217742	0	0	0.248191	0	0.605749	0	0	0	0.0857344	0.150362	0.0720891	0.127727	0.135058	0
	2845	2845_chr8:65034110-65040356	HSERVIII	6248	5999	0	0	0	0	0	0	0	0	0	0	0	0	0	0	0	0	0	0	0	0.301218	0	0	0	0	0	0	0.0992174	0	0.630144	0	0.419781	0	0	0	5.13209	0	0	0.476276	0	0	0	0	0	0
	2846	2846_chr8:65677483-65689796	HERVIPADP	12315	12066	0	0	1.13835	0	0	0.434112	0.0741477	0	0.0201851	0	0.113309	0	0.289453	0	0	0.246467	0.614783	0	0	0	0	0	0.227569	0.175252	0.139681	0.103418	0.297652	0.17728	0	0	0	0.7489	0	0	0	0	0	0.179722	0.0285781	0	0.0720891	0.147436	0.202587	0.101132
	2847	2847_chr8:66032458-66045383	HERVIPADP	12927	12678	0.507946	0	0	0.136535	0	0.434112	0	0	0	0	0	0.812055	2.77643	0.746087	0.615692	3.19467	3.89629	0.235367	0.133894	0.156154	0.16204	0.352906	0.586748	0.762866	0.786482	0.657853	1.40355	0.672394	0.523504	0	0.498498	1.46965	0	1.18118	1.25742	0	1.39329	2.11641	0.120757	0	0.104152	0.111389	0.407711	0
	2848	2848_chr8:66775470-66782705	HERVHF	7237	6988	0	0	0	0	0	0	0	0	0	0	0	0.104404	0	0	0	0	0	0	0	0	0	0	0.0746732	0.115242	0.139681	0.206836	0.39687	0.169025	0	0	0	0	0	0	0	0	0	0.179722	0	0	0	0	0	0
	2849	2849_chr8:68615243-68621906	MER50LIKE	6665	6416	0.24125	0	0	0.104147	0.231636	0	0	0	0.133218	0	0	0.0457902	0.210909	0	0	0	0.14473	0.282206	0.24689	0.15086	0.0972241	0.353601	0.168759	0.0444571	0.279362	0.103418	0.39687	0.109683	0	0	0	0.249633	0	0	0	0	0	0	0.0571563	0	0.229845	0	0.270115	0
	2850	2850_chr8:69801014-69807625	HML	6613	6364	0	0	0	0	0	0	0	0	0	0	0	0	0	0	0	0	0	0	0	0	0	0	0	0	0	0	0	0	0	0	0	0	0	0	0	0	0	0.360222	0	0	0	0	0	0
	2852	2852_chr8:69883648-69890199	HERVHF	6553	6304	0	0	0	0.104147	0	0	0	0	0	0	0	0.170056	0.188817	0.115876	0.140347	0.155041	0	0	0	0	0	0	0	0	0	0	0	0	0	0	0	0	0	0	0.302874	0	0	0	0	0	0	0	0	0
	2855	2855_chr8:72576900-72582685	HERVHF	5787	5538	0.24125	0	0	0.104147	0	0.434112	0.1542	0	0.11659	0.115042	0	0.187087	0.0992026	0	0.127038	0.352393	0.578922	0	0	0	0.129632	0.0589336	0.424676	0.229619	0.558725	0	0.624158	0.250817	0	0	0.419781	0	0.178484	0	0	0.295348	0	0.359444	0.0285781	0.075181	0.115343	0.0851516	0.135058	0.101132
	2856	2856_chr8:72587172-72595473	HERVHF	8303	8054	0	0	0	0	0	0	0.0247159	0	0.0971579	0	0	48.1476	45.6819	48.9155	49.9567	42.3279	45.0546	0	0	0	0.0972241	0.0589336	0	0.109903	0	0.103418	0.198435	0.0737261	0	0	0	0	0	0.393726	0	0	0	0	0	0	0	0	0	0
	2858	2858_chr8:73008595-73017011	HERVFRDLIKE	8418	8169	0	0	0	0	0	0	0	0	0	0	0	0	0	0	0	0	0	0	0	0	0	0	0	0	0	0	0	0	0	0	0.20989	0	0	0	0.605749	0	0	0.89861	0	0	0	0	0.0675288	0
	2860	2860_chr8:73300084-73307813	HERVW9	7731	7482	0	0	0	0	0	0	0	0	0.0194316	0.115042	0	0	0	0	0	0	0	0	0	0	0	0	0	0	0	0	0	0	0	0	0	0	0	0	0	0	0	0	0	0	0	0	0	0.101132
	2862	2862_chr8:74818435-74826250	HERVW9	7817	7568	0	0	0	0	0	0	0	0	0	0	0	0	0	0	0	0	0	0	0	0	0	0	0	0	0.279362	0	0.0992174	0	0	0	0	0	0	0	0.605749	0	0	0.179722	0	0	0	0	0.0675288	0
	2863	2863_chr8:75957072-75960409	HML	3339	3090	0	0	0	0	0	0	0	0	0	0	0	0	0	0	0	0	0	0	0	0	0	0	0	0	0	0	0	0	0	0	0	0	0	0	0	0	0	0	0	0	0	0	0	0
	2864	2864_chr8:79067914-79075170	HSERVIII	7258	7009	0	0	0	0	0	0	0	0	0	0	0	0	0	0	0	0	0	0	0	0.0502867	0	0	0	0	0	0	0	0	0.261752	0	0	0.249633	0	0	0	0	0	0.359444	0	0	0	0	0	0
	2865	2865_chr8:79095735-79100112	HSERVIII	4379	4130	0	0	0	0	0	0	0	0	0	0	0	0	0	0	0	0	0	0	0	0	0	0	0	0	0	0	0	0	0	0	0	0	0	0	0	0	0	0	0	0	0	0	0	0
	2866	2866_chr8:79556996-79566326	HML	9332	9083	0	0	0	0	0	0	0	0	0	0	0	0	0.188817	0	0	0.357545	0.14473	0.0627124	0.123445	0.15086	0	0	0	0.0905043	0	0.103418	0.198435	0.228099	0	0	0.20989	0	0	0	0	0	0	0	0	0	0	0	0	0
	2867	2867_chr8:80298339-80303920	HERVHF	5583	5334	0	0	0	0	0	0	0	0	0	0	0	0.0907089	0	0	0.284994	0.219065	0	0	0	0	0	0	0	0	0	0	0	0	0	0	0	0	0	0	0	0	0	0	0	0	0	0	0	0
	2869	2869_chr8:81651999-81656749	HERVW9	4752	4503	0	0	0	0	0	0	0	0	0	0	0	0.0351653	0	0.0575418	0.0635191	0	0	0	0	0	0	0	0	0	0	0	0	0	0	0	0.20989	0	0	0	0	0	0	0.179722	0	0.0375905	0	0	0.0675288	0
	2871	2871_chr8:82826109-82830977	HERVHF	4870	4621	0	0	0	0	0	0	0	0	0	0	0.113309	0.0351653	0	0	0	0	0	0	0	0	0	0	0.448039	0	0.419044	0	3.81488e-07	0	0	0	0	0	0	0	0	0	0	0	0.0385716	0	0	0	0	0
	2872	2872_chr8:82810251-82816178	HERVHF	5929	5680	0	0	0	0	0	0	0	0	0	0	0	0	0	0	0	0	0	0	0	0	0	0	0	0	0	0	0	0	0	0	0	0	0	0	0	0	0	0	0	0.0375905	0	0	0	0
	2873	2873_chr8:83975836-83986129	HERVFRDLIKE	10295	10046	0	0	0	0.104147	0	0	0.0988637	0	0	0	0	0.175827	0.515606	0.287709	0	0.199818	0.289461	0	0	0	0	0	0.298693	0.401791	0	0.310254	0.474823	0.339749	0	0.217742	0.20989	0.249633	0	0	0.605749	0	0	0	0.0286907	0.075181	0	0.0425758	0.227108	0
	2875	2875_chr8:84455931-84462863	HERVHF	6934	6685	0	0	0	0	0	0	0	0	0	0	0	0	0.283225	0	0	0.114712	0	0	0	0	0	0	0	0	0	0	0	0	0	0	0	0	0	0	0.302874	0	0	0	0	0	0	0	0	0
	2876	2876_chr8:84418105-84423008	HERVHF	4905	4656	0	0	0	0	0	0	0	0	0	0	0	0	0	0	0.118088	0	0	0	0	0	0	0	0	0	0	0	0	0	0	0	0	0	0	0	0	0	0	0.359444	0	0	0	0	0	0
	2878	2878_chr8:85549682-85556392	HEPSI	6712	6463	0	0	0	0	0	0	0	0	0	0	0	0	0.130607	0	0.0635191	0.344136	0.173949	0	0	0	0	0	0.149346	0	0.139681	0	0	0	0.523504	0	0.20989	0	0	0	0	0	0	0	5.99772e-06	0.075181	0	0	0.0675288	0
	2879	2879_chr8:85975066-85981385	HERVHF	6321	6072	0	0	0	0	0	0	0	0	0	0	0	0	0.0944085	0.115084	0.127038	0	0	0	0	0	0	0	0	0	0	0	0	0	0	0	0	0	0	0	0	0	0	0	0	0	0	0	0	0
	2885	2885_chr8:87937013-87947957	HERVW9	10946	10697	0	0	0	0	0	0	0	0	0	0	0.113309	0.0368016	0.40239	0.115084	0	0.463774	0.300124	0	0	0	0.0972241	0.294668	0.228507	0	0.142158	0.222439	0.100468	0	0.261752	0	0	0	0	0	0.648315	0	0	0	0.0285781	0	0	0.0425758	0	0
	2886	2886_chr8:88056612-88067916	HUERSP	11306	11057	0	0.595849	1.13835	0.937319	0.694909	0.868224	0.692046	0.408306	0.571269	0.115042	0.226618	0.599885	1.93912	0.287709	0.335732	1.83539	2.44982	0.313562	0.370335	0.251433	0	0	2.01618	0.878772	2.29648	0.652174	4.31582	1.06859	0.382558	2.06944	1.19913	1.4978	0.813916	1.18118	0.302874	0	0.835976	0.955555	0.516493	0.413495	0.374863	0.516428	0.270115	1.01132
	2890	2890_chr8:89620298-89623733	HML	3437	3188	0	0	0	0	0	0	0	0	0	0	0	0	0	0	0	0	0	0	0	0	0	0	0	0	0	0	0	0	0	0	0	0	0	0	0	0	0	0.179722	0	0	0	0	0	0
	2891	2891_chr8:89754222-89761247	HERVHF	7027	6778	0	0	0	0	0	0	0	0	0	0	0	0.0804892	0	0.0575418	0	0.229424	0	0	0	0	0	0	0	0	0	0	0	0	0	0	0	0	0	0	0	0	0	0	0	0	0	0	0	0
	2895	2895_chr8:90461032-90467472	HSERVIII	6442	6193	0	0	1.13835	0.311403	0	0	0.02447	0.134748	0.0194316	0	0	0.105496	0	0.057307	0	0	0	0	0	0	0	0	0	0	0	0	0	0	1.04701	0	0	0	0	0	0.302874	0	0	0.179722	0.0676493	0	0	0	0.0678206	0.101132
	2897	2897_chr8:91101561-91108109	HERVHF	6550	6301	0	0	0	0	0	0	0	0	0	0	0	0.0351653	0.188817	0.0575418	0	0	0.14473	0	0	0	0	0	0	0	0	0	0	0	0	0	0	0	0	0	0	0	0	0	0	0	0	0	0.167388	0
	2898	2898_chr8:91421914-91428763	HSERVIII	6851	6602	0	0	0	0.208293	0.926545	0.868224	0.0988637	0	0.0728135	0	0.113309	0	1.17114	0	0.0804475	1.01483	0.840872	0.0313562	0.0308613	0	0.0495201	0.117867	1.15092	0.279609	1.39681	0.219275	0.972246	0.781781	0.261752	0	0.419781	0.249633	0	0	0.605749	0	0	0.359444	0.0285781	0	0.0432535	0	0	0
	2899	2899_chr8:92959695-92969705	HERVHF	10012	9763	0.565415	1.1917	0	0.31244	1.15818	0	0.321307	0.272204	0.0792177	0.230083	0.828148	0.324302	2.54903	0.287709	0.42333	1.9501	2.60515	0.344918	0.216029	0.352007	0.313418	0.126321	2.17884	1.12985	1.53649	1.1376	1.70258	1.39946	0	0	1.00884	0.499267	0	0	0.908623	0.590697	0	0.539166	0.0285781	0.075181	0.201849	0.170303	0.270115	0.101132
	2900	2900_chr8:93248771-93254946	HML	6177	5928	0	0	0	0	0	0	0	0	0	0	0	0	0	0	0	0	0	0	0	0	0	0	0	0	0	0	0	0.0548414	0.261752	0	12.215	0	0	0	0	0	0	0	0	0	0	0	0.354031	0
	2902	2902_chr8:93376554-93394262	HERVHF	17710	17461	0.723749	1.1917	1.13835	0.624879	0.694909	0.868224	0.275953	0	0.48579	0.996468	0.906474	0.342531	7.56128	0.233666	0.0823143	7.63529	7.15182	0.33311	0.263247	0.417716	0.174547	0.252542	1.95835	1.40314	2.08241	0.93371	2.91668	1.62484	1.30876	0.870967	1.25934	1.99707	1.0709	0.787451	1.2115	1.77209	1.67195	1.7117	0.706449	0.850135	0.548889	0.98153	0.832462	0.606795
	2903	2903_chr8:93405667-93413373	HERVW9	7708	7459	0	0	0	0	0	0	0	0	0	0	0	0.20007	0.283225	0.278269	0.190557	0.527963	0.434191	0	0	0	0	0	0.0746732	0.0836926	0.279362	0	0.0992174	0	0	0	0	0	0	0	0	0	0	0	0	0	0	0	0	0
	2907	2907_chr8:95333633-95342851	HEPSI	9220	8971	0.964999	0.595849	3.41505	0.104147	0	0.868224	0.0988637	0.136102	0.255603	0	0.119298	0.367365	1.20894	0.118608	0	1.15883	2.12018	0	0	0	0	0.0589336	1.50347	1.15511	2.41537	0.963996	1.8707	1.25428	0	0.217742	1.25934	0.7489	0.713935	0	1.77305	0.295348	0.278659	0.359444	0.228743	0.589806	0.248778	0.227517	0.162726	0.202265
	2909	2909_chr8:98187250-98192981	HERVHF	5733	5484	0	0	0	0	0	0	0	0	0	0	0	0	0	0	0.0713306	0	0.149528	0	0	0	0	0	0	0	0.139681	0	0	0	0	0	0	0	0	0	0	0	0	0	0	0	0	0	0	0
	2910	2910_chr8:98212968-98218906	HERVHF	5940	5691	0	0	0	0	0	0	0	0	0	0	0	0.0705082	0.0949051	0.0577432	0.0639307	0	0	0	0	0	0	0	0	0	0	0	0	0	0	0	0	0	0	0	0	0	0	0	0	0	0	0	0	0
	2912	2912_chr8:98839826-98847845	HERVHF	8021	7772	0.723749	2.97924	2.2767	0.416586	1.15818	2.17056	0.19176	0.136102	0.551261	0.345125	0.793165	0.825182	4.42802	0.608418	0.759383	4.25104	3.354	0.313562	0.123445	0.251433	0.563498	0.308797	3.14792	1.51381	3.80165	2.2285	3.51987	1.55834	1.04701	1.08871	2.0989	2.2467	0.535451	1.96863	5.0491	1.47674	1.67195	3.75159	0.678059	0.652105	0.498017	0.675333	0.877875	0.606795
	2914	2914_chr8:100955910-100961832	HERVHF	5924	5675	0	0	0	0	0	0	0	0	0	0	0	0	0	0.0575418	0	0	0	0	0	0	0	0	0	0	0	0	0	0	0	0	0	0	0	0	0	0	0	0	0	0	0	0	0	0
	2916	2916_chr8:103991601-104003946	HEPSI	12347	12098	3.3775	2.3834	1.13835	1.24976	4.70351	2.34797	1.28291	1.33443	1.32758	1.89114	3.14398	1.27404	14.0821	1.52563	1.90067	13.0449	12.7355	1.21756	1.0387	1.44179	0.651836	1.02583	14.1576	6.04892	15.4992	4.76309	15.711	5.60463	2.03414	2.83064	2.0989	3.34579	3.74816	2.36235	7.57186	1.92519	5.85183	7.11306	2.0271	1.72833	1.32411	1.91328	2.02612	1.86978
	2917	2917_chr8:105298134-105304321	HERVHF	6189	5940	0	0	0	0	0	0	0	0	0	0	0	0	0.188817	0.115084	0	0.229424	0	0	0	0	0	0	0	0	0	0	0	0	0	0	0.20989	0	0	0	0	0	0	0.179722	0	0	0	0	0.202587	0
	2921	2921_chr8:107801057-107807085	HERVW9	6030	5781	0	0	0	0	0	0	0	0	0.0388632	0	0	0.0830622	4.26584e-07	0	0	0	0.347437	0	0	0	0	0	0	0	0	0	0	0	0	0	0.20989	0	0	0	0.371279	0	0	0	0	0	0	0	0.270115	0
	2924	2924_chr8:108609884-108619109	HERVW9	9227	8978	0	0	0	0	0	0	0	0	0	0	0	0.0703306	0.0944085	0	0.0635191	0.114712	0	0	0	0	0	0	0	0.0418463	0	0	0	0.0548414	0	0	0	0	0	0	0	0	0.278659	0.400559	0	0.075181	0	0.0851516	0	0
	2926	2926_chr8:110313306-110319688	HERVHF	6384	6135	0	0	0	0	0	0	0	0	0	0	0	0.0413854	0.105278	0	0	0	0	0	0	0	0	0	0	0	0	0.103418	0	0	0	0	0	0	0	0	0	0	0	0.179722	0	0	0	0	0	0
	2930	2930_chr8:113208212-113213617	HERVHF	5407	5158	0	0	0	0	0	0	0	0	0.0388626	0	0	0.0351653	0	0	0	0.114712	0	0	0	0	0	0	0	0	0	0	0	0	0	0	0	0	0	0	0	0	0	0	0	0	0	0	0	0
	2932	2932_chr8:114482429-114493531	HERVFRDLIKE	11104	10855	0	0	0	0	0	0	0.0652115	0.136102	0.0194403	0	0	0	0.554083	0	0	0.457055	0.311646	0.689837	0.771532	1.05602	0.183159	0.324948	0.752519	0.0420229	0.419044	0.310254	0.0415482	0.196951	0	0	0	0	0	0	0.774907	0	0.557317	1.38439	0	0	0.0576713	0	0.202587	0
	2933	2933_chr8:114522951-114528651	HERVHF	5702	5453	0	0	0	0	0	0	0	0	0	0	0	0.109892	0	0	0.127038	0	0	0.156781	0.277751	0.0502867	0	0	0.0746732	0	0.139681	0	0.0992174	0	0	0	0	0	0	0	0	0	0	0	0	0	0	0	0	0
	2934	2934_chr8:114529757-114539423	MER50LIKE	9668	9419	0	0	0	0.289471	1.28884	0	0.0627666	0.136102	0	0	0	0.242383	2.75984	0.495074	0.364056	2.85957	1.91561	0.470343	0.771532	0.585719	0.235047	0	0.974	0.972976	1.94467	0.306061	1.06253	0.703237	0	0	0	0.344516	0.178484	0	1.13999	0	0	0.44942	0.600141	0.864581	0.302774	0.596062	0.202587	0
	2937	2937_chr8:115293822-115298742	HERVHF	4922	4673	0	0	0	0	0	0	0	0	0	0	0	17.1401	11.6856	15.1379	18.1712	9.13541	12.1525	0	0	0	0	0	0	0	0	0	0	0	0	0	0	0	0	0	0	0	0	0	0	0	0	0	0	0
	2938	2938_chr8:115252397-115261980	HERVHF	9585	9336	0	0	0	0.208293	0.926545	0	0.247159	0	0.717919	0.230083	0.226618	0.113326	0.584685	0.10277	0.0709336	0.31061	0.455857	0.188137	0.185168	0.201147	0.129632	0.294668	0.505821	0	0.279362	0.206836	0.426527	0.176937	0.523504	0	0.20989	0	0	0	0	0	0	0.359444	0.114313	0.169472	0.167095	0.212879	0.742817	0
	2939	2939_chr8:115908007-115915295	HERVFRDLIKE	7290	7041	0	0	0	0	0	0	0.122292	0.199223	0.103165	0.115042	0	0	0.377634	0.267632	0	0.114712	0.434191	0.595768	0.524642	0.502867	1.1991	1.35547	0.298693	0.125539	0.698406	0.206836	0.496087	0.0548414	0.523504	0	0	0.499267	0.178484	0	0.302874	0.295348	0	0.179722	0.114313	0.187952	0.187432	0.468334	0.348462	0.348176
	2940	2940_chr8:116224482-116230431	HERVHF	5951	5702	0	0	0	0	0	0	0	0	0	0	0	1.06635e-07	0	0	0.219792	0.170791	0	0	0	0	0	0	0	0	0	0	0	0	0	0	0	0	0	0	0	0	0	0	0	0	0	0	0	0
	2941	2941_chr8:116825408-116830207	HERVHF	4801	4552	0	0	0	0	0	0	0	0	0	0	0	0.386818	0	0.115084	0.363939	0.229424	0	0	0	0	0	0	0	0	0	0	0	0	0	0	0.20989	0	0	0	0	0	0	0	0	0	0	0	0.202587	0
	2946	2946_chr8:120885899-120890876	HERVHF	4979	4730	0	0	0	0.567738	0	0.868224	0.460156	0.887408	0.740126	0.345125	1.1271	0.48224	1.79846	0.439657	0.762229	2.41674	2.96939	1.09747	0.894977	0.90516	0.194448	0.589336	3.29964	2.48006	3.38498	2.25933	2.77555	2.65568	25.3899	20.0322	3.56814	12.232	10.5217	15.749	26.3397	20.6744	8.91708	13.4753	29.0925	28.192	27.0046	28.0573	26.1992	0.303397
	2948	2948_chr8:123842328-123848957	HERVHF	6631	6382	0	0	0	0	0.231636	0	0	0	0.0582948	0	0.566546	0.0351653	0.566451	0	0.0635191	0.229424	1.01311	0	0	0	0	0	2.01618	0.41469	1.25713	0.473053	1.78591	0.314495	0	0.217742	0	0	0.356967	0	0.353049	0	0	0.89861	0	0	0.133363	0.0425758	0.0675288	0
	2952	2952_chr8:126999371-127006982	HERVIPADP	7613	7364	1.93	0	0	0.624879	0.231636	0.434112	0.159817	0.138673	0.0820285	0.115042	0.14841	0.105496	1.56222	0.172625	0.0635191	1.72068	2.74988	0	0.0308613	0.0502867	0.0712111	0.179058	3.16666	1.13265	2.25775	0.455717	3.60948	0.677467	0.261752	0.435483	0.212432	0.249633	0.356967	0	0.94406	0.295348	0.726694	0.179722	0.171469	0.075181	0.103079	0.0851516	0.337644	0.931412
	2953	2953_chr8:127020746-127024399	HML	3655	3406	0	0	0	0	0	0	0	0	0	0	0	0	0	0	0	0	0	0	0	0	0	0	0	0	0	0	0	0	0	0	0	0	0	0	0	0	0	0	0	0	0	0	0	0
	2955	2955_chr8:128443946-128453151	HERVHF	9207	8958	0	0	0	0	0	0	0	0	0	0	0	0.34773	0.982122	0.575418	0.508152	0.585279	0.642493	0	0.0308613	0	0.226856	0.117867	0.149346	0.0418463	0	0.103418	0.0992174	0.0548414	0.854843	0	0	0	0	0	0.605749	0	0	0	0.0285781	0.150362	0	0.255455	0.0675288	0
	2957	2957_chr8:129620941-129629882	HERVHF	8943	8694	0	0	0	0	0	1.69797	0.17882	0.272204	0.213747	0	0.443193	2.41437	2.16443	2.51783	3.43185	1.19084	1.4661	1.96233	1.81064	1.37682	1.90139	1.61357	0	0	0.139681	0	0	0	0.261752	0	0	0	0	0	0.908623	0	0	0.359444	0.0558897	0.0735149	0.562295	0.0832647	0.396194	0
	2959	2959_chr8:129926681-129932563	HERVHF	5884	5635	0	0	0	0	0	0	0	0	0	0	0	0.192947	0.264299	0	0	0	0	0	0	0	0.032408	0	0	0	0	0	0	0	0	0	0	0	0	0	0	0	0	0	0.0571563	0	0	0.0425758	1.88538e-06	0
	2962	2962_chr8:132321826-132328515	HERVHF	6691	6442	0	0	0	0	0	0	0	0	0	0	0	1.86451	0.512462	1.65265	1.50908	0.212065	0	0.0313562	0.154306	0.0502867	0	0	0	0	0	0	0	0	0	0	0	0	0	0	0	0	0	0	0	0	0	0	0	0
	2963	2963_chr8:132752992-132759408	HERVHF	6418	6169	0	0	0	0	0	0	0	0	0	0	0	1.59409e-06	0.188817	0	0	0.229424	0	0	0	0	0	0	0	0	0	0	0	0	0	0	0.20989	0	0	0	0.605749	0	0	0.179722	0	0	0	0	0.270115	0
	2964	2964_chr8:132833082-132838531	HERVHF	5451	5202	0	0	0	0	0	0	0	0	0	0	0	0	0.0944085	0	0	0	0	0	0	0	0	0	0	0	0	0	0	0	14.1346	0	11.544	0	0	0	15.4466	0	0	0	0	0	0	0	0.0675288	0
	2965	2965_chr8:133087862-133098249	HERVHF	10389	10140	0	0	0	0	0	0	0	0	0	0	0	0.628847	1.1329	0.538946	0.320422	0.23541	1.02211	0.219493	0.154306	0.100573	0	0	0	0.0418463	0	0	0	0	0.261752	0	0	0	0	0	1.2115	0	0	0	0	0	0	0	0.202587	0
	2966	2966_chr8:136779418-136785270	HERVHF	5854	5605	0	0	0	0	0	0	0	0	0	0	0	0	0.0944085	0	0	0	0	0	0	0	0	0	0	0	0	0	0	0	0	0	0	0	0	0	0	0	0	0	0	0	0	0	0	0
	2969	2969_chr8:137922109-137924017	HML	1910	1661	0	0	0	0	0	0	0	0	0	0	0	0	0	0	0	0	0	0	0	0	0	0	0	0	0	0	0	0	0	0	0	0	0	0	0	0	0	0	0	0	0	0	0	0
	2970	2970_chr8:138295368-138299167	HERVHF	3801	3552	0	0	0	0	0	0	0	0	0	0	0	0	0	0	0	0	0	0	0	0	0	0	0	0	0	0	0	0	0	0	0	0	0	0	0	0	0	0.179722	0	0	0	0	0.0675288	0
	2971	2971_chr8:138421808-138426791	HERVHF	4985	4736	0	0	0	0	0	0	0	0.136102	0.0194316	0.115042	0	0.0567118	0.188817	0.0773189	0	0	0	0	0	0	0	0	0	0	0	0	0	0	0.261752	0	0	0.249633	0	0.393726	0	0	0	0.359444	0	0	0	0	0	0
	2972	2972_chr8:138836874-138842692	HERVHF	5820	5571	0	0	0	0	0	0	0	0	0	0	0	0.246806	0.283225	0.34562	0.0654056	0.350372	0.723652	0	0	0	0	0	0	0	0	0	0	0	0	0	0	0	0	0	0.302874	0	0	0	0	0	0	0	0	0
	2976	2976_chr8:140471350-140482803	HML	11455	11206	0	0	1.13835	0	0.231636	0.868224	0.129725	0	0.0390878	0.230083	0.532815	0.115716	0.586824	0.0606922	0	1.06284	0.76294	0	0	0.0502867	0.064816	0.176801	1.11707	0.492991	1.92721	0.379695	1.77498	0.475545	0	0	0.629671	0	0.178484	0.393726	1.51437	0.590697	0.329057	0	0.257203	0.639038	0.0967257	0.188949	0.135058	0
	2977	2977_chr8:140559143-140562614	HERVERI	3473	3224	0	0	0	0	0	0	0	0	0.0388632	0	0	0	0	0	0.0635191	0	0	0	0	0	0	0	0	0	0	0	0	0	0	0	0	0	0	0	0	0	0	0	0	0	0	0	0	0
	2978	2978_chr8:143802196-143805989	HERVFRDLIKE	3795	3546	0	0	0	0	0	0	0	0	0	0	0	0	0	0	0	0.114712	0	0	0	0	0	0	0	0	0	0	0	0	32.9431	0	12.1648	0	0	0	132.803	0	0	25.1171	0	0	0	0	23.5603	0
	2981	2981_chr8:146096936-146103212	HML	6278	6029	0.24125	0	0	0.208293	0	0	0.0780454	0	0	0.179834	0.566546	0.166507	2.44375	0.195957	0.127038	0.802984	1.30177	0	0	0	0.356488	0.294668	1.47067	0.482241	0.558725	0.792722	1.51814	0.412196	0	0.217742	0.20989	0	0.178484	0	0	0.295348	0.835976	0.222992	0.467996	0.495033	0.228368	0.409922	0.337644	0.101132
	2982	2982_chr8:146084300-146094055	HERVHF	9757	9508	1.33043	1.1917	1.13835	0.731003	0	1.73645	1.12844	1.1205	1.00676	1.7053	2.4682	0.517718	8.36905	1.33229	0.376651	8.80703	7.8917	0.800938	0.5354	0.932229	0.893505	0.770668	9.42458	3.46118	8.93394	4.61973	11.7285	3.12372	1.48371	1.33055	1.447	4.9325	2.01162	1.00919	3.34049	2.80654	3.32916	5.24479	1.46196	1.03225	1.37697	0.973522	2.98015	0.707927
	2983	2983_chr8:146180481-146185188	HERVHF	4709	4460	0	0	0	0	0	0	0	0	0	0	0	0.810912	0.107792	0.762653	0.723044	0	0	0	0	0	0.0861036	0	0	0	0	0	0	0	0	0	0	0	0	0	0	0	0	0	0	0	0	0	0	0
	2984	2984_chr8:146281055-146292082	HML	11029	10780	0	0	0	0	0	1.30234	0.290417	0	0.0908083	0	0.906474	0.150559	0.566451	0.534672	0.209956	0.57356	0.289461	0.721193	0.802393	1.25717	1.81339	1.47334	0.597386	0.0941437	0.558725	0.413672	0.39687	0.164524	0.785256	0	0	0	0.356967	0	0.908623	0.590697	0	0.359444	0.114313	0.300724	0.346028	0.0425758	0.472702	0.101132
	2985	2985_chr8:146246630-146254228	HML	7600	7351	0	0	0	0	0	0	0	0	0	0	0	0	0	0	0	0	0.253827	0.0940686	0.123445	0	0	0	0	0	0	0	0	0	0	0	0	0	0	0	0	0	0	0	0	0	0	0	0	0
	2986	2986_chr8:146254332-146257548	HML	3218	2969	0	0	0	0	0	0	0	0	0	0	0	0	0	0	0	0	0	0	0	0	0	0	0	0	0	0	0	0	0	0	0	0	0	0	0	0	0	0	0	0	0.0144178	0	0.0675288	0
	2989	2989_chr9:2275784-2281525	HERVHF	5743	5494	0	0	0	0	0	0	0	0	0	0	0	0.153821	0.286522	0.0746806	0.154296	0.360901	0.835844	0	0	0	0.064816	0.176801	0	0	0	0	0	0	0	0	0	0	0	0	0	0	0	0	0.142891	0.0375905	0	0.127727	0	0
	2991	2991_chr9:2509233-2514932	HERVHF	5701	5452	0	0	0	0	1.38982	0	0	0	0	0	0	0.0351653	0.373491	1.15392e-05	0	2.06802e-05	0	0.0313562	0	0	0	0	0	0	0	0.206836	0	0.164524	0	0	0	0	0	0	0	0	0	0	0	0	0	0	0.270115	0
	2993	2993_chr9:3809395-3816769	HERVHF	7376	7127	0	0	0	0	0	0	0	0	0	0	0	0	0	0	0	0	0	0	0	0	0	0	0	0.0418463	0	0	0	0	0	0	0	0	0	0	0.302874	0	0	0	0	0	0	0	0	0
	2997	2997_chr9:6078721-6087859	HERVIPADP	9140	8891	0	0	0	0	0	0	1.52532e-06	0	0	0	0	0.218029	0.0953309	0.538039	0.0635191	0	0.14473	1.01873e-08	0	0	0.032408	0	0	0	0	0	0	0	0	0	0	0	0	0	0.605749	0	0	0.539166	0	0	0	0	0.337644	0
	2998	2998_chr9:7785527-7791624	HSERVIII	6099	5850	0	0	0	0	0	0	0	0	0.0194316	0	0	0	0.377634	0	0	0.344136	0.00144613	0	0	0	0	0	0	0	0	0	0	0	0	0	0	0	0	0	0	0	0	0	0	0	0	0	0.0837223	0
	3002	3002_chr9:10884595-10889539	HERVHF	4946	4697	0	0	0	0	0	0	0	0	0	0	0	0.0904128	0	0	0	0	0	0	0	0	0	0	0	0	0	0	0	0	0	0	0.20989	0	0	0	0.605749	0	0	0	0	0	0	0	0	0
	3003	3003_chr9:11253556-11261878	HML	8324	8075	0	0	0	0	0	0	0	0	0	0.115042	0	0.105496	0	0.172625	0.0635191	0	0	0	0	0	0	0	0	0.176398	0.139681	0	0	0.121688	0.261752	0	1.04945	0	0	0	1.2115	0	0	2.51611	0	0	0	0	0.943472	0
	3004	3004_chr9:12166461-12176163	HERVFRDLIKE	9704	9455	0	0.595849	0	0.208293	2.77963	0	0.148295	0.136102	0.194316	0.138323	0.453237	0.666506	4.31715	0.805585	0.381114	3.55607	3.33502	0	0	0	0.064816	0.0589336	4.13443	1.18887	3.63171	1.49507	2.89783	1.3206	0.330886	0.435483	0	0.821923	0.196894	0.787451	1.9361	1.3369	0	1.26134	0.150713	0.263133	0.385978	0.212879	0.473708	0
	3005	3005_chr9:12948344-12954651	HERVHF	6309	6060	0	0	0	0	0	0	0	0	0	0	0	0.0857288	0	0.28902	0	0	0	0	0	0	0	0	0	0	0	0	0	0	0	0	0	0	0	0	0	0	0	0	0	0	0	0	0.0675288	0
	3016	3016_chr9:21922275-21931724	HERVFRDLIKE	9451	9202	0	1.1917	0	0.729026	0	0	0.790909	0.68051	1.06874	0.920334	0.339928	0.175867	0.377634	0.172625	0.127038	0.917696	0.434191	0	0	0	0.064816	0.117867	1.1201	0.418463	1.11745	0.723926	0.595304	0.712938	1.04701	0	0	2.74597	0.892419	1.5749	2.30586	2.36279	0	0.718888	0.342938	0.639038	0.879487	0.468334	1.14799	0.910192
	3017	3017_chr9:22434276-22441740	HERVW9	7466	7217	0.24125	0	0	0	0	0	0	0	0	0	0	0	0.0944085	0	0.0635191	0	0	0	0	0	0	0	0	0.0418463	0	0.310254	0	0.109683	0	0	0	0	0	0	0.302874	0	0	0	0	0	0	0	0	0
	3018	3018_chr9:22658533-22664084	HERVHF	5553	5304	0	0	0	0	0	0	0	0	0	0	0	0.0351653	0	0	0	0	0	0	0	0	0	0.0589336	0	0	0	0	0	0	0	0	0	0	0	0	0	0	0	0	0	0	0	0	0	0
	3020	3020_chr9:23916358-23925588	HERVW9	9232	8983	0	0	0	0	0	0	0	0	0	0	0	0	0	0	0	0	0	0	0	0	0	0	0	0	0	0	0	0	0	0	0	0	0	0	0	0	0	0	0	0	0	0	0.0675288	0
	3024	3024_chr9:25288287-25294096	HERVHF	5811	5562	0	0	0	0	0	0	0	0	0	0	0	0	0.103543	0.0929121	0.221313	0	0	0	0	0	0	0	0	0	0	0	0	0	0	0	0	0	0	0	0	0	0	0	0	0	0	0	0	0
	3025	3025_chr9:25668973-25675212	HERVHF	6241	5992	0	0	0	0	0	0	0	0	0	0	0	0.0424836	0	0	0.153341	0	0	0	0	0	0	0	0	0	0	0	0	0	0	0	0	0	0	0	0	0	0	0	0	0	0	0	0	0
	3026	3026_chr9:25994622-26001363	HERVHF	6743	6494	0	0	0	0	0	0	0.0247159	0	0.0582948	0	0	0	0.692344	0	0.0635191	0.661904	0.639002	0.282206	0.285784	0.122718	0.141526	0.210186	0	0.21969	0.139681	0.310254	0	0.109683	0	0	0	0	0	0	0.605749	0	0	0.179722	0.114313	0	0.0144178	0	0.226644	0
	3027	3027_chr9:26102943-26109671	HSERVIII	6730	6481	0	0	0	0	0	0	0	0	0.0194316	0.230083	0	0	0	0	0	0	0	0	0	0	0	0	0	0	0	0.310254	0	0	1.42129	0	0.629671	0	0	0	5.7955	0	0	2.23084	0	0	0	0	0.507949	0
	3030	3030_chr9:26825998-26831463	HERVW9	5467	5218	0	0	0	0	0	0	0	0	0	0	0	0	0.0944085	0	0	0	0.14473	0	0	0	0	0	0	0	0	0	0	0	0	0	0	0	0	0	0	0	0	0	0	0	0	0	0	0
	3031	3031_chr9:26970919-26978131	HERVIPADP	7214	6965	0.24125	0	0	0.104147	0	0	0.173011	0.272204	0.349769	0.69025	0.453237	0.386818	4.29912	0.356693	0.381114	4.93074	3.08312	0.219493	0.154306	0.201147	0.291672	0.0941694	2.62601	1.30176	2.33733	1.483	3.95168	2.05461	0.448533	0.435483	0	0.834696	0	0	2.595	0.295348	0	1.80667	0.171469	0.112771	0.197867	0.0851516	0.291522	0.202265
	3032	3032_chr9:27637114-27643618	HSERVIII	6506	6257	0	0	0	0	0	0	0	0	0	0	0	0	0	0	0	0	0	0	0	0	0	0	0	0	0	0	0	0	0	0	0	0	0	0	0	0	0	0	0	0	0	0	0	0
	3033	3033_chr9:27779117-27795566	HSERVIII	16451	16202	0.280904	1.1917	0	0.208293	0.694909	0	0.260901	0.136102	0.258697	0	0	0.446072	6.56526	0.244351	0.166152	6.10959	8.44195	1.46737	1.4656	1.66159	1.77541	1.82082	1.63124	1.71614	0.954576	2.21748	1.66769	1.28062	0.261752	0.304087	0.263549	0	0.178484	0.393726	0.694861	0.483621	0	0.972392	0.206243	0.314965	0	0.393006	0.146914	0.342768
	3035	3035_chr9:29377366-29384675	HERVERI	7311	7062	0	0	0	0	0	0	0	0	0	0	0	0	1.35385	0	0	1.41207	0.311434	0	0	0	0	0	0	0	0	0	0	0	0	0	0.20989	0	0	0	0	0	0	0	0	0	0	0	0	0
	3037	3037_chr9:29651710-29660161	HML	8453	8204	0	0	0	0	0	0	0.0761485	0	0.11562	0.230083	0.121982	0	1.34958	0	0.114097	0.458848	0	0.0313562	0	0	0	0	0.535109	0.172384	0.42963	0.206836	0.39687	0.285947	0	0	0	0	0	0	0.302874	0	0	0.359444	0.0287493	0.0375905	0.0289099	0.128813	0.270115	0.124618
	3038	3038_chr9:29775511-29780682	HML	5173	4924	0	0	0	0	0	0	0	0	0	0	0	0	0	0	0	0	0	0	0	0	0	0	0.149346	0	0.139681	0	0	0	0	0	0	0	0	0	0.0772294	0	0	0	0	0	0	0	0	0
	3042	3042_chr9:31326351-31334692	HERVHF	8343	8094	0	0	0	0	0	0	0	0	0	0	0	0.0428897	0	0	0	0.121395	0	0	0	0	0	0	0	0	0	0	0	0	0	0	0	0	0	0	0	0	0	0	0	0	0	0	0	0
	3043	3043_chr9:31772324-31777711	HML	5389	5140	0	0	0	0	0	0	0	0	0	0	0	0	0	0	0	0	0	0	0	0	0	0	0	0	0	0	0	0	0	0	0	0	0	0	0	0	0	0.179722	0	0	0	0	0	0
	3046	3046_chr9:32162648-32168562	HERVHF	5916	5667	0	0	0	0	0	0	0	0	0.0388632	0	0	0	0	0	0.0635191	0.114712	0	0	0	0	0	0	0.22402	0.0418463	0.279362	0.103418	0.0992174	0.0548414	0	0.217742	0	0	0	0	0	0	0	0	0	0	0	0	0.135058	0
	3050	3050_chr9:35003405-35011005	HERVHF	7602	7353	0	0	0	0.208293	0	1.30234	0	0	0.0198937	0	0.339928	0.0351653	1.0488	0	0	0.697549	0.736223	0	0	0	0.259264	0.353601	0.527023	0.549442	0.575865	0.462475	0.400867	0.833403	0	0	0	0	0	0	0.302874	0	0	0	0.0857344	0	0.0144178	0.0425758	0.202587	0.101132
	3052	3052_chr9:35019243-35025458	HERVHF	6217	5968	0	1.1917	0	0	2.05782	0	0.0358475	0.136102	0.06412	0.412985	0.339928	0.228409	0.644825	0.386292	0.127038	0.639282	1.73016	0	0	0.0502867	0.163199	0.151054	1.0712	1.17922	1.17168	0.229224	2.3784	1.33264	0	0	0.419781	0.249633	0	0	0.346697	0	0	0	0.0857344	0.187952	0.0447763	0.127727	0.0903563	0
	3054	3054_chr9:35455414-35462086	HERVIPADP	6674	6425	0.24125	0.595849	0	0.416586	0.231636	0	0.54375	0.816612	0.330337	0.345125	1.01978	0.363325	1.98258	0.257678	0.302768	1.31551	2.66003	0.282206	0.24689	0.15086	0.404744	0.471469	2.91226	0.51999	3.46007	0.229955	3.23411	0.67359	0.785256	0.217742	0.629671	0.499267	0.356967	0	2.12012	1.47674	0.278659	0.718888	0.142891	0.112771	0.201849	0.383182	0.202587	0.910192
	3055	3055_chr9:35582345-35587796	HML	5453	5204	0.24125	0	1.13835	0.239754	0	0	0.0494318	0	0.0909233	0.115042	0	0.298499	2.48795	0.120735	0.447704	1.98008	2.13142	0.125425	0.0925838	0.15086	0.226856	0.294668	0.985784	0.700975	0.454643	0.662464	1.25579	0.601386	1.83226	0	0.839562	0.249633	0.356967	0	2.01523	0	0	0.539166	0.127341	0.134086	0.282363	0.0869948	0.297321	0.40453
	3058	3058_chr9:42455124-42461301	HSERVIII	6179	5930	0	0	1.13835	0.208293	0.463272	0	0	0	0.0710275	0	0	0.246157	2.68355	0.345251	0.547454	3.30882	2.03045	0.25085	0.277751	0.30172	0.257852	0.396198	0	0.0492916	0.139681	0	0	0.0834752	0.261752	0	0	0	0.178484	0	0.460303	0	0	0	0	0	0	0	0.135058	0.101132
	3064	3064_chr9:66700034-66708357	HERVIPADP	8325	8076	0.116021	0	0	0.197977	0.338692	0.212075	0.0118648	0	0.0406489	0.111544	0	0.0170464	0.229941	0	0	0.217136	0.15892	0	0	0	0	0	0.149604	0.0202125	0.461774	0	0.187468	0.0527441	0.128764	0	0.101731	0.121674	0	0	0	0	0.133684	0	0	0	0	0	0	0
	3066	3066_chr9:69883031-69891352	HERVIPADP	8323	8074	0.125229	0	0	0.218609	0.356217	0.222038	0.0128511	0	0.0437203	0.118539	0	0.0181189	0.242101	0	0	0.231074	0.173003	0	0	0	0	0	0.158492	0.0216338	0.495757	0	0.209401	0.0569386	0.132988	0	0.108159	0.127959	0	0	0	0	0.144975	0	0	0	0	0	0	0
	3068	3068_chr9:72019483-72025195	HERVHF	5714	5465	0	0	0	0	0	0	0	0	0	0	0	0.38588	0.287054	0.231653	0.127793	0.347714	0.14473	0	0	0	0	0	0	0	0	0	0	0	0	0	0	0	0	0	0	0	0	0	0	0	0	0	0.067527	0
	3069	3069_chr9:72540320-72548853	HERVIPADP	8535	8286	0.24125	0	0	0	0	0	0	0	0	0	0	0	0.0944085	0	0	0	0	0	0	0	0	0	0	0	0	0	0	0	0	0	0	0	0	0	0	0	0	0	0	0	0	0	0	0
	3070	3070_chr9:76700703-76708718	HERVHF	8017	7768	0	0	0	0	0	0	0	0	0	0	0	0.204929	1.02169	0	0.0820425	0.611734	0.539614	0	0	0	0	0	0.315889	0.0896875	0.139681	0	0	0.172735	0.261752	0	0.335384	0	0.178484	0	0.859836	0	0	0.359444	0.0571563	0	0.0576713	0	0.270115	0
	3072	3072_chr9:77966074-77972507	HERVHF	6435	6186	0	0	0	0	0	0	0	0	0	0	0	0.0375207	0	0.0575418	0.0635191	0	0	0	0	0	0	0	0	0	0	0	0	0	0	0	0	0	0	0	0	0	0	0.179722	0	0.0375905	0	0	0	0
	3074	3074_chr9:79103218-79110608	HERVW9	7392	7143	0	0	0	0	0	0	0.0741477	0	0.0194316	0	0.226618	0.0939754	0.283225	0.0575418	0.095741	0.458848	0.289461	0	0	0	0.194448	0.176801	0.448039	0.544002	0.558725	0.594142	0.496087	0.219366	0.261752	0	0.20989	0.249633	0	0	0	0	0	0.539166	0.218286	0.075181	0.0720891	0.127727	0.0675288	2.46783e-08
	3076	3076_chr9:80795610-80801736	HERVHF	6128	5879	0	0	0	0	0	0	0	0	0	0	0	0	0	0	0	0.117808	0	0	0	0	0	0	0.0746462	0	0	0	0	0	0	0	0	0	0	0	0	0	0	0	0	0	0	0	0	0
	3078	3078_chr9:81046216-81057948	HERVW9	11734	11485	1.20625	1.78755	0	0.416586	0.231636	0	0.222443	0.408306	0.476832	0.460167	1.38467	0.562645	4.30387	0.748043	0.485167	4.31475	5.54281	0.0313562	0	0	0.518528	0.530402	4.86677	2.37541	4.44161	1.84046	4.38006	1.59788	0	1.08871	1.25934	0.7489	0	0.787451	1.70287	1.47674	0.835976	1.37074	0.428672	0.225543	0.139313	0.425758	0.405173	0.40453
	3081	3081_chr9:82752251-82760393	HERVHF	8144	7895	0	0	0	0	0	0	0.0494318	0	0	0	0	0.0703306	0	0.115084	0.127038	0	0	0	0	0	0	0	0.373366	0.125539	0.279362	0.103418	0.595304	0	0	0	0	0.249633	0	1.18118	0	0	0	0.359444	0.200047	0.225543	0.0144178	0.0425758	0	0
	3083	3083_chr9:83624273-83630192	HERVHF	5921	5672	0	0	0	0	0	0	0	0	0	0	0	0	0	0	0.0640253	0	0	0	0	0	0	0	0	0	0	0	0	0	0	0	0	0	0	0	0.302874	0	0	0	0	0	0	0	0.135058	0
	3085	3085_chr9:85314595-85321298	HERVHF	6705	6456	0	0	0	0	0	0	0	0	0	0	0	0.148672	0	0	0	0	0	0	0	0	0	0	0	0	0	0	0	0	0	0	0	0	0	0	0.302874	0	0	0	0	0	0	0	0	0
	3087	3087_chr9:85498644-85506614	HERVHF	7972	7723	0	0	0	0	0.694909	0	0	0.68051	0.0787762	0	0	0.273099	0.472998	0.230927	0.377458	0	0.144974	0	0	0	0	0	0	0	0	0	0	0	0.261752	0	0	0	0	0	0	0	0	0	0	0	0	0	0	0
	3088	3088_chr9:87985053-87991565	HSERVIII	6514	6265	0	0	0	0	0	0	0.0247159	0.272204	0.0582948	0	0.113309	0	0.755268	0	0	1.47157	0.868382	0.501699	0.586364	0.45258	0.745385	0.589336	0.672059	0.125539	0.279362	0	0.297652	0.0548414	0.261752	0	0	0.249633	0.356967	0	0.605749	0	0	0	0.0285781	0.112771	0.0144178	0.127727	0.0675288	0.40453
	3089	3089_chr9:88073281-88081783	HERVHF	8504	8255	0	0	0	0	0	0	0	0	0	0	0	0	0.193581	0	0.0645925	0.120075	0.15074	0	0	0	0	0	0	0	0	0	0	0	0	0	0	0	0	0	0	0	0	0	0	0	0	0	0	0
	3090	3090_chr9:88495891-88501197	HERVHF	5308	5059	0.0165993	0	0	0.416586	0	0	0.12358	0	0.155453	0.242523	0.113309	0.0546793	0.544359	0	0	0.917696	0.868382	0.0940686	0	0	0.421304	0.471469	1.04543	0.376617	2.31591	0.206836	1.48826	0.603256	0.29817	0	0.20989	0.998533	0	0.393726	0.605749	0.295348	0	0.359444	0.0857344	0.0375905	0.205672	0.0425758	0.337644	0.303397
	3092	3092_chr9:88762111-88778465	HERVW9	16356	16107	0	0	0	0	0	0	0.197204	0	0.150775	0.460167	0.566546	1.22843	13.5045	1.53082	0.985689	15.4143	15.2223	0.266209	0.031709	0	0.256319	0.162911	1.63583	2.01565	1.61328	2.69749	1.18113	1.2481	0.332514	0.217742	0.20989	0	0.356967	0	0.605749	0	1.11463	0.359444	0.261976	0.369672	0.487406	0.507244	0.444862	0
	3093	3093_chr9:88977878-88982427	HERVIPADP	4551	4302	0	0	0	0	0	0	0	0	0	0	0	0	0	0	0	0	0	0	0	0	0	0	0	0	0	0	0	0	0	0	0	0	0	0	0	0	0	0	0	0	0	0	0	0
	3095	3095_chr9:90025242-90036988	HERVHF	11748	11499	1.4475	1.1917	0	1.73002	0	0	0.346023	0.68051	0.614129	0.69025	0.906474	5.22187	9.54196	5.20013	6.31818	11.5159	10.201	0.564412	0.771532	0.45258	0.518528	0.353601	5.81569	3.20643	4.83431	2.11167	5.60981	3.17479	1.57051	0.435483	0.839562	0.249633	0.178484	1.96689	2.88184	1.18139	1.51015	2.33639	0.542985	0.685282	0.50922	0.553486	0.762806	0.390518
	3097	3097_chr9:90652007-90659717	HERVIPADP	7712	7463	0.482499	0	1.13835	0	1.15818	0	0.430989	0.740595	0.726061	0.115042	0.453237	0.306351	1.16232	0	0.0635191	0.145154	0.865666	0	0	0	0.135252	0.294668	1.91515	0.387615	2.34891	0.534751	2.07643	0.675328	0	0.594779	0.227731	0	0.356967	0.787451	0.993831	0.295348	1.02374	0.400498	0.600141	0.563857	0.119572	0.468334	0.0675288	0
	3099	3099_chr9:91548185-91558882	HERVW9	10699	10450	0.341248	1.1917	0	0.31244	0.231636	0	0.207258	0	0.194316	0.137329	0.793165	0	1.62923	0	0	1.23191	0.449899	0	0	0	0.28193	0.428165	1.98708	1.05776	2.61786	1.76307	1.68579	1.11952	0.261752	0	0.700033	0.499267	0.663836	0	1.09903	0.470942	0	1.07935	0.488297	0.169461	0.150193	0.252667	0.142447	0.367593
	3100	3100_chr9:92986135-92989988	HERVERI	3855	3606	0	0	0	0	0	0	0	0	0.0582948	0.230083	0	0	0.0944085	0	0	0.458848	0	0	0	0	0	0	0	0	0	0	0	0.109683	0	0.217742	0	0	0	0	0	0	0	0.179722	0	0	0	0	0	0
	3101	3101_chr9:93175201-93180969	HERVHF	5770	5521	0	0	0	0	0	0	0	0	0	0	0	0.330466	0.119658	0.465722	0.43929	0	0	0	0	0	0	0	0	0	0	0	0	0	0	0	0	0	0	0	0	0	0	0	0	0	0	0	0	0
	3102	3102_chr9:93434574-93443301	HEPSI	8729	8480	0	0	1.13835	0	0	0	0.188676	0.136102	0.205479	0.127053	0.453237	0.0399038	2.03903	0.249138	0.144113	1.98152	1.67572	0.25085	0.24689	0.30172	0.16204	0	4.12678	1.00579	2.91888	1.58005	3.05197	1.11515	0	0.653225	0.20989	0.249633	0.178484	0.581143	1.08279	0	0	0	0.228625	0.239663	0.144836	0.402087	0.241946	0.109152
	3103	3103_chr9:93515904-93521649	HERVERI	5747	5498	0	0	0	0	0	0	0	0	0	0	0	0	0	0	0	0	0	0	0	0	0	0	0	0	0	0	0	0	0	0	0	0	0	0	0	0	0	0	0	0	0	0	0	0
	3104	3104_chr9:93666186-93673961	HML	7777	7528	0	0	0	0	0	0.434112	0.0741477	0	0.0194316	0	0	0	0.283225	0	0	0.114712	0	0.125425	0.123445	0.201147	0	0	0.373366	0.0836926	0.419044	0.103418	0.297652	0	0	0	0.419781	0	0	0	2.423	0	0	0.81566	0.114313	0.225543	0.259521	0.212879	0.675288	0
	3107	3107_chr9:94834170-94840680	HERVHF	6512	6263	0	0	0	0	0	0	0	0	0	0	0	0	0.188817	0.0575418	0	0.229424	0.14473	0	0	0	0	0	0	0.167385	0	0	0	0	0	0.217742	0.20989	0	0	0	0.302874	0	0	0	0	0	0	0	0.202587	0
	3109	3109_chr9:96109854-96115619	HERVHF	5767	5518	0	0	0	0	0	0	0	0	0	0	0	0.105585	0.30068	0.0679016	0.173382	0.389452	0.153035	0	0	0	0	0	0	0	0	0	0	0	0	0	0	0	0	0	0	0	0	0	0	0	0	0	0	0
	3110	3110_chr9:96513346-96518095	HML	4751	4502	0	0	0	0	0	0	0	0	0	0	0	0	0	0	0	0	0	0	0	0	0	0	0	0	0	0	0	0	0	0	0	0	0	0	0	0	0	0.179722	0	0	0	0	0.0675288	0
	3112	3112_chr9:97028406-97032496	HERVFRDLIKE	4092	3843	1.12429	0.595849	0	0.248056	2.29489	1.30234	0.0763025	0.272204	0.426953	0.295508	0.226618	0.250941	2.32488	0.20591	0.454575	1.54407	2.60331	0.465499	0.333589	0.56741	0.341772	0	1.49635	0.783459	2.06143	0.338365	1.45123	1.05244	0.405025	0	0.825079	0	0	0	1.49397	0	0	0.359444	0.230215	0.2013	0.10255	0.0950258	0.135058	0.541353
	3113	3113_chr9:97302153-97307792	HERVHF	5641	5392	0	0	0	0	0	0	0	0	0.0388632	0	0	0	0	0.0685236	0.316599	0	0	0	0	0	0	0	0	0	0	0	0	0	2.09402	0	0.733481	0	0	0	5.62717	0	0	2.93713	0	0	0	0	1.67866	0
	3118	3118_chr9:99976963-99983043	HERVHF	6082	5833	0	0	0	0	0	0	0	0	0	0	0	9.93561	7.25325	10.9918	10.2264	7.43261	8.33162	0	0	0	0	0	0	0	0	0	0	0	0	0	0	0	0	0	0	0	0	0	0	0	0	0	0.0670819	0
	3120	3120_chr9:101029096-101033464	HERVHF	4370	4121	0	0	0	0	0	0	0	0	0	0	0	0	0	0	0	0.203052	0	0	0	0	0	0	0	0	0	0	0	0	0	0	0	0	0	0	0	0	0	0	0	0	0	0	0	0
	3122	3122_chr9:102432049-102438180	HERVHF	6133	5884	0	0	0	0	0	0	0	0	0	0	0	0	0	0	0	0	0.304983	0	0	0	0	0	0	0	0	0	0	0	0	0	0	0	0	0	0	0	0	0	0	0	0	0	0	0
	3123	3123_chr9:102901741-102908826	HERVHF	7087	6838	0	0	0	0	0	0	0	0	0.0194316	0	0.113309	0.573641	2.29032	0.90424	0.639396	2.27996	1.97809	0	0	0	0.129632	0	0.608378	0.125539	0.437391	0.103418	0.595304	0.164524	0.261752	0	0.20989	0	0	0	0.71486	0	0	0.222828	0	0	0.0432535	0	0.337644	0
	3126	3126_chr9:103125405-103130000	HML	4597	4348	0	0.595849	0	0	0	0	0.0494318	0	0.0660035	0	0.226618	0.332762	1.60494	0.287709	0.254076	1.03241	1.01311	0.072261	0	0	0.129632	0.0655612	1.04543	0.670022	0.661438	1.03418	1.46628	0.911656	0	0	0.20989	0.249633	0.178484	0	0.302874	0	0	0.179722	0.0571563	0.075181	0.100925	0	0.0675288	0.303397
	3129	3129_chr9:104266530-104274879	HEPSI	8351	8102	0	0	0	0	0	0	0.0247159	0	0.0194316	0	0	0	0.701004	0	0	0.24207	0.657545	0	0	0	0	0	0.0746732	0.0418463	0.139681	0	0	0.164524	1.04701	0	0	0	0	0	2.423	0	0	0.718888	0	0	0.0144178	0	0.337644	0
	3136	3136_chr9:108802020-108806209	HSERVIII	4191	3942	0	0	0	0	0	0	0	0	0	0	0	0	0.0944085	0	0	0.114712	0	0	0	0	0	0	0	0	0.139681	0	0	0	0.261752	0	0	0	0	0	0.302874	0	0	0.179722	0	0	0	0	0	0
	3138	3138_chr9:109549788-109555265	HERVHF	5479	5230	0	0	0	0	0	0	0	0	0	0	0	0	0.0951392	0.0575418	0	0	0.147935	0	0	0	0	0	0	0	0	0	0	0.109683	0.261752	0	0	0	0	0	0	0	0	0	0.0285781	0.0375905	0	0.0425758	0	0
	3142	3142_chr9:111554874-111563061	HUERSP	8189	7940	0	0	0	0	0	0	0	0	0	0	0	0	0	0	0	0	0	0	0	0	0	0	0	0	0	0	0.0992174	0	0.261752	0	0	0	0	0	0	0	0	0	0	0	0	0	0.0675288	0
	3145	3145_chr9:115154221-115161677	HML	7458	7209	0	0	0	0	0	0	0	0	0	0	0	0	0	0.0575418	0.0635191	0	0	0.344244	0.443875	0.281547	8.20367e-10	0	0.0810302	0.0312727	0	0	0.0992174	0.102685	0.261752	0	0.20989	0	0	0	0.302874	0	0	0.179722	0.0857344	0	0	0.0425758	0.229869	0
	3149	3149_chr9:117934744-117942614	HERVHF	7872	7623	0	0	0	0	0	0	0	0	0	0	0	0.0407742	0	0	0.0722409	0	0	0	0	0	0	0	0	0	0	0	0	0	0	0	0	0	0	0	0	0	0	0.179722	0	0	0	0	0	0
	3150	3150_chr9:118235460-118241986	HERVHF	6528	6279	0	0	0	0	0	0	0	0	0	0	0	0.449321	0.472042	0.334993	0.255885	0.773153	0.723652	0	0	0	0.032408	0.117867	0	0	0	0	0	0	0	0	0	0	0	0	0	0	0	0	0	0	0	0	0.0675288	0
	3151	3151_chr9:118601456-118607208	HERVHF	5754	5505	0	0	0	0	0	0	0	0	0	0	0	0.105496	0.188817	0.116978	0.191006	0	0	0	0	0	0	0	0	0	0	0	0	0	0	0	0	0	0	0	0	0.295348	0	0	0	0	0	0	0	0
	3155	3155_chr9:121247909-121253675	HERVHF	5768	5519	0	0	0	0	0	0	0	0	0	0	0	0	0	0.0972381	1.71037e-07	0.238922	0	0	0	0	0	0	0	0	0	0	0	0	0	0	0	0	0	0	0	0	0	0	0	0	0	0	0	0
	3156	3156_chr9:124552256-124559006	HERVHF	6752	6503	0	0	0	0	0	0	0	0	0	0	0	0	0.322151	0	0	0.180837	0.14473	0	0	0	0	0	0	0	0.139681	0	0	0	0	0	0	0	0	0	0	0	0	0	0	0	0	0	0	0
	3158	3158_chr9:125292872-125298430	HERVHF	5560	5311	0	0	0	0	0	0	0	0	0	0	0	0.044201	0.298255	0.143451	0	0	0	0	0	0	0	0	0	0	0	0	0	0	0	0	0	0	0	0	0	0	0	0	0	0	0	0	0	0
	3162	3162_chr9:128837900-128843023	HERVHF	5125	4876	0	0	0	0	0	0	0	0	0	0	0	7.92049e-06	0	0.000407876	0	0	0.164188	0	0	0	0	0	0	0	0	0	0	0	0	0	0	0	0	0	0	0	0	0	0	0	0	0.0425758	0	0
	3164	3164_chr9:131612515-131619736	HML	7223	6974	0	0	0	0	0	0	0	0	0.0194316	0	0	0	0.188817	0	0	0.57356	0.289461	0	0	0	0.064816	0.0589336	0	0.0418463	0	0.103418	0	0.0548414	0	0	0	0	0	0	0	0	0	0	0	0	0	0	0.0729926	0
	3165	3165_chr9:132349503-132358842	HERVHF	9341	9092	1.93	1.1917	0	0.496001	0	1.30234	0.564949	0.871009	0.622811	0.787883	0.541046	0.374444	6.86693	0.927435	0.448388	7.50769	6.62702	1.31596	1.20359	1.00573	0.32408	0.648269	8.60945	3.9416	8.8268	3.69531	8.88257	3.88435	5.49679	0.870967	9.02529	1.39015	2.13106	0	5.04525	0.295348	1.11463	5.21194	0.508076	0.338314	0.815547	0.760247	1.61684	0.814836
	3166	3166_chr9:134421486-134428529	HERVHF	7045	6796	1.93	1.1917	0	0.18225	0	0.868224	0.365007	0.136102	0.418389	0.345125	0.339928	0.473297	4.95288	0.367842	0.254076	4.88017	4.54147	0.156781	0.216029	0.15086	0.518528	0.530402	3.36481	1.15087	3.8425	1.33419	3.61273	1.72571	0.337749	0.217742	0.486734	1.24817	0.602513	0.393726	4.93567	0	0.278659	1.36	0.685875	0.689003	0.317192	0.961954	0.270115	0
	3167	3167_chr9:134555760-134562115	HML	6357	6108	0	0	0	0	0	0	0	0	0.0971579	0.115042	0	0	0.0176469	0	0	0	0.0118345	0	0	0	0	0	0	0	0	0	0	0.109683	0	0	0	0	0	0	0	0	0	0	0	0	0	0	0	0
	3170	3170_chr9:135906400-135912772	HERVIPADP	6374	6125	0.482499	0	0	0.104147	0	0.868224	0.228518	0.329095	0.213747	0.345125	0.113309	0.386818	2.52398	0.517876	0.190557	1.14712	1.81886	0.219493	0.370335	0.15086	0.032408	0	2.30668	0.905675	2.75144	1.17528	2.5424	1.19197	0.261752	0.217742	0.839562	0.249633	0.356967	0	0.302874	0	0	0.359444	0.114313	0.187952	0.317349	0.212879	0.270115	0.101132
	3171	3171_chr9:135951524-135960539	HERVERI	9017	8768	0.482499	0.595849	0	0.520733	0	0	0.276759	0.408306	0.505221	0.460167	0.368546	0.105496	2.36021	0.230167	0.127038	2.75309	1.59203	0	0	0	0.064816	0.117867	1.74467	1.48756	1.54602	1.34443	1.81613	0.89844	0.261752	0.653225	0	0	1.24939	0.787451	0.605749	1.47674	1.11463	1.6175	0.262404	0.152548	0.187432	0.298031	0.202587	0.40453
	3172	3172_chr9:136046352-136057945	HEPSI	11595	11346	0.299521	1.78755	2.2767	0.117739	0.768428	1.12671	0.692565	0.136102	0.696265	0.732782	1.22329	0.736731	7.553	0.703494	0.730406	8.18731	6.85423	0.480358	0.428885	0.306397	0.297882	0.672073	10.3818	3.50425	10.1165	3.4574	10.5924	3.79931	1.04374	2.39516	0.509923	2.69192	1.24939	0.841223	2.67826	1.27334	2.62839	2.36065	0.463257	0.513914	0.216052	0.65485	0.452751	0.303397
	3173	3173_chr9:136153270-136156606	HERVIPADP	3338	3089	0	0	0	0	0	0	0	0	0	0	0	0	0	0	0	0	0	0	0	0	0	0	0	0	0	0	0	0	0	0	0	0	0	0	0	0	0	0	0	0	0	0	0	0
	3175	3175_chr9:137815940-137820616	HSERVIII	4678	4429	0.24125	0.595849	3.41505	0	0	0.868224	0.291304	0.272204	0.155213	0.395649	0.339928	0.374236	1.719	0.287709	0.127038	0.917696	0.656606	0.125425	0.123445	0.251433	0	0	0.835907	0.853831	0.690912	0.827344	0.922226	0.339225	0	0.435483	0.419781	0.998533	0.535451	1.18118	1.2115	0.590697	0.835976	0.359444	0.142891	0.300724	0.374863	0.255455	0.405173	0.275354
	3176	3176_chr9:138329153-138336355	HERVERI	7204	6955	0	0	0	0	0	0	0	0	0.0194316	0.230083	0	0	0	0	0	0	0.14473	0	0	0	0	0	0	0	0	0	0	0.0608696	0	0	0.20989	0	0	0	0.302874	0	0	0.179722	0.187693	0.136211	0	0.130365	0.378311	0
	3177	3177_chr9:139674766-139684238	HML	9474	9225	0	0.595849	0	0.208293	0	0	0.222443	0	0.155453	0.345125	0.566546	0.353014	3.88662	0.481012	0.0674331	3.10782	2.49301	0	0	0	0	0.0589336	0.831165	0.50978	1.11745	0.620508	0.694522	0.438731	0.259204	0	0.20989	0	0	0.393726	0.302874	0	0	0.539166	0.0872616	0.300724	0.144178	0.298031	0.154763	0
	3178	3178_chr9:140738666-140744014	HERVHF	5350	5101	0	0	0	0	0	0	0	0	0	0	0	0	0	0	0	0	0	0	0	0	0	0	0	0	0	0	0	0	0.523504	0	0	0	0	0	0	0	0	0	0	0	0	0	0	0
	3180	3180_chr10:1391326-1397682	HERVHF	6358	6109	0	0	0	0	0	0	0	0	0	0	0	0.126254	0	0.186334	0.0842383	0	0.422979	0	0	0	0	0	0	0	0	0	0	0	0	0	0	0	0	0	1.2115	0	0	0	0	0	0	0	0.0675288	0
	3182	3182_chr10:4990227-4998270	HERVFRDLIKE	8045	7796	0	0	0	0	0	0	0	0	0	0	0	0	0.0944085	0	0.127038	0	0.14473	0	0	0	0.16204	0.294668	0.746732	0.0836926	0.419044	0.103418	0.39687	0	1.83226	0.653225	0.419781	0.499267	0	0	1.14367	0.295348	0	1.6175	0	0	0	0	0.0675288	0
	3183	3183_chr10:5080515-5089716	HML	9203	8954	0	0	0	0.208293	0	0	0.0803218	0	0	0	0.113309	0.0703306	0.59622	0	0	0.57356	0.889352	0	0	0	0	0	0.298693	0.125539	0	0.206836	0	0.164524	0.261752	0	0	0	0	0	0.302874	0	0	0	0.228625	0.263133	0	0.127727	0.368259	0
	3184	3184_chr10:5096639-5102960	HERVW9	6323	6074	0	0	0	0	0	0	0	0	0	0	0	0	0	0	0	0.229424	0	0	0	0	0	0	0	0	0	0.206836	0	0	0	0	0	0	0	0	0	0	0	0	0	0	0.0290913	0	0.101571	0
	3185	3185_chr10:5078852-5080434	HML	1584	1335	0	0	0	0	0	0	0	0	0	0	0	0	0	0	0	0	0	0	0	0	0	0	0	0	0	0	0	0	0	0	0	0	0	0	0	0	0	0	0	0	0	0	0	0
	3187	3187_chr10:5512731-5521696	HERVHF	8967	8718	0.24125	0	0	0	0	0	0.0583254	0.136102	0.0582948	0	0	0.0792925	0.74719	0.0604068	0.0635191	1.45069	1.3177	0	0	0	0.129632	0	0.695298	0.125539	0.285105	0.103418	0.408132	0.0563699	1.04701	0	1.04945	0	0.178484	0	7.87474	0	0	3.41472	0	0	0	0	1.55316	0
	3189	3189_chr10:5905456-5910787	HERVW9	5333	5084	0	0	0	0	0	0	0	0	0.0582948	0	0	0	0.377634	0	0	0	0.14473	0	0	0	0.16204	0.176801	0	0	0	0	0	0	0	0	0	0	0	0	0	0	0	0.480275	0.0571563	0.075181	0.0865069	0.127727	0	0
	3191	3191_chr10:6671581-6677503	HERVHF	5924	5675	0	0	0	0	0	0	0	0	0	0	0	0.179638	0	0	0.0177167	0	0	0	0	0	0	0	0	0	0	0	0	0	0	0	0	0	0	0	0	0	0	0	0	0	0	0	0	0
	3192	3192_chr10:6866481-6875494	HML	9015	8766	0	0	0	0	0	0	0	0	0.0194316	0.115042	0	0	0.91094	0	0	0.397652	0.434191	0	0	0	0	0	0	0.0418463	0	0	0	0	0	0	0	0	0	0	0	0	0	0	0	0	0	0	0	0
	3193	3193_chr10:6838014-6844915	HERVHF	6903	6654	0	0	0	0	0	0	0	0	0	0	0	0.238508	0.658655	0.131445	0.159464	0.830542	0.723652	0	0	0	0	0	0	0	0	0	0	0	0	0	0	0	0	0	0	0	0	0	0	0	0	0	0	0
	3194	3194_chr10:15026385-15040890	HERVERI	14507	14258	0	0.595849	0	0	0	0.434112	0.0247159	0	0.0777263	0.115042	0.113401	0.0703306	0.28771	0.0575418	0	0.344136	0.14473	0.0313562	0	0	0.169114	0.0589336	1.04744	0.179259	0.989822	0.620508	1.41957	0.175038	0	0.870967	0.20989	0	0	0	0.477451	0	0.278659	0.568826	0	0	0.374863	0	0.201138	0.101132
	3195	3195_chr10:15018279-15027146	HERVERI	8869	8620	0	0	0	0	0	0	0	0	0	0	0	0	0	0	0	0	0	0	0	0	0	0	0	0	0	0	0	0	0	0	0.20989	0	0	0	0	0	0	0	0	0	0	0	0.135058	0
	3196	3196_chr10:15053464-15061214	HERVERI	7752	7503	0.482499	0	0	0	0.705661	0	0.293949	0.136102	0.194316	0.230083	0.339928	0.210992	2.96524	0.345251	0.317595	2.44619	1.79353	0.682399	0.766057	0.11074	0.064816	0	1.87016	0.957355	2.108	1.55127	2.05161	1.69869	0.546549	0.435483	0.20989	0.499267	0.581168	0.393726	0.302874	0.295348	0.557317	0.179722	0.371516	0.300724	0.403699	0.383182	0.337644	0.530263
	3199	3199_chr10:17052206-17060764	HERVW9	8560	8311	0	0	0	0.225895	0	0	0.147237	0.381558	0	0	0	0.0703306	1.12379	0.0575418	0.0684691	0.688272	0.347308	0.274837	0.24689	0.251433	0	0	1.07224	0.466996	1.47674	0.110041	1.34929	0.727131	0.12165	0.435483	0.20989	0	0	0	1.12468	0.295348	0	0.89861	0	0.075181	0.175182	0	0.0675288	0
	3200	3200_chr10:18859021-18866395	HERVIPADP	7376	7127	0	0	0	0	0	0	0	0	0	0	0	0.0351653	0.283225	0.172625	0	0	0.289461	0	0	0	0	0	0	0.125539	0	0	0	0.0548414	0.261752	0	0.419781	0	0	0	0.302874	0	0	0.89861	0	0	0	0	0.0675288	0
	3203	3203_chr10:20406939-20413863	HERVHF	6926	6677	0	0	0	0	0	0	0	0	0	0	0	0	0.189859	0.125683	0.0636105	0	0	0	0	0	0	0	0	0.0418463	0	0	0	0	0	0	0	0	0	0	0	0	0	0.179722	0	0	0	0	0	0
	3204	3204_chr10:22427882-22435444	HERVW9	7564	7315	0	0	0	0	0	0	0	0	0	0	4.57944e-07	0	0	0	0	0	0	0	0	0	0	0	0	0	0	0	0	0	0	0	0	0	0	0	0	0	0	0	0	0	0	0	0	0
	3206	3206_chr10:23585768-23590145	HERVW9	4379	4130	0	0	0	0	0	0	0	0	0.0390734	0	0.113309	0.120992	0.295439	0.0638967	0.14005	0.471483	0.594594	0	0	0	0.32408	0.117867	0.157384	0.338671	0.291678	0.259719	0.337934	0.140967	0	0.435483	0.368383	0.249633	0	0	0.605749	0	0	0	0.0757252	0.0459393	0.0576713	0	0	0
	3209	3209_chr10:26005326-26011852	HERVHF	6528	6279	0	0	0	0	0	0	0	0	0	0	0	0	0.0944085	0	0	0	0	0	0	0	0	0	0	0	0	0	0	0	0	0.217742	0	0	0	0.393726	0	0	0	0	0	0	0	0	0	0
	3213	3213_chr10:27277046-27288181	HEPSI	11137	10888	0.743558	0.595849	1.13835	0.416586	0.838611	0	0.197107	0.136102	0.358439	0.230083	1.47302	0.690014	4.17843	0.383132	0.297937	2.68202	2.94114	0.0755318	0	0	0.064816	0.176801	2.31582	1.38682	3.00621	1.32689	2.37139	1.46894	1.13827	0.217742	1.04945	0.249633	0.178484	1.18118	0.908623	0.590697	0.393243	0.718888	0.27293	0.300724	0.323459	0.148611	0.742817	0.67477
	3215	3215_chr10:27754239-27759868	HERVHF	5631	5382	0	0	0	0	0	0	0	0	0	0	0	0.0703306	0	0.177063	0	0.120919	0	0	0	0	0	0	0	0	0	0	0	0	0	0	0	0	0	0	0.908623	0	0	0.179722	0	0	0	0	0	0
	3221	3221_chr10:35257790-35264564	HERVERI	6776	6527	0	0	0	0	0	0	1.78531e-07	0.136102	0	0	0	0	0	0	0	0	0	0	0	0	0	0	0	0	0	0	0	0	0	0	0	0	0	0	0	0	0	0	0	0	0	0	0	0
	3222	3222_chr10:35691988-35699048	HERVHF	7062	6813	0.105373	0	0	0	0	0	0	0	0.0777263	0	0	0	0.566451	0	0	0.802984	0.289461	0	0	0	0	0	0.0746732	0.209231	0.838087	0.413672	0	0.354749	0	0	0.325593	0	0.178484	0	1.2115	0	0	0.583678	0.0571563	0	0.102034	0.0851516	0.135058	0.202265
	3224	3224_chr10:37563992-37573946	HERVW9	9956	9707	0.24125	0	0	0	0	0	0	0	0.0388632	0	0	0	0.192292	0	0	0	0.14473	0	0	0	0	0	0	0	0	0	0	0	0.261752	0	0	0	0	0	0	0	0	0	0	0	0	0	0	0
	3226	3226_chr10:38225940-38233117	MLLV*	7179	6930	0	0	0	0	0	0	0	0	0	0	0	0	0	0	0	0	0	0	0	0	0	0	0	0	0	0	0	0.0548414	0	0	0.419781	0	0	0	0	0	0	0	0	0	0	0	0.147319	0
	3231	3231_chr10:42879540-42888938	HERVHF	9400	9151	0.825561	0	1.13835	0	0	0.868224	0.230303	0.158274	0.0288757	0	0.418212	0.154795	1.49263	0.179228	0.159611	1.41857	1.45784	0	0.0308613	0	0.194448	0.0589336	1.39634	1.60496	1.35147	1.3903	2.02812	1.12995	1.04701	0.217742	0.20989	0.249633	0	0.393726	2.09971	0	0.557317	0.594039	0.11777	0	0.28535	0.100914	0.237822	0.303397
	3232	3232_chr10:42982099-42989974	HML	7877	7628	0.482499	0	0	0.416586	0	0	0.914489	0.816612	0.757832	0.805292	0.226618	0	0	0	0	0	0	0	0	0	0.259264	0.235734	0	0	0	0	0	0	0	0	0.20989	3.24523	0.356967	2.75608	0.908623	0.886045	0.835976	4.49305	0.114313	0.0375905	0	0.0851516	0	0.809059
	3233	3233_chr10:42990347-42995729	HML	5384	5135	0.24125	0	0	0.104147	0	0	0.12358	0	0.0971579	0.575209	0	0.0703306	0.472042	0.0575418	0.190557	0.57356	0.723652	0	0	0	0	0	0.303839	0.209231	0.603	0.206836	0.39687	0.38389	0.261752	0	0	0	0	0	0.302874	0.886045	0.557317	0.179722	0	0.075181	0.0885123	0.0425758	0.135058	0
	3234	3234_chr10:43000132-43005029	HML	4899	4650	0	0	0	0	0	0	0	0	0.0388632	0	0	0	0	0	0	0	0	0	0	0	0	0	0	0	0	0	0	0	0	0	0	0	0	0	0	0	0	0	0	0	0	0	0	0
	3236	3236_chr10:43140639-43150218	HERVERI	9581	9332	0	0	0	0	0	0	0	0	0	0	0	0	0	0	0	0	0	0	0	0	0	0	0	0	0	0	0	0	0.261752	0	0	0	0.178484	0	1.2115	0	0	0.179722	0	0	0	0	0.12736	0
	3237	3237_chr10:43796372-43802078	HML	5708	5459	0	0	0	0.104147	0	0	0.462326	0.816612	0.427431	0.115042	0.566546	0.221837	2.05065	0.0868558	0.127038	3.59785	3.21047	0.0940686	0.24689	0.201147	0.0972241	0.235734	2.00752	1.16128	2.01996	0.206836	2.04966	0.75668	0.261752	0.217742	0.629671	0.499267	0	0.393726	0.908623	0.295348	0.42746	0.876878	0.257203	0.150362	0.337092	0.0851516	0.321753	7.21127e-08
	3238	3238_chr10:43788582-43796372	HML	7792	7543	1.53265	1.43198	0	0.612524	6.25418	1.86494	0.233841	0.307317	0.555596	0.345125	0.328566	0.371068	5.48324	0.250166	0.45425	5.71104	6.22394	0.279894	0.347229	0.364493	0.390484	0.308619	4.08331	1.46186	4.06299	1.69894	2.85068	1.20548	1.4578	0.55886	1.85898	0.497499	0.390911	0	1.96244	0.295348	0.278659	5.55183	0.839828	0.601087	0.437428	0.800021	0.574878	0.303397
	3240	3240_chr10:44081640-44086925	HML	5287	5038	0	0	0	0	0	0	0	0	0	0	0	0	0	0	0	0	0	0	0	0	0	0	0	0	0	0	0	0	0	0	0	0	0	0	0	0	0	0	0	0	0	0	0	0
	3241	3241_chr10:44078912-44092081	HERVERI	13171	12922	0	0	0	0	0	0	0.148295	0.408306	0.305826	0.198963	0.339928	0	0.193829	0.0575418	0.0635191	0.344136	0.294112	0	0	0	0	0	0.506122	0.126337	0.467561	0.413672	0.517666	0.109683	0	0	0	0.249633	0.178484	0	0.302874	0	0	0	0.0467747	0	0.0324136	0.0470258	0.344444	0.505662
	3244	3244_chr10:45774530-45782353	HML	7825	7576	0	0	0	0	0	0	0	0	0	0	0	0	0	0	0	0	0	0	0	0	0	0	0	0	0	0	0	0	0	0	0	0	0	0	0	0	0	0.179722	0	0	0	0	0	0
	3245	3245_chr10:46066830-46072762	HERVHF	5934	5685	0	0.595849	0	0	0	0	0.0247159	0	0.0582948	0	0	0	0.751346	0.115084	0.0635191	0.734469	0.434191	0	0	0	0.064816	0	1.13905	0.376617	0.558725	0.620508	0.892957	0.219366	1.00171	0	0.20989	0.499267	0.356967	0	0.941207	0	0.278659	0.60174	0.142891	0.075181	0	0.0425758	0.150432	0.101132
	3247	3247_chr10:50198988-50205812	HSERVIII	6826	6577	0.723749	0.595849	0	0	0	0	0.0494318	0	0.121163	0.115042	0	0.0351653	0.566451	0.230167	0.127038	0.344136	0	0	0	0	0	0	1.04543	0.584099	0.558725	0.561909	0.934114	0.471093	1.25421	0.217742	2.51869	3.49487	3.21271	0.393726	1.68655	0.590697	2.50793	1.25805	0.0857344	0.112771	0	0.0851516	0	0.101132
	3250	3250_chr10:53788498-53799321	HERVHF	10825	10576	0	0	0	0	0	0	0	0	0	0	0	4.71915	7.98447	4.37897	3.36323	7.86752	8.27062	0	0	0	0	0	0	0	0	0	0	0	0	0	0	0	0	0	0.302874	0	0	0	0	0	0	0	0	0
	3253	3253_chr10:54706212-54715753	MLLV*	9543	9294	0	0	0	0	0	0	0	0	0	0	0	0.0351653	0.566451	0.115084	0	1.03241	0.434191	0	0	0	0	0	0	0	0	0	0	0	0.261752	0	0	0	0	0	0	0	0	0.27183	0	0	0	0	0.144233	0
	3254	3254_chr10:54781754-54790427	HERVW9	8675	8426	1.93	1.1917	0	0.517114	0.231636	0.434112	0.315331	0	0.208322	0.460167	0.679855	0.140661	1.97435	0.531345	0.393088	3.35783	3.05922	0.431004	1.11101	0.502867	0.0723619	0.0622173	2.83991	1.01974	2.2349	1.24102	2.67887	0.830348	0.523504	0	0.20989	0.499267	0.356967	1.5749	0.721229	1.47674	0.278659	1.25805	0.825942	0.820386	0.560705	0.681213	0.675288	0.214315
	3255	3255_chr10:55097317-55100337	HML	3022	2773	0	0	0	0	0	0	0	0	0	0	0	0	0	0	0	0	0	0	0	0	0	0	0	0	0	0	0	0	0	0	0	0	0	0	0	0	0	0	0	0	0	0	0	0
	3256	3256_chr10:55249822-55264487	HERVHF	14667	14418	0.24125	0.595849	0	0.208293	0	0.868224	0	0	0.0226106	0	0.226618	0.82598	5.88771	0.703811	1.01801	8.76249	8.05859	0.573185	0.24689	0.315843	0.618196	0.882624	2.7778	0.83531	1.70558	1.6101	2.18102	0.92099	0	0	0	0	0	0	0	0	0	0.359444	0.114313	0.263133	0.0288356	0.0851516	0.137721	0.101132
	3257	3257_chr10:55926419-55932258	HERVHF	5841	5592	0	0	0	0	0	0	0	0	0	0	0	0	0.116292	0	0	0.125896	0	0	0	0	0	0	0	0	0	0	0	0	0	0	0	0	0	0	0	0	0	0	0	0	0	0	0	0
	3258	3258_chr10:56055062-56060967	HERVW9	5907	5658	0.24125	0	0	0.104147	0	0.434112	0.148295	0	0.0194316	0	0	0.105496	1.60494	0.0575418	0.127038	1.9501	1.88149	0	0	0	0	0	1.37364	1.21354	1.67617	0.827344	1.78591	1.46555	0.785256	1.52419	0.629671	1.24817	0.713935	2.75608	0.908623	1.47674	0.835976	0.89861	1.45748	1.27808	0.965994	1.31985	1.01293	0
	3261	3261_chr10:57731470-57736636	HERVHF	5168	4919	0	0	0	0	0	0	0	0	0	0	0	0	0	0	0	0	0	0	0	0	0	0	0	0	0	0	0	0	0	0	0	0	0	0	0	0	0	0	0	0	0	0	0	0
	3263	3263_chr10:58331194-58338496	HERVW9	7304	7055	0	0	0	0	0	0	0	0	0	0	0	0	0	0	0	0	0	0	0	0	0	0	0	0.0999168	0	0.206836	0.139506	0.0641359	0.785256	0	0.20989	0	0	0	1.51437	0	0	0.448047	0	0	0	0	0.135058	0
	3269	3269_chr10:59592220-59601540	HERVW9	9322	9073	0	0	0	0	0	0	0	0	0	0	0	0.0398353	0	0.0575418	0.074788	0	0	0	0	0	0	0	0.0746732	0	0	0	0.0992174	0	0	0	0	0	0	0	0	0	0	0	0	0	0	0	0	0
	3274	3274_chr10:60620753-60627091	HERVHF	6340	6091	0	0	0	0	0	0	0	0	0	0	0	0	0.211031	0	0	0.11791	0.149311	0	0	0	0	0	0.22402	0	0.279362	0	0.0992174	0	0	0	0	0	0	0	0	0	0	0	0	0	0	0	0	0
	3275	3275_chr10:61486281-61493496	HERVERI	7217	6968	0	0	0	0	0	0	0	0	0	0	0	0	0	0	0.0635191	0	0	0	0.030555	0	0	0.0583487	0	0	0	0	0	0	0	0	0	0	0	0	0	0	0	0	0	0	0	0	0	0
	3276	3276_chr10:62790373-62799657	HERVW9	9286	9037	0	0	0	0	0	0	0.0247159	0	0	0	0	0.0355317	0	0.0584308	0.0635191	0.154603	0	0	0	0	0.064816	0	0	0	0	0	0	0	0	0	0	0	0	0	0	0	0	0	0	0	0	0	0.337644	0
	3279	3279_chr10:65607972-65611341	HML	3371	3122	0	0	0	0	0	0	0	0	0	0	0	0	0	0	0	0	0	0	0	0	0	0	0	0	0	0	0	0	0	0	0	0	0	0	0	0	0	0	0	0	0	0	0	0
	3283	3283_chr10:66536582-66545722	HERVW9	9142	8893	0.24125	0	0	0	0	0	0.12358	0	0.0777263	0.115042	0	0.112096	0.566451	0.0575418	0.234574	0.917696	0.868382	0	0	0	0	0	0.970752	0.33477	1.25713	0.310254	0.892957	0.219366	0	0	0.839562	0	0	0	0.427023	0.590697	0.278659	0	0.114313	0.0375905	0.201849	0.170303	0.202587	0
	3284	3284_chr10:66867250-66872562	HML	5314	5065	0	0	0	0	0	0	0	0	0	0	0	0	0	0	0	0	0	0	0	0	0	0	0	0	0	0	0	0	0	0	0	0	0	0	0	0	0	0.359444	0	0	0	0	0.0675288	0
	3286	3286_chr10:69443523-69450406	HERVW9	6885	6636	0	0	0	0	0	0	0	0	0	0	0	0	0.188817	0.102744	0	0.114712	0	0	0	0	0	0	0	0	0	0	0	0	0	0	0.20989	0	0	0	0	0	0	0	0	0	0.0288356	0	0	0
	3288	3288_chr10:70620888-70628129	HML	7243	6994	0.482499	0.595849	0	0.208293	1.85309	1.30234	0.527247	0.272204	0.330337	0.460167	0.906474	0.374257	1.84527	0.431553	0.127038	3.16365	2.17096	0.376275	0.339474	0.45258	0.0972241	0.0589336	4.37652	1.76975	4.1818	0.656863	4.05269	1.99236	0.261752	0	0.992123	1.24817	0.98596	0.393726	2.29822	0.590697	0.835976	1.37656	0.262626	0.0529398	0.207573	0.127727	0.669746	0
	3289	3289_chr10:72774792-72781482	HSERVIII	6692	6443	0	0	0	0	0	0	0	0	0	0	0	0	0	0	0	0	0.14473	0	0	0	0	0	0	0	0	0	0	0	0.261752	0	0	0	0	0	0	0	0	8.66636e-06	0	0.0375905	0	0	0.0675288	0.101132
	3290	3290_chr10:73709417-73714809	HERVHF	5394	5145	0	0	0	0	0	0	0.0988637	0	0.0597908	0.115042	0	0.0351653	0.472042	0.0575418	0	0.114712	0	0	0	0	0.064816	0.176801	0.860452	0.277587	0.838087	0.103418	0.423753	0.523828	0.466549	0.217742	0	0.249633	0.356967	1.18118	1.04753	0	0.835976	0	0.342938	0.348293	0.216267	0.170303	0.148273	0.101132
	3291	3291_chr10:73699133-73706266	HERVERI	7135	6886	0	0	0	0	0	0	0	0	0.0388632	0	0	0.0351653	0.188817	0.0575418	0.190557	0.229424	0	0	0	0	0.032408	0	0.373366	0	0	0.103418	0.417901	0.0548414	0	0	0	0.249633	0	0	0	0	0	0	0.0571563	0	0	0	0	0
	3292	3292_chr10:73717452-73721038	HML	3588	3339	0	0	0	0	0	0	0	0	0	0	0	0	0	0	0	0	0	0	0	0	0	0	0	0	0	0	0	0	0	0	0.419781	0	0	0	0.302874	0	0	0	0	0	0	0	0	0
	3294	3294_chr10:76535406-76544894	HERVFRDLIKE	9490	9241	0.482499	0.595849	1.35965	0.833172	0.25577	0.541334	0.155779	0.410524	0.391302	0.254009	0.453237	0.595627	3.43881	0.873611	0.546793	2.74101	1.72132	0	0.0308613	0.0502867	0.421304	0.188495	4.27917	1.68117	4.90523	1.75702	3.35285	1.01981	0.394214	0.911665	0.957111	0.998533	0.976986	0	1.21378	0	0.835976	0.938413	0.145533	0.167144	0.305514	0.201423	0.717528	0.40453
	3297	3297_chr10:78577979-78586517	HERVHF	8540	8291	0	0	0	0	0	0	0	0	0	0	0	0	0.136674	0.165551	0.30468	0	0	0	0	0	0	0	0.330463	0	0	0	0.0992174	0.0601089	0	0	0	0	0	0	0	0	0	0	0	0	0	0	0	0
	3300	3300_chr10:81364525-81367769	HUERSP	3246	2997	0	0	0	0	0	0	0	0	0	0	0	0	0	0	0	0	0	0	0	0	0	0	0	0	0	0	0	0	0	0	0	0	0	0	0	0	0	0	0	0	0	0	0.0675288	0
	3301	3301_chr10:81864457-81875930	HML	11475	11226	1.61943	1.1917	1.13835	1.63816	3.52344	3.03879	2.01007	2.51663	1.63952	1.84067	3.28597	1.27376	11.3455	1.17703	0.899811	12.955	12.1137	1.12882	1.17804	1.45831	1.1632	1.05036	20.2606	6.18978	18.3005	7.30657	16.9727	6.02219	3.33129	2.22412	3.68752	4.74303	3.16876	3.93726	5.3514	4.77309	2.84491	5.76782	1.64746	1.61772	1.63198	1.89482	1.69581	2.29079
	3302	3302_chr10:82498394-82507793	HERVIPADP	9401	9152	0	0	0	0.104147	0	0	0.12358	0	0.0754357	0.115042	0.226618	0.563246	0.571256	0.210004	0.317595	0.229424	0.723652	0.0313562	0.0617225	0	0	0	0.933483	0.157926	1.39681	0.356449	1.19061	0.82408	0	0.217742	0.309935	0	0.356967	0.393726	0.302874	0	0	0.434564	0.142891	0.075181	0.0432535	0	0	0.303397
	3305	3305_chr10:84817264-84823121	HERVHF	5859	5610	0	0	0	0	0	0	0	0	0	0	0	0	0	0	0	0.0293637	0.14473	0	0	0	0	0	0	0	0	0	0	0	0	0	0	0	0	0	0	0	0	0	0	0	0	0	0	0
	3306	3306_chr10:84978224-84980520	HUERSP	2298	2049	0	0	0	0	0	0	0	0	0	0	0	0	0	0	0	0	0	0	0	0	0	0	0	0	0	0	0	0	0	0	0	0	0	0	0.302874	0	0	0.179722	0	0	0	0	0.0675288	0
	3307	3307_chr10:85868521-85876949	HERVERI	8430	8181	0	0	0	0	0	0	0	0	0	0	0	0	0	0	0	0	0	0	0	0	0	0	0	0	0	0	0	0	0	0	0	0	0	0	0	0	0	0	0	0	0	0	0	0
	3308	3308_chr10:85878324-85886072	HERVIPADP	7750	7501	0.24125	0	0	0	1.85309	0	0.271875	0.816612	0.388632	0.69025	0.226618	0.421984	1.32172	0.345251	0.254076	3.18614	3.3288	0	0	0.0502867	0.129632	0.294668	3.0616	1.16128	3.2488	1.03418	2.48044	0.856349	1.04701	0.217742	1.04945	1.74743	0.178484	0.787451	1.2115	0.886045	0.557317	1.25805	0.142891	0.375905	0.547877	0.170303	0.742817	0.40453
	3309	3309_chr10:86285194-86290825	HERVW9	5633	5384	0	0	0	0	0	0	0	0	0	0	0	0	0	0	0	0	0	0	0	0	0	0	0	0	0	0	0	0	0.261752	0	0	0	0	0	0	0	0	0	0	0	0	0	0	0
	3313	3313_chr10:87152962-87164767	HSERVIII	11807	11558	0	0	0	0.104147	0	0	0	0	0	0	0	0.0351653	0.188817	0	0.0635191	0	0.14473	0	0	0	0	0	0	0	0	0.103418	0	0.0548414	0.523504	0	0.20989	0	0	0	0.605749	0	0	0.359444	0	0	0.0144178	0	0	0
	3314	3314_chr10:87354940-87365768	HEPSI	10830	10581	0	0	0	0	0	0	0	0	0	0	0	0	0	0	0	0	0	0	0	0	0	0	0	0	0	0	0	0	0	0	0	0	0	0	0	0	0	0	0	0	0	0	0.135058	0
	3315	3315_chr10:88395584-88404154	HEPSI	8572	8323	0.24125	0.595849	1.13835	0.833172	0	0	0.527786	0.272204	0.326035	0.520462	0.595697	0.114258	2.48535	0.230167	0.190557	1.98553	3.07381	0.125425	0.123445	0.15086	0.852072	0.600056	3.61378	2.03727	3.14512	1.30045	4.34791	1.47847	0	0.653225	0.924788	0.998533	1.60635	0.482471	1.62855	0.590697	0.557317	1.07833	0.142891	0.121726	0.51513	0.340607	0.725908	0.318385
	3316	3316_chr10:91044477-91051520	HERVHF	7045	6796	0	0	0	0	0	0	0	0	0	0	0	0.156704	0	0.0942948	0.119107	0	0	0	0	0	0.226856	0.235734	0	0.0418463	0	0	0	0	0.523504	0	0.419781	0.249633	0	0	0.302874	0	0	5.2905e-06	0	0	0	0	0	0
	3317	3317_chr10:91166045-91177228	HERVW9	11185	10936	4.82499	7.15019	2.2767	5.93635	7.87563	3.03879	5.51165	6.12459	10.0073	11.044	3.28597	3.16687	11.2169	3.03937	2.48609	11.0032	14.3043	11.6332	12.2519	11.9682	8.8798	7.7203	12.1241	15.1484	13.4094	16.1332	13.4329	14.5782	8.89957	8.27418	8.18573	12.232	7.85328	17.6334	7.26899	14.7674	12.261	18.1181	22.0616	22.4415	23.3652	21.1601	21.6768	4.75322
	3318	3318_chr10:91839808-91846549	HERVHF	6743	6494	0	0	0	0	0	0	0.0921585	0	0	0	0	0.147435	0.472042	0.349218	0	0.114712	0.14473	0.156781	0.24689	0.251433	0	0	0	0	0	0	0	0	0	0	0	0	0	0	0.302874	0	0	0.179722	0	0	0	0	0	0
	3319	3319_chr10:91894906-91904844	HUERSP	9940	9691	0.482499	0	0	0	0	0	0	0	0.0388632	0.115042	0	0.080173	0.377634	0	0	0.356034	0	0	0	0	0	0	0.388839	0.169998	0.596235	0.620508	0.709079	0.493573	0.261752	0	0.419781	0	0.178484	0	4.54312	0	0	0.960652	0.0571563	0	0.0576713	0	0.570386	0.101132
	3320	3320_chr10:92054731-92060497	HERVHF	5768	5519	0	0	0	0	0	0	0	0	0	0	0	0.487339	1.30322	0.332721	1.07228	0.749031	0.594774	0	0	0	0	0	0	0	0	0	0.0992174	0	0	0	0	0	0	0	0	0	0	0	0	0	0	0	0	0
	3321	3321_chr10:92567045-92574286	HERVHF	7243	6994	0.482499	0	0	0.104147	0	0	0	0	0.0582948	0.431294	0	0.118098	0.988655	0.0575418	0.190557	0.114712	0.145471	0	0	0	0.240949	0.176801	0.258363	0.521041	0.990407	0.318438	1.054	0.285236	0	0.217742	0	0	0.432748	0	1.03024	0	0	0	0.168386	0.0855616	0.0713224	0.168954	0.0844806	0.101132
	3322	3322_chr10:93060359-93066977	HERVHF	6620	6371	0	0	0	0	0	0	0.0879627	0.272204	0.149545	0	0.339928	0.143374	0.377634	0.0656437	0.127038	0.229424	0.723652	1.03475	1.14187	0.975028	0.468218	0.176801	0.373366	0	0	0	0.39687	0	0.523504	0.217742	0.20989	0	0.356967	0.393726	0	0	0	0.359444	0	0	0.287168	0	0.193428	0
	3323	3323_chr10:96144275-96152126	HERVERI	7853	7604	0	0	0	0.208293	0	0	0.449261	0.68051	0.231119	0.115042	0	0.0703306	2.36021	0.115084	0	2.29424	1.73676	0	0	0	0.0540404	0	1.26944	0.418463	1.39681	0.413672	1.19061	0.548414	0.261752	0.653225	0.256264	0.249633	0.356967	1.18118	0.605749	0	0	0.225413	0	0	0.201849	0.0425758	0.42005	0.202265
	3326	3326_chr10:96523655-96533750	HERVW9	10097	9848	0	0	0	0	0.463272	0.868224	0.0247159	0	0.0233239	0.115042	0	0	0	0	0	0	0	0	0	0	0	0	0	0	0	0	0.198435	0.0591015	0	0.217742	0	0	0.24919	0	0.302874	0	0.278659	0	0	0	0	0	0	0
	3327	3327_chr10:96594962-96598789	HERVW9	3829	3580	0	0	0	0	0	0	0	0	0	0	0	0	0	0	0	0	0	0	0	0	0	0	0	0	0	0	0	0	0	0	0	0	0	0	0	0	0	0.179722	0	0	0	0	0	0
	3328	3328_chr10:96751318-96758554	HERVIPADP	7238	6989	0	0	0	0	0.694909	0	0.139435	0.136102	0	0	0.226618	0	0.101015	0.0575418	0	0.250783	0.14473	0	0.0617225	0	0.0972241	0.235734	0.563241	0.0519409	0.531039	0.103418	0.339717	0	0.412184	0	0.20989	0	0	0	0.306491	0	0	0	0	0	0.24911	0.166009	0.0675288	0.101132
	3333	3333_chr10:97479256-97482427	HERVW9	3173	2924	0	0	0	0	0	0	0	0	0	0	0	0	0.0944085	0	0	0	0	0	0	0	0	0	0	0	0	0.103418	0	0	0	0	0	0	0	0	0	0	0	0	0.0285781	0	0	0	0	0
	3334	3334_chr10:98491747-98497930	HERVHF	6185	5936	0	0	1.13835	0	0.926545	0	0	0	0.0777263	0	0	0.105496	0.318213	0.115421	0.0638697	0	0.434191	0.0313562	0	0	0.064816	0.117867	0.080895	0.292924	0.419044	0	0.39687	0.164524	0.261752	0	0.20989	0.499267	0	0	0.302874	0	0	0	0.0571563	0.187952	0.100925	0.0465017	0.0675288	0
	3335	3335_chr10:99315496-99321528	HERVERI	6034	5785	0	0	0	0	0	0	0	0	0	0	0	0	0	0	0	0	0	0	0	0	0	0	0	0	0	0	0	0	0	0	0	0	0	0	0	0	0	0	0	0	0	0	0	0
	3338	3338_chr10:101057954-101063337	HERVFRDLIKE	5385	5136	0.723749	0.595849	0	0.208293	0	0	0.395455	0	0.213747	0.460167	0.339928	0.07623	0.660859	0.115084	0.254076	0.229424	0.289461	0	0	0	0	0	1.49346	0.209231	1.11745	0.499349	0.738871	0.658097	0.523504	0.953068	0.419781	0	0.356967	0	1.2115	0.295348	0.557317	1.17295	0.254429	0.075181	0.140156	0.0715223	0.439218	0.101132
[truncated: 1,559 more rows]
[truncated: 13 more columns]
