# Supplementary material for: Ribosomal profiling of human endogenous retroviruses in healthy tissues
Source: BMC Genomics. 2024 Jan 2;25:5. doi: 10.1186/s12864-023-09909-x (PMC10759522; doi:10.1186/s12864-023-09909-x)
Supplement: Supplementary file 2 — Additional file 2: Supplemental Table 2. [file 12864_2023_9909_MOESM2_ESM.xlsx]

## Sheet: Sheet1
Supplemental Table 2. Read mapping summary data.
SAMNID	SAMN20849870	SAMN20849873	SAMN20849874	SAMN20849880	SAMN20849885	SAMN20849887	SAMN20849889	SAMN20849891	SAMN20849892	SAMN20849893	SAMN20849894	SAMN20849895	SAMN20849896	SAMN20849897	SAMN20849898	SAMN20849899	SAMN20849900	SAMN20849901	SAMN20849903	SAMN20849904	SAMN20849905	SAMN20849907	SAMN20849909	SAMN20849911	SAMN20849915	SAMN20849916	SAMN20849917	SAMN20849918	SAMN20849919	SAMN20849920	SAMN20849921	SAMN20849922	SAMN20849923	SAMN20849924	SAMN20849925	SAMN20849926	SAMN20849927	SAMN20849928	SAMN20849929	SAMN20849930	SAMN20849931	SAMN20849932	SAMN20849933	SAMN20849934	SAMN20849935	SAMN20849936	SAMN20849937	SAMN20849938	SAMN20849939
Sum of removed HERV counts	25333.8	4086.05	17008.5	8115.52	12671.6	19501.7	15291.8	74975.4	748443	46952.9	32263.8	7303.51	3623.77	214078	37615.4	151298	24742.2	74630.2	46422	126997	19670.3	11416.7	11801.6	26080.6	250631	87661.1	198256	251019	25057.7	44077.7	23359	33898.4	41	625.976	61058.6	46571.6	105008	40869.9	16465.5	55377.6	78913	22214.7	97535.4	96587	60560.2	100516	55500.7	58251.9	20220.2
Sum of retained HERV counts	5262.16	11412.9	5690.52	9022.48	5886.4	7441.33	4004.18	5940.59	2761.15	1035.05	12222.2	7442.49	3346.23	44455.8	8143.63	52474.5	9114.81	7479.78	46873.1	56872.2	12333.8	4446.26	4717.45	15921.4	40676.8	26075.9	32891.5	41035.7	9088.32	7353.27	7185	5704.57	16	392.024	41929.4	32216.4	81047.8	28478.2	32354.5	17821.4	17637	8148.33	28675.6	28972	17689.7	23410.9	12530.2	74995.2	55398.8
Number of Uniquely Mapped Reads	772073	1507444	1911393	1862509	1630839	2217794	1136844	1689545	723216	412819	3928791	1735339	921703	21505381	3882382	22571206	3787356	6903615	6350125	9970840	1352952	1456916	1428067	2366565	7103226	6844717	10450771	7137727	628262	1257342	1838041	1802142	4153	89251	15094910	11487455	29923044	10169073	6358825	5277532	4752503	1894843	18906415	19213398	11796086	21925876	12066503	10290946	4874204
Number of Multimapped Reads	631194	2317052	2698214	2909997	2387708	3404460	1418287	2530513	1703505	512598	5705330	2589079	1385473	19168459	3502665	29042694	4929886	1996422	7087977	14053144	1968416	1940334	2172354	3223662	6999872	8019899	11888520	7019542	137604	1241800	2156784	2051099	3960	72481	19957937	15161600	39540575	13359306	8466128	4665871	3847800	2241672	13082731	13286262	8150460	9031196	4957256	18204418	5738283
Sum of Total STAR aligned reads	1403267	3824496	4609607	4772506	4018547	5622254	2555131	4220058	2426721	925417	9634121	4324418	2307176	40673840	7385047	51613900	8717242	8900037	13438102	24023984	3321368	3397250	3600421	5590227	14103098	14864616	22339291	14157269	765866	2499142	3994825	3853241	8113	161732	35052847	26649055	69463619	23528379	14824953	9943403	8600303	4136515	31989146	32499660	19946546	30957072	17023759	28495364	10612487
Number of STAR aligned reads minus contaminants in HERV loci	1.37793e+06	3.82041e+06	4.5926e+06	4.76439e+06	4.00588e+06	5.60275e+06	2.53984e+06	4.14508e+06	1.67828e+06	878464	9.60186e+06	4.31711e+06	2.30355e+06	4.04598e+07	7.34743e+06	5.14626e+07	8.6925e+06	8.82541e+06	1.33917e+07	2.3897e+07	3.3017e+06	3.38583e+06	3.58862e+06	5.56415e+06	1.38525e+07	1.4777e+07	2.2141e+07	1.39062e+07	740808	2.45506e+06	3971466	3.81934e+06	8072	161106	3.49918e+07	2.66025e+07	6.93586e+07	2.34875e+07	1.48085e+07	9.88803e+06	8521390	4.1143e+06	3.18916e+07	3.24031e+07	1.9886e+07	3.08566e+07	1.69683e+07	2.84371e+07	1.05923e+07
HERV transcripts as percent of remaining reads	0.00381888	0.00298736	0.00123906	0.00189373	0.00146944	0.00132816	0.00157655	0.00143317	0.00164523	0.00117824	0.0012729	0.00172395	0.00145264	0.00109877	0.00110836	0.00101966	0.00104858	0.000847528	0.00350017	0.00237989	0.00373558	0.0013132	0.00131456	0.00286143	0.00293643	0.00176463	0.00148554	0.00295088	0.0122681	0.00299514	0.00180916	0.0014936	0.00198216	0.00243333	0.00119826	0.00121103	0.00116853	0.00121248	0.00218486	0.00180232	0.00206973	0.00198049	0.000899157	0.000894112	0.000889557	0.000758701	0.00073845	0.00263723	0.00523011
source_name	BioSample	% of all Translation
untreated human aortic endothelial cells	SAMN20849891	0.00143317
untreated human aortic endothelial cells	SAMN20849892	0.00164523
untreated human aortic endothelial cells	SAMN20849893	0.00117824
untreated human aortic endothelial cells	SAMN20849894	0.0012729
untreated human aortic endothelial cells	SAMN20849895	0.00172395
untreated human aortic endothelial cells	SAMN20849896	0.00145264
untreated human coronary artery endothelial cells	SAMN20849897	0.00109877
untreated human coronary artery endothelial cells	SAMN20849898	0.00110836
untreated human coronary artery endothelial cells	SAMN20849899	0.00101966
untreated human coronary artery endothelial cells	SAMN20849900	0.00104858
untreated human coronary artery endothelial cells	SAMN20849901	0.000847528
untreated human embryonic stem cells	SAMN20849938	0.00263723
untreated human embryonic stem cells	SAMN20849939	0.00523011
untreated human embryonic stem cells	SAMN20849940	0.00263335
untreated human embryonic stem cells	SAMN20849941	0.00261441
untreated human embryonic stem cells	SAMN20849942	0.00511661
untreated human embryonic stem cells	SAMN20849943	0.00513498
untreated normal human brain tissue	SAMN20849933	0.000899157
untreated normal human brain tissue	SAMN20849934	0.000894112
untreated normal human brain tissue	SAMN20849935	0.000889557
untreated normal human brain tissue	SAMN20849936	0.000758701
untreated normal human brain tissue	SAMN20849937	0.00073845
untreated normal human fat tissue	SAMN20849944	0.00351913
untreated normal human fat tissue	SAMN20849945	0.00233855
untreated normal human fat tissue	SAMN20849946	0.00355235
untreated normal human fat tissue	SAMN20849947	0.00238849
untreated normal human fat tissue	SAMN20849903	0.00350017
untreated normal human fat tissue	SAMN20849904	0.00237989
untreated normal human fibroblast	SAMN20849905	0.00373558
untreated normal human fibroblast	SAMN20849907	0.0013132
untreated normal human fibroblast	SAMN20849909	0.00131456
untreated normal human fibroblast	SAMN20849911	0.00286143
untreated normal human fibroblast	SAMN20849873	0.00298736
untreated normal human fibroblast	SAMN20849874	0.00123906
untreated normal human fibroblast	SAMN20849880	0.00189373
untreated normal human fibroblast	SAMN20849885	0.00146944
untreated normal human fibroblast	SAMN20849887	0.00132816
untreated normal human fibroblast	SAMN20849889	0.00157655
untreated normal human hepatocytes	SAMN20849925	0.00119826
untreated normal human hepatocytes	SAMN20849926	0.00121103
untreated normal human hepatocytes	SAMN20849927	0.00116853
untreated normal human hepatocytes	SAMN20849928	0.00121248
untreated normal human hepatocytes	SAMN20849929	0.00218486
untreated normal human umbilical vein endothelial cells	SAMN20849930	0.00180232
untreated normal human umbilical vein endothelial cells	SAMN20849931	0.00206973
untreated normal human umbilical vein endothelial cells	SAMN20849932	0.00198049
untreated normal human vascular smooth muscle cells	SAMN20849915	0.00293643
untreated normal human vascular smooth muscle cells	SAMN20849916	0.00176463
untreated normal human vascular smooth muscle cells	SAMN20849917	0.00148554
untreated normal human vascular smooth muscle cells	SAMN20849918	0.00295088
untreated normal human vascular smooth muscle cells	SAMN20849919	0.0122681
untreated normal human vascular smooth muscle cells	SAMN20849920	0.00299514
untreated normal human vascular smooth muscle cells	SAMN20849921	0.00180916
untreated normal human vascular smooth muscle cells	SAMN20849922	0.0014936
untreated normal human vascular smooth muscle cells	SAMN20849923	0.00198216
untreated normal human vascular smooth muscle cells	SAMN20849924	0.00243333
untreated normal human vascular smooth muscle cells	SAMN20849870	0.00381888
[truncated: 8 more columns]
