# Supplementary material for: Ribosomal profiling of human endogenous retroviruses in healthy tissues
Source: BMC Genomics. 2024 Jan 2;25:5. doi: 10.1186/s12864-023-09909-x (PMC10759522; doi:10.1186/s12864-023-09909-x)
Supplement: Supplementary file 3 — Additional file 3: Supplemental Table 3. [file 12864_2023_9909_MOESM3_ESM.xlsx]

## Sheet: Sheet1
Supplemental Table 3. 10 Most Highly Translated HERVHF proviruses in ESCs
Locus (hg19)	ES RPM	ES RPM STD	Number of ORFs >30nt in length	Number of translated ORFs >10aa in length	Translated ORFs	Nucleotide or Protein Accessions	Citations
1493_chr4:88842955-88848484	97.2178	27.4285	40	2	1. 1493_chr4:88842955-88848484:420-600:	1. LOC127401156 (OCT4-NANOG-H3K27ac-H3K4me1 hESC enhancer) 2. NA	[1]
					2. 1493_chr4:88842955-88848484:4,991-5152
1735_chr4:187162302-187168738	80.4356	26.9527	45	1	1. 1735_chr4:187162302-187168738:353-460	1. KY945944 (ADAPT22 lncRNA)	NA
562_chr2:67558091-67566726	57.7367	25.4542	57	2	1. 562_chr2:67558091-67566726:953-1,033	1. KY945930 (ADAPT 8 lncRNA)	NA
					2. 562_chr2:67558091-67566726:8,417-8,530	2. KY945930 (ADAPT 8 lncRNA)
4337_chr16:9762748-9770899	53.1384	46.8405	58	1	1. 4337_chr16:9762748-9770899:2,715-2,960	1. High homology to AAA65999 (Homo sapiens human endogenous retrovirus RTVL-H neutral protease large subunit)	[2]
3413_chr11:20589401-20600326	47.8266	20.538	152	1	1. 3413_chr11:20589401-20600326:6,940-7,278	1. NG_027946 (Homo sapiens high mobility group box 1 pseudogene 40 on chromosome 11)	[3]
4184_chr14:74169589-74182870	47.5023	10.6647	167	1	1. 4184_chr14:74169589-74182870:9,693-10,755	1. AAD13810 (PNMA1)	[4]
2856_chr8:72587172-72595473	46.6807	2.8449	95	2	1. 2856_chr8:72587172-72595473:448-528	1. CAA78662 (Phospholipase A2 related gene)	[5–10]
					2. 2856_chr8:72587172-72595473:438-545	2. High homology to ESRG_HUMAN (Embryonic stem cell related gene)
5579_chrX:91351286-91360673	30.2196	6.59364	135	1	1. 5579_chrX:91351286-91360673:235-315	1. LOC127897889 (OCT4-NANOG-H3K27ac-H3K4me1 hESC enhancer GRCh37_chrX:91360316-91361087) with high homology to Phospholipase A2 related gene	[1,5,6]
3959_chr13:51743852-51752598	29.9276	5.89263	115	1	1. 3959_chr13:51743852-51752598:548-676	1. LOC127826319 (OCT4-NANOG-H3K27ac-H3K4me1 hESC enhancer GRCh37_chr13:51744281-51745200)	[1]
1758_chr5:12663700-12668616	29.3656	5.89313	40	1	1. 1758_chr5:12663700-12668616:538-621	1. XP_016865095 (WD repeat-containing protein 41 isoform X2)	NA
Supplemental Table 3 References.
1. Barakat TS, Halbritter F, Zhang M, Rendeiro AF, Perenthaler E, Bock C, et al. Functional Dissection of the Enhancer Repertoire in Human Embryonic Stem Cells. Cell Stem Cell. 2018;23:276-288.e8.
2. Johansen T, Holm T, Bjørklid E. Members of the RTVL-H family of human endogenous retrovirus-like elements are expressed in placenta. Gene. 1989;79:259–67.
3. Strichman-Almashanu LZ, Bustin M, Landsman D. Retroposed Copies of the HMG Genes: A Window to Genome Dynamics. Genome Res. 2003;13:800–12.
4. Dalmau J, Gultekin SH, Voltz R, Hoard R, DesChamps T, Balmaceda C, et al. Ma1, a novel neuron- and testis-specific protein, is recognized by the serum of patients with paraneoplastic neurological disorders. Brain. 1999;122:27–39.
5. Feuchter-Murthy AE, Freeman JD, Mager DL. Splicing of a human endogenous retrovirus to a novel phospholipase A2 related gene. Nucl Acids Res. 1993;21:135–43.
6. Kowalski PE, Freeman JD, Nelson DT, Mager DL. Genomic Structure and Evolution of a Novel Gene (PLA2L) with Duplicated Phospholipase A2-like Domains. Genomics. 1997;39:38–46.
7. Wang Y, Kowalski PE, Thalmann I, Ornitz DM, Mager DL, Thalmann R. Otoconin-90, the mammalian otoconial matrix protein, contains two domains of homology to secretory phospholipase A 2. Proc Natl Acad Sci USA. 1998;95:15345–50.
8. Zhao M, Ren C, Yang H, Feng X, Jiang X, Zhu B, et al. Transcriptional profiling of human embryonic stem cells and embryoid bodies identifies HESRG, a novel stem cell gene. Biochemical and Biophysical Research Communications. 2007;362:916–22.
9. Li G, Ren C, Shi J, Huang W, Liu H, Feng X, et al. Identification, expression and subcellular localization of ESRG. Biochemical and Biophysical Research Communications. 2013;435:160–4.
10. Muzny DM, Scherer SE, Kaul R, Wang J, Yu J, Sudbrak R, et al. The DNA sequence, annotation and analysis of human chromosome 3. Nature. 2006;440:1194–8.
